# Supplementary material for: Multiscale light-sheet organoid imaging framework
Source: Nat Commun. 2022 Aug 18;13:4864. doi: 10.1038/s41467-022-32465-z (PMC9388485; doi:10.1038/s41467-022-32465-z)
Supplement: Supplementary file 9 — Supplementary Software [file 41467_2022_32465_MOESM9_ESM.zip]

Archive with 17 entries (10 files):
- Supplementary_Software/
- Supplementary_Software/Elastix_parameters_Affine.txt
- Supplementary_Software/elephant_mouse_models/
- Supplementary_Software/elephant_mouse_models/detection_11032022.pth
- Supplementary_Software/elephant_mouse_models/flow_11032022.pth
- Supplementary_Software/lstree_mouse_models/
- Supplementary_Software/lstree_mouse_models/nuclei_seg/
- Supplementary_Software/lstree_mouse_models/nuclei_seg/RDCNet-F8-DC32-OC5-G4-DR1-2-4-8-GC32-S5-D0.1_20220510_inference/
- Supplementary_Software/lstree_mouse_models/nuclei_seg/RDCNet-F8-DC32-OC5-G4-DR1-2-4-8-GC32-S5-D0.1_20220510_inference/mouse_config.cfg
- Supplementary_Software/lstree_mouse_models/nuclei_seg/RDCNet-F8-DC32-OC5-G4-DR1-2-4-8-GC32-S5-D0.1_20220510_inference/saved_model.pb
- Supplementary_Software/lstree_mouse_models/track_pred/
- Supplementary_Software/lstree_mouse_models/track_pred/RDCNet-F4-DC64-OC10-G4-DR1-2-4-8-GC64-S6-D0.1_20220511_inference/
- Supplementary_Software/lstree_mouse_models/track_pred/RDCNet-F4-DC64-OC10-G4-DR1-2-4-8-GC64-S6-D0.1_20220511_inference/saved_model.pb
- Supplementary_Software/parallel_image_compressor.py
- Supplementary_Software/README.txt
- Supplementary_Software/rescale_uint8-uint16.ipynb
- Supplementary_Software/Stardist_config.json
