# Supplementary material for: Multiscale light-sheet organoid imaging framework
Source: Nat Commun. 2022 Aug 18;13:4864. doi: 10.1038/s41467-022-32465-z (PMC9388485; doi:10.1038/s41467-022-32465-z)
Supplement: Supplementary file 10 — Source Data [file 41467_2022_32465_MOESM10_ESM.xlsx]

## Sheet: Summary
	This file contains the source data for all plots present in
	Usage:

## Sheet: Figure1f
	dataset ID	mamut_t [timepoint]	time [hours]	cell volume mean [µm³]	nuclei number	epithelium volume [µm³]	mean cell volume/ mean nuclei volume [A.U.]	nuclei density [µm¯³]			dataset_id	phenotype
	0	1	0.1667	2093.71	1	2093.84	3.18445	0.000477591			0	Enterocyst
	0	2	0.3334	2081.27	1	2081.27	3.01843	0.000480476			1	Budding
	0	3	0.5001	2208.63	1	2208.9	3.05689	0.000452715			2	Budding
	0	4	0.6668	2389.52	1	2389.93	3.31098	0.000418422			3	Enterocyst
	0	5	0.8335	2434.28	1	2434.82	3.22266	0.000410709			6	Budding
	0	6	1.0002	2263.25	1	2263.65	3.05252	0.000441764			7	Cyst
	0	7	1.1669	2521.48	1	2521.62	3.00564	0.000396571			9	Budding
	0	8	1.3336	2321.11	1	2321.65	3.00455	0.000430727
	0	9	1.5003	2297.45	1	2297.99	2.98332	0.000435162
	0	10	1.667	2245.81	1	2246.62	2.9219	0.000445113
	0	12	2.0004	2185.24	1	2185.24	2.94999	0.000457616
	0	13	2.1671	2115.61	1	2115.88	3.03256	0.000472617
	0	16	2.6672	2360.05	1	2360.32	4.6327	0.000423671
	0	17	2.8339	2534.46	1	2535.54	4.32334	0.000394393
	0	18	3.0006	2288.67	1	2288.8	3.20424	0.00043691
	0	23	3.8341	2180.64	1	2180.91	2.86636	0.000458524
	0	24	4.0008	2094.92	1	2095.33	2.74539	0.000477252
	0	26	4.3342	2455.64	1	2456.18	3.18873	0.000407137
	0	27	4.5009	2384.79	1	2385.06	2.69709	0.000419276
	0	28	4.6676	2214.85	1	2215.39	2.43165	0.000451388
	0	29	4.8343	2445.36	1	2445.5	2.89114	0.000408915
	0	31	5.1677	2137.51	1	2137.65	2.43793	0.000467804
	0	32	5.3344	2386.96	1	2387.63	2.61439	0.000418825
	0	33	5.5011	2563.8	1	2564.74	2.93727	0.000389902
	0	34	5.6678	2824.46	1	2824.73	3.19337	0.000354016
	0	35	5.8345	2763.62	1	2764.43	3.27475	0.000361738
	0	36	6.0012	2574.48	1	2574.61	3.03991	0.000388408
	0	38	6.3346	2517.15	1	2517.29	2.84592	0.000397253
	0	39	6.5013	2677.5	1	2677.91	3.0463	0.000373426
	0	40	6.668	2712.79	1	2713.06	3.1381	0.000368588
	0	41	6.8347	2990.49	1	2990.62	3.40449	0.000334378
	0	42	7.0014	3060.79	1	3061.33	3.34204	0.000326655
	0	43	7.1681	2908.83	1	2908.83	3.0815	0.000343781
	0	45	7.5015	3018.07	1	3018.61	3.21425	0.000331278
	0	46	7.6682	3055.66	1	3056.47	3.24727	0.000327175
	0	47	7.8349	3093.51	1	3093.92	3.23818	0.000323215
	0	48	8.0016	3292.66	1	3292.93	3.28398	0.000303681
	0	49	8.1683	3016.72	1	3016.99	3.03083	0.000331456
	0	50	8.335	3299.96	1	3301.18	3.28329	0.000302922
	0	51	8.5017	3304.96	1	3305.78	3.15827	0.000302501
	0	52	8.6684	2989.81	1	2990.62	2.88695	0.000334378
	0	53	8.8351	3465.99	1	3466.66	3.30318	0.000288462
	0	54	9.0018	3382.03	1	3382.16	3.35547	0.000295669
	0	55	9.1685	3454.9	1	3455.17	3.35486	0.000289421
	0	57	9.5019	3925.53	1	3926.48	3.91255	0.000254681
	0	58	9.6686	4196.74	1	4196.74	4.16658	0.00023828
	0	59	9.8353	3771	1	3771.27	3.71349	0.000265163
	0	61	10.1687	4048.56	1	4049.1	3.89706	0.000246968
	0	62	10.3354	4104	1	4104.27	3.71724	0.000243649
	0	64	10.6688	3407.72	1	3839.41	8.88752	0.000260457
	0	65	10.8355	3476.13	1	3476.13	6.62655	0.000287676
	0	66	11.0022	1503.15	2	3020.91	6.45457	0.000662052
	0	66	11.0022	1503.15	2	3020.91	6.45457	0.000662052
	0	68	11.3356	1922	2	3851.85	4.26459	0.000519231
	0	68	11.3356	1922	2	3851.85	4.26459	0.000519231
	0	69	11.5023	1727.11	2	3461.8	3.63532	0.000577735
	0	69	11.5023	1727.11	2	3461.8	3.63532	0.000577735
	0	71	11.8357	1832.1	2	3673.92	3.949	0.000544377
	0	71	11.8357	1832.1	2	3673.92	3.949	0.000544377
	0	72	12.0024	1893.48	2	3796.82	4.20634	0.000526756
	0	72	12.0024	1893.48	2	3796.82	4.20634	0.000526756
	0	73	12.1691	2203.83	2	4417.39	4.66996	0.000452756
	0	73	12.1691	2203.83	2	4417.39	4.66996	0.000452756
	0	75	12.5025	2304.75	2	4621.41	5.03084	0.000432769
	0	75	12.5025	2304.75	2	4621.41	5.03084	0.000432769
	0	76	12.6692	2322.87	2	4656.56	5.05919	0.000429502
	0	76	12.6692	2322.87	2	4656.56	5.05919	0.000429502
	0	78	13.0026	2253.38	2	4625.73	4.97226	0.000432364
	0	78	13.0026	2253.38	2	4625.73	4.97226	0.000432364
	0	79	13.1693	2304.08	2	4634.12	4.91975	0.000431582
	0	79	13.1693	2304.08	2	4634.12	4.91975	0.000431582
	0	82	13.6694	2149.41	2	4303.82	4.18754	0.000464703
	0	82	13.6694	2149.41	2	4303.82	4.18754	0.000464703
	0	83	13.8361	1795.12	2	3594.29	3.50793	0.000556438
	0	83	13.8361	1795.12	2	3594.29	3.50793	0.000556438
	0	85	14.1695	1984.74	2	3972.85	3.2503	0.000503417
	0	85	14.1695	1984.74	2	3972.85	3.2503	0.000503417
	0	86	14.3362	2060.65	2	4128.47	3.35457	0.000484441
	0	86	14.3362	2060.65	2	4128.47	3.35457	0.000484441
	0	89	14.8363	2094.79	2	4397.38	4.16673	0.000454816
	0	89	14.8363	2094.79	2	4397.38	4.16673	0.000454816
	0	90	15.003	2543.59	2	5149.09	4.76653	0.000388418
	0	90	15.003	2543.59	2	5149.09	4.76653	0.000388418
	0	92	15.3364	2596.79	2	5463.03	4.58292	0.000366097
	0	92	15.3364	2596.79	2	5463.03	4.58292	0.000366097
	0	93	15.5031	2495.05	2	5251.03	4.48034	0.000380877
	0	93	15.5031	2495.05	2	5251.03	4.48034	0.000380877
	0	95	15.8365	2506.2	2	5401.65	4.31645	0.000370258
	0	95	15.8365	2506.2	2	5401.65	4.31645	0.000370258
	0	96	16.0032	2533.17	2	5572.94	4.47012	0.000358877
	0	96	16.0032	2533.17	2	5572.94	4.47012	0.000358877
	0	97	16.1699	2346.26	2	5266.85	4.431	0.000379734
	0	97	16.1699	2346.26	2	5266.85	4.431	0.000379734
	0	98	16.3366	2111.82	2	5143.01	4.52098	0.000388877
	0	98	16.3366	2111.82	2	5143.01	4.52098	0.000388877
	0	99	16.5033	2089.99	2	4550.02	5.3666	0.000439558
	0	99	16.5033	2089.99	2	4550.02	5.3666	0.000439558
	0	100	16.67	2071.47	2	4889.51	4.89974	0.000409039
	0	100	16.67	2071.47	2	4889.51	4.89974	0.000409039
	0	101	16.8367	2068.56	2	4616.81	5.30789	0.0004332
	0	101	16.8367	2068.56	2	4616.81	5.30789	0.0004332
	0	102	17.0034	2067.07	2	4723.75	5.5405	0.000423392
	0	102	17.0034	2067.07	2	4723.75	5.5405	0.000423392
	0	103	17.1701	2316.18	2	5307.28	6.07823	0.000376841
	0	103	17.1701	2316.18	2	5307.28	6.07823	0.000376841
	0	104	17.3368	2674.26	2	5566.59	4.63286	0.000359286
	0	104	17.3368	2674.26	2	5566.59	4.63286	0.000359286
	0	105	17.5035	2789.65	2	6036.82	5.01117	0.000331301
	0	105	17.5035	2789.65	2	6036.82	5.01117	0.000331301
	0	106	17.6702	2698.79	2	6084.68	5.05674	0.000328695
	0	106	17.6702	2698.79	2	6084.68	5.05674	0.000328695
	0	107	17.8369	2777.55	2	6485.54	5.45585	0.000308378
	0	107	17.8369	2777.55	2	6485.54	5.45585	0.000308378
	0	108	18.0036	3197.62	2	6665.63	5.86655	0.000300047
	0	108	18.0036	3197.62	2	6665.63	5.86655	0.000300047
	0	110	18.337	3387.17	2	7356.23	6.18898	0.000271878
	0	110	18.337	3387.17	2	7356.23	6.18898	0.000271878
	0	111	18.5037	3375.61	2	6990.38	6.05419	0.000286107
	0	111	18.5037	3375.61	2	6990.38	6.05419	0.000286107
	0	113	18.8371	3105.07	2	6399.69	4.81478	0.000312515
	0	113	18.8371	3105.07	2	6399.69	4.81478	0.000312515
	0	114	19.0038	3061.94	2	6190.67	4.30356	0.000323067
	0	114	19.0038	3061.94	2	6190.67	4.30356	0.000323067
	0	116	19.3372	2925.46	2	5881.88	3.64706	0.000340028
	0	116	19.3372	2925.46	2	5881.88	3.64706	0.000340028
	0	119	19.8373	2862.52	2	5784.53	3.27292	0.00034575
	0	119	19.8373	2862.52	2	5784.53	3.27292	0.00034575
	0	121	20.1707	3285.09	2	6587.48	3.64124	0.000303606
	0	121	20.1707	3285.09	2	6587.48	3.64124	0.000303606
	0	122	20.3374	3287.32	2	6642.65	3.99482	0.000301085
	0	122	20.3374	3287.32	2	6642.65	3.99482	0.000301085
	0	124	20.6708	3339.17	2	7307.83	4.90624	0.000273679
	0	124	20.6708	3339.17	2	7307.83	4.90624	0.000273679
	0	125	20.8375	3486.54	2	7171.28	5.40289	0.00027889
	0	125	20.8375	3486.54	2	7171.28	5.40289	0.00027889
	0	127	21.1709	3376.62	2	7187.23	4.88222	0.000278271
	0	127	21.1709	3376.62	2	7187.23	4.88222	0.000278271
	0	128	21.3376	3349.92	2	7506.44	4.58545	0.000266438
	0	128	21.3376	3349.92	2	7506.44	4.58545	0.000266438
	0	130	21.671	3195.93	2	7775.62	3.74145	0.000257214
	0	130	21.671	3195.93	2	7775.62	3.74145	0.000257214
	0	133	22.1711	3235.27	2	8314.94	4.26627	0.000240531
	0	133	22.1711	3235.27	2	8314.94	4.26627	0.000240531
	0	136	22.6712	3473.49	2	9112.75	4.3667	0.000219473
	0	136	22.6712	3473.49	2	9112.75	4.3667	0.000219473
	0	138	23.0046	4119.75	2	9198.47	5.00066	0.000217428
	0	138	23.0046	4119.75	2	9198.47	5.00066	0.000217428
	0	139	23.1713	4086.22	2	9961.13	4.49654	0.00020078
	0	139	23.1713	4086.22	2	9961.13	4.49654	0.00020078
	0	141	23.5047	4765.66	2	10324.3	5.48196	0.000193718
	0	141	23.5047	4765.66	2	10324.3	5.48196	0.000193718
	0	142	23.6714	4890.05	2	10103.1	5.68784	0.000197959
	0	142	23.6714	4890.05	2	10103.1	5.68784	0.000197959
	0	144	24.0048	4565.97	2	9215.5	5.80974	0.000217026
	0	144	24.0048	4565.97	2	9215.5	5.80974	0.000217026
	0	147	24.5049	4385.55	2	9539.04	4.77162	0.000209665
	0	147	24.5049	4385.55	2	9539.04	4.77162	0.000209665
	0	150	25.005	3889.91	2	9497.66	3.55665	0.000210578
	0	150	25.005	3889.91	2	9497.66	3.55665	0.000210578
	0	153	25.5051	4173.89	2	9805.38	3.29952	0.00020397
	0	153	25.5051	4173.89	2	9805.38	3.29952	0.00020397
	0	156	26.0052	4131.44	2	10464.3	5.22985	0.000191125
	0	156	26.0052	4131.44	2	10464.3	5.22985	0.000191125
	0	158	26.3386	4364.26	3	10394.9	6.54634	0.000288604
	0	158	26.3386	4364.26	3	10394.9	6.54634	0.000288604
	0	158	26.3386	4364.26	3	10394.9	6.54634	0.000288604
	0	159	26.5053	4227.43	3	10009.4	10.4961	0.000299718
	0	159	26.5053	4227.43	3	10009.4	10.4961	0.000299718
	0	159	26.5053	4227.43	3	10009.4	10.4961	0.000299718
	0	161	26.8387	3241.92	4	9737.37	8.22525	0.000410788
	0	161	26.8387	3241.92	4	9737.37	8.22525	0.000410788
	0	161	26.8387	3241.92	4	9737.37	8.22525	0.000410788
	0	161	26.8387	3241.92	4	9737.37	8.22525	0.000410788
	0	164	27.3388	3199.69	4	9791.32	6.79286	0.000408525
	0	164	27.3388	3199.69	4	9791.32	6.79286	0.000408525
	0	164	27.3388	3199.69	4	9791.32	6.79286	0.000408525
	0	164	27.3388	3199.69	4	9791.32	6.79286	0.000408525
	0	167	27.8389	3339.8	4	10046.3	5.9303	0.000398156
	0	167	27.8389	3339.8	4	10046.3	5.9303	0.000398156
	0	167	27.8389	3339.8	4	10046.3	5.9303	0.000398156
	0	167	27.8389	3339.8	4	10046.3	5.9303	0.000398156
	0	170	28.339	3414.21	4	10291.8	5.42988	0.000388658
	0	170	28.339	3414.21	4	10291.8	5.42988	0.000388658
	0	170	28.339	3414.21	4	10291.8	5.42988	0.000388658
	0	170	28.339	3414.21	4	10291.8	5.42988	0.000388658
	0	173	28.8391	3399.33	4	10481.7	4.96113	0.000381619
	0	173	28.8391	3399.33	4	10481.7	4.96113	0.000381619
	0	173	28.8391	3399.33	4	10481.7	4.96113	0.000381619
	0	173	28.8391	3399.33	4	10481.7	4.96113	0.000381619
	0	175	29.1725	3319.79	4	10371.5	4.87898	0.000385674
	0	175	29.1725	3319.79	4	10371.5	4.87898	0.000385674
	0	175	29.1725	3319.79	4	10371.5	4.87898	0.000385674
	0	175	29.1725	3319.79	4	10371.5	4.87898	0.000385674
	0	178	29.6726	3494.29	4	11057.9	5.03636	0.000361733
	0	178	29.6726	3494.29	4	11057.9	5.03636	0.000361733
	0	178	29.6726	3494.29	4	11057.9	5.03636	0.000361733
	0	178	29.6726	3494.29	4	11057.9	5.03636	0.000361733
	0	181	30.1727	3972.85	4	12179.4	5.49304	0.000328425
	0	181	30.1727	3972.85	4	12179.4	5.49304	0.000328425
	0	181	30.1727	3972.85	4	12179.4	5.49304	0.000328425
	0	181	30.1727	3972.85	4	12179.4	5.49304	0.000328425
	0	184	30.6728	4011.65	4	12224	5.71935	0.000327226
	0	184	30.6728	4011.65	4	12224	5.71935	0.000327226
	0	184	30.6728	4011.65	4	12224	5.71935	0.000327226
	0	184	30.6728	4011.65	4	12224	5.71935	0.000327226
	0	187	31.1729	3884.79	4	12074.3	4.99217	0.000331282
	0	187	31.1729	3884.79	4	12074.3	4.99217	0.000331282
	0	187	31.1729	3884.79	4	12074.3	4.99217	0.000331282
	0	187	31.1729	3884.79	4	12074.3	4.99217	0.000331282
	0	190	31.673	4072.09	4	12473.7	4.43301	0.000320675
	0	190	31.673	4072.09	4	12473.7	4.43301	0.000320675
	0	190	31.673	4072.09	4	12473.7	4.43301	0.000320675
	0	190	31.673	4072.09	4	12473.7	4.43301	0.000320675
	0	192	32.0064	4113.05	4	12500.1	4.32284	0.000319999
	0	192	32.0064	4113.05	4	12500.1	4.32284	0.000319999
	0	192	32.0064	4113.05	4	12500.1	4.32284	0.000319999
	0	192	32.0064	4113.05	4	12500.1	4.32284	0.000319999
	0	193	32.1731	4057.04	4	12196.9	4.3439	0.000327951
	0	193	32.1731	4057.04	4	12196.9	4.3439	0.000327951
	0	193	32.1731	4057.04	4	12196.9	4.3439	0.000327951
	0	193	32.1731	4057.04	4	12196.9	4.3439	0.000327951
	0	194	32.3398	4272.14	4	12838.3	4.49068	0.000311567
	0	194	32.3398	4272.14	4	12838.3	4.49068	0.000311567
	0	194	32.3398	4272.14	4	12838.3	4.49068	0.000311567
	0	194	32.3398	4272.14	4	12838.3	4.49068	0.000311567
	0	196	32.6732	4288.95	4	12991.8	4.50339	0.000307887
	0	196	32.6732	4288.95	4	12991.8	4.50339	0.000307887
	0	196	32.6732	4288.95	4	12991.8	4.50339	0.000307887
	0	196	32.6732	4288.95	4	12991.8	4.50339	0.000307887
	0	197	32.8399	4277.82	4	13036.9	4.53711	0.000306821
	0	197	32.8399	4277.82	4	13036.9	4.53711	0.000306821
	0	197	32.8399	4277.82	4	13036.9	4.53711	0.000306821
	0	197	32.8399	4277.82	4	13036.9	4.53711	0.000306821
	0	198	33.0066	4407.16	4	13401.2	4.6387	0.000298482
	0	198	33.0066	4407.16	4	13401.2	4.6387	0.000298482
	0	198	33.0066	4407.16	4	13401.2	4.6387	0.000298482
	0	198	33.0066	4407.16	4	13401.2	4.6387	0.000298482
	0	199	33.1733	4466.6	4	13755.8	4.70696	0.000290787
	0	199	33.1733	4466.6	4	13755.8	4.70696	0.000290787
	0	199	33.1733	4466.6	4	13755.8	4.70696	0.000290787
	0	199	33.1733	4466.6	4	13755.8	4.70696	0.000290787
	0	201	33.5067	4393.23	4	13744.6	4.58846	0.000291024
	0	201	33.5067	4393.23	4	13744.6	4.58846	0.000291024
	0	201	33.5067	4393.23	4	13744.6	4.58846	0.000291024
	0	201	33.5067	4393.23	4	13744.6	4.58846	0.000291024
	0	202	33.6734	4497.97	4	14131.6	4.59659	0.000283053
	0	202	33.6734	4497.97	4	14131.6	4.59659	0.000283053
	0	202	33.6734	4497.97	4	14131.6	4.59659	0.000283053
	0	202	33.6734	4497.97	4	14131.6	4.59659	0.000283053
	0	203	33.8401	4403.24	4	13647.5	4.53519	0.000293094
	0	203	33.8401	4403.24	4	13647.5	4.53519	0.000293094
	0	203	33.8401	4403.24	4	13647.5	4.53519	0.000293094
	0	203	33.8401	4403.24	4	13647.5	4.53519	0.000293094
	0	204	34.0068	4590.18	4	13975.1	4.53633	0.000286224
	0	204	34.0068	4590.18	4	13975.1	4.53633	0.000286224
	0	204	34.0068	4590.18	4	13975.1	4.53633	0.000286224
	0	204	34.0068	4590.18	4	13975.1	4.53633	0.000286224
	0	205	34.1735	4628.93	4	14195.7	4.70799	0.000281775
	0	205	34.1735	4628.93	4	14195.7	4.70799	0.000281775
	0	205	34.1735	4628.93	4	14195.7	4.70799	0.000281775
	0	205	34.1735	4628.93	4	14195.7	4.70799	0.000281775
	0	207	34.5069	4454.66	4	13677.8	4.65508	0.000292445
	0	207	34.5069	4454.66	4	13677.8	4.65508	0.000292445
	0	207	34.5069	4454.66	4	13677.8	4.65508	0.000292445
	0	207	34.5069	4454.66	4	13677.8	4.65508	0.000292445
	0	208	34.6736	4396.48	4	13877.2	4.50751	0.000288243
	0	208	34.6736	4396.48	4	13877.2	4.50751	0.000288243
	0	208	34.6736	4396.48	4	13877.2	4.50751	0.000288243
	0	208	34.6736	4396.48	4	13877.2	4.50751	0.000288243
	0	209	34.8403	4612.84	4	14119.6	4.62532	0.000283294
	0	209	34.8403	4612.84	4	14119.6	4.62532	0.000283294
	0	209	34.8403	4612.84	4	14119.6	4.62532	0.000283294
	0	209	34.8403	4612.84	4	14119.6	4.62532	0.000283294
	0	210	35.007	4843.63	4	15001.9	4.68493	0.000266632
	0	210	35.007	4843.63	4	15001.9	4.68493	0.000266632
	0	210	35.007	4843.63	4	15001.9	4.68493	0.000266632
	0	210	35.007	4843.63	4	15001.9	4.68493	0.000266632
	0	211	35.1737	4652.1	4	14250.6	4.68835	0.00028069
	0	211	35.1737	4652.1	4	14250.6	4.68835	0.00028069
	0	211	35.1737	4652.1	4	14250.6	4.68835	0.00028069
	0	211	35.1737	4652.1	4	14250.6	4.68835	0.00028069
	0	212	35.3404	4752.1	4	14844.6	4.3439	0.000269459
	0	212	35.3404	4752.1	4	14844.6	4.3439	0.000269459
	0	212	35.3404	4752.1	4	14844.6	4.3439	0.000269459
	0	212	35.3404	4752.1	4	14844.6	4.3439	0.000269459
	0	213	35.5071	5118.13	4	15606.1	4.54495	0.000256309
	0	213	35.5071	5118.13	4	15606.1	4.54495	0.000256309
	0	213	35.5071	5118.13	4	15606.1	4.54495	0.000256309
	0	213	35.5071	5118.13	4	15606.1	4.54495	0.000256309
	0	214	35.6738	5043.82	4	15233.1	4.53779	0.000262586
	0	214	35.6738	5043.82	4	15233.1	4.53779	0.000262586
	0	214	35.6738	5043.82	4	15233.1	4.53779	0.000262586
	0	214	35.6738	5043.82	4	15233.1	4.53779	0.000262586
	0	215	35.8405	5126.15	4	15442.5	4.40159	0.000259025
	0	215	35.8405	5126.15	4	15442.5	4.40159	0.000259025
	0	215	35.8405	5126.15	4	15442.5	4.40159	0.000259025
	0	215	35.8405	5126.15	4	15442.5	4.40159	0.000259025
	0	216	36.0072	5039.99	4	15261.2	4.40795	0.000262102
	0	216	36.0072	5039.99	4	15261.2	4.40795	0.000262102
	0	216	36.0072	5039.99	4	15261.2	4.40795	0.000262102
	0	216	36.0072	5039.99	4	15261.2	4.40795	0.000262102
	0	220	36.674	3816.49	5	15693.9	4.95376	0.000318596
	0	220	36.674	3816.49	5	15693.9	4.95376	0.000318596
	0	220	36.674	3816.49	5	15693.9	4.95376	0.000318596
	0	220	36.674	3816.49	5	15693.9	4.95376	0.000318596
	0	220	36.674	3816.49	5	15693.9	4.95376	0.000318596
	0	221	36.8407	3944.39	5	15808.5	4.62295	0.000316285
	0	221	36.8407	3944.39	5	15808.5	4.62295	0.000316285
	0	221	36.8407	3944.39	5	15808.5	4.62295	0.000316285
	0	221	36.8407	3944.39	5	15808.5	4.62295	0.000316285
	0	221	36.8407	3944.39	5	15808.5	4.62295	0.000316285
	0	222	37.0074	4074.79	5	16334.5	4.60405	0.000306101
	0	222	37.0074	4074.79	5	16334.5	4.60405	0.000306101
	0	222	37.0074	4074.79	5	16334.5	4.60405	0.000306101
	0	222	37.0074	4074.79	5	16334.5	4.60405	0.000306101
	0	222	37.0074	4074.79	5	16334.5	4.60405	0.000306101
	0	225	37.5075	4312.34	5	17331.6	4.56884	0.000288491
	0	225	37.5075	4312.34	5	17331.6	4.56884	0.000288491
	0	225	37.5075	4312.34	5	17331.6	4.56884	0.000288491
	0	225	37.5075	4312.34	5	17331.6	4.56884	0.000288491
	0	225	37.5075	4312.34	5	17331.6	4.56884	0.000288491
	0	226	37.6742	4384	5	17612.9	4.53853	0.000283883
	0	226	37.6742	4384	5	17612.9	4.53853	0.000283883
	0	226	37.6742	4384	5	17612.9	4.53853	0.000283883
	0	226	37.6742	4384	5	17612.9	4.53853	0.000283883
	0	226	37.6742	4384	5	17612.9	4.53853	0.000283883
	0	227	37.8409	4504.39	5	18108	4.58198	0.000276121
	0	227	37.8409	4504.39	5	18108	4.58198	0.000276121
	0	227	37.8409	4504.39	5	18108	4.58198	0.000276121
	0	227	37.8409	4504.39	5	18108	4.58198	0.000276121
	0	227	37.8409	4504.39	5	18108	4.58198	0.000276121
	0	228	38.0076	4486.17	5	18075.6	4.49508	0.000276617
	0	228	38.0076	4486.17	5	18075.6	4.49508	0.000276617
	0	228	38.0076	4486.17	5	18075.6	4.49508	0.000276617
	0	228	38.0076	4486.17	5	18075.6	4.49508	0.000276617
	0	228	38.0076	4486.17	5	18075.6	4.49508	0.000276617
	0	231	38.5077	4588.52	5	18548.9	4.3189	0.000269558
	0	231	38.5077	4588.52	5	18548.9	4.3189	0.000269558
	0	231	38.5077	4588.52	5	18548.9	4.3189	0.000269558
	0	231	38.5077	4588.52	5	18548.9	4.3189	0.000269558
	0	231	38.5077	4588.52	5	18548.9	4.3189	0.000269558
	0	232	38.6744	4432.73	5	17908.7	4.08198	0.000279193
	0	232	38.6744	4432.73	5	17908.7	4.08198	0.000279193
	0	232	38.6744	4432.73	5	17908.7	4.08198	0.000279193
	0	232	38.6744	4432.73	5	17908.7	4.08198	0.000279193
	0	232	38.6744	4432.73	5	17908.7	4.08198	0.000279193
	0	233	38.8411	4444.19	5	18047.7	4.57091	0.000277043
	0	233	38.8411	4444.19	5	18047.7	4.57091	0.000277043
	0	233	38.8411	4444.19	5	18047.7	4.57091	0.000277043
	0	233	38.8411	4444.19	5	18047.7	4.57091	0.000277043
	0	233	38.8411	4444.19	5	18047.7	4.57091	0.000277043
	0	236	39.3412	3704.62	6	18831.3	4.5807	0.000318618
	0	236	39.3412	3704.62	6	18831.3	4.5807	0.000318618
	0	236	39.3412	3704.62	6	18831.3	4.5807	0.000318618
	0	236	39.3412	3704.62	6	18831.3	4.5807	0.000318618
	0	236	39.3412	3704.62	6	18831.3	4.5807	0.000318618
	0	236	39.3412	3704.62	6	18831.3	4.5807	0.000318618
	0	237	39.5079	3544.46	6	18160.9	4.47544	0.000330381
	0	237	39.5079	3544.46	6	18160.9	4.47544	0.000330381
	0	237	39.5079	3544.46	6	18160.9	4.47544	0.000330381
	0	237	39.5079	3544.46	6	18160.9	4.47544	0.000330381
	0	237	39.5079	3544.46	6	18160.9	4.47544	0.000330381
	0	237	39.5079	3544.46	6	18160.9	4.47544	0.000330381
	0	238	39.6746	3673.22	6	19154.6	4.72104	0.000313241
	0	238	39.6746	3673.22	6	19154.6	4.72104	0.000313241
	0	238	39.6746	3673.22	6	19154.6	4.72104	0.000313241
	0	238	39.6746	3673.22	6	19154.6	4.72104	0.000313241
	0	238	39.6746	3673.22	6	19154.6	4.72104	0.000313241
	0	238	39.6746	3673.22	6	19154.6	4.72104	0.000313241
	0	239	39.8413	3667.57	6	19273.4	4.54465	0.000311309
	0	239	39.8413	3667.57	6	19273.4	4.54465	0.000311309
	0	239	39.8413	3667.57	6	19273.4	4.54465	0.000311309
	0	239	39.8413	3667.57	6	19273.4	4.54465	0.000311309
	0	239	39.8413	3667.57	6	19273.4	4.54465	0.000311309
	0	239	39.8413	3667.57	6	19273.4	4.54465	0.000311309
	0	242	40.3414	2091.61	4	17253.7	3.24686	0.000231835
	0	242	40.3414	2091.61	4	17253.7	3.24686	0.000231835
	0	242	40.3414	2091.61	4	17253.7	3.24686	0.000231835
	0	242	40.3414	2091.61	4	17253.7	3.24686	0.000231835
	0	243	40.5081	3003.2	6	19309	4.4021	0.000310736
	0	243	40.5081	3003.2	6	19309	4.4021	0.000310736
	0	243	40.5081	3003.2	6	19309	4.4021	0.000310736
	0	243	40.5081	3003.2	6	19309	4.4021	0.000310736
	0	243	40.5081	3003.2	6	19309	4.4021	0.000310736
	0	243	40.5081	3003.2	6	19309	4.4021	0.000310736
	0	244	40.6748	3108.9	6	20340.3	4.1467	0.000294981
	0	244	40.6748	3108.9	6	20340.3	4.1467	0.000294981
	0	244	40.6748	3108.9	6	20340.3	4.1467	0.000294981
	0	244	40.6748	3108.9	6	20340.3	4.1467	0.000294981
	0	244	40.6748	3108.9	6	20340.3	4.1467	0.000294981
	0	244	40.6748	3108.9	6	20340.3	4.1467	0.000294981
	0	248	41.3416	2968.9	6	18535.4	2.92304	0.000323705
	0	248	41.3416	2968.9	6	18535.4	2.92304	0.000323705
	0	248	41.3416	2968.9	6	18535.4	2.92304	0.000323705
	0	248	41.3416	2968.9	6	18535.4	2.92304	0.000323705
	0	248	41.3416	2968.9	6	18535.4	2.92304	0.000323705
	0	248	41.3416	2968.9	6	18535.4	2.92304	0.000323705
	0	249	41.5083	2967.46	6	18452.5	2.88577	0.000325159
	0	249	41.5083	2967.46	6	18452.5	2.88577	0.000325159
	0	249	41.5083	2967.46	6	18452.5	2.88577	0.000325159
	0	249	41.5083	2967.46	6	18452.5	2.88577	0.000325159
	0	249	41.5083	2967.46	6	18452.5	2.88577	0.000325159
	0	249	41.5083	2967.46	6	18452.5	2.88577	0.000325159
	0	250	41.675	3141.73	6	19301.6	2.90169	0.000310856
	0	250	41.675	3141.73	6	19301.6	2.90169	0.000310856
	0	250	41.675	3141.73	6	19301.6	2.90169	0.000310856
	0	250	41.675	3141.73	6	19301.6	2.90169	0.000310856
	0	250	41.675	3141.73	6	19301.6	2.90169	0.000310856
	0	250	41.675	3141.73	6	19301.6	2.90169	0.000310856
	0	253	42.1751	3181.93	6	19591	2.73461	0.000306263
	0	253	42.1751	3181.93	6	19591	2.73461	0.000306263
	0	253	42.1751	3181.93	6	19591	2.73461	0.000306263
	0	253	42.1751	3181.93	6	19591	2.73461	0.000306263
	0	253	42.1751	3181.93	6	19591	2.73461	0.000306263
	0	253	42.1751	3181.93	6	19591	2.73461	0.000306263
	0	254	42.3418	3384.28	6	20948.7	2.86447	0.000286414
	0	254	42.3418	3384.28	6	20948.7	2.86447	0.000286414
	0	254	42.3418	3384.28	6	20948.7	2.86447	0.000286414
	0	254	42.3418	3384.28	6	20948.7	2.86447	0.000286414
	0	254	42.3418	3384.28	6	20948.7	2.86447	0.000286414
	0	254	42.3418	3384.28	6	20948.7	2.86447	0.000286414
	0	255	42.5085	3538.72	6	21691.6	2.9218	0.000276604
	0	255	42.5085	3538.72	6	21691.6	2.9218	0.000276604
	0	255	42.5085	3538.72	6	21691.6	2.9218	0.000276604
	0	255	42.5085	3538.72	6	21691.6	2.9218	0.000276604
	0	255	42.5085	3538.72	6	21691.6	2.9218	0.000276604
	0	255	42.5085	3538.72	6	21691.6	2.9218	0.000276604
	0	256	42.6752	3445.82	6	21014.4	2.90415	0.000285518
	0	256	42.6752	3445.82	6	21014.4	2.90415	0.000285518
	0	256	42.6752	3445.82	6	21014.4	2.90415	0.000285518
	0	256	42.6752	3445.82	6	21014.4	2.90415	0.000285518
	0	256	42.6752	3445.82	6	21014.4	2.90415	0.000285518
	0	256	42.6752	3445.82	6	21014.4	2.90415	0.000285518
	0	259	43.1753	3659.3	6	22459.4	3.11268	0.000267148
	0	259	43.1753	3659.3	6	22459.4	3.11268	0.000267148
	0	259	43.1753	3659.3	6	22459.4	3.11268	0.000267148
	0	259	43.1753	3659.3	6	22459.4	3.11268	0.000267148
	0	259	43.1753	3659.3	6	22459.4	3.11268	0.000267148
	0	259	43.1753	3659.3	6	22459.4	3.11268	0.000267148
	0	260	43.342	3762.12	6	22947.9	3.29768	0.000261462
	0	260	43.342	3762.12	6	22947.9	3.29768	0.000261462
	0	260	43.342	3762.12	6	22947.9	3.29768	0.000261462
	0	260	43.342	3762.12	6	22947.9	3.29768	0.000261462
	0	260	43.342	3762.12	6	22947.9	3.29768	0.000261462
	0	260	43.342	3762.12	6	22947.9	3.29768	0.000261462
	0	261	43.5087	3943.99	6	24479.2	3.34299	0.000245106
	0	261	43.5087	3943.99	6	24479.2	3.34299	0.000245106
	0	261	43.5087	3943.99	6	24479.2	3.34299	0.000245106
	0	261	43.5087	3943.99	6	24479.2	3.34299	0.000245106
	0	261	43.5087	3943.99	6	24479.2	3.34299	0.000245106
	0	261	43.5087	3943.99	6	24479.2	3.34299	0.000245106
	0	265	44.1755	3407.63	6	22073.7	3.11806	0.000271817
	0	265	44.1755	3407.63	6	22073.7	3.11806	0.000271817
	0	265	44.1755	3407.63	6	22073.7	3.11806	0.000271817
	0	265	44.1755	3407.63	6	22073.7	3.11806	0.000271817
	0	265	44.1755	3407.63	6	22073.7	3.11806	0.000271817
	0	265	44.1755	3407.63	6	22073.7	3.11806	0.000271817
	0	266	44.3422	3505.92	6	22140.5	3.22509	0.000270997
	0	266	44.3422	3505.92	6	22140.5	3.22509	0.000270997
	0	266	44.3422	3505.92	6	22140.5	3.22509	0.000270997
	0	266	44.3422	3505.92	6	22140.5	3.22509	0.000270997
	0	266	44.3422	3505.92	6	22140.5	3.22509	0.000270997
	0	266	44.3422	3505.92	6	22140.5	3.22509	0.000270997
	0	267	44.5089	2988.33	7	22568	3.36423	0.000310174
	0	267	44.5089	2988.33	7	22568	3.36423	0.000310174
	0	267	44.5089	2988.33	7	22568	3.36423	0.000310174
	0	267	44.5089	2988.33	7	22568	3.36423	0.000310174
	0	267	44.5089	2988.33	7	22568	3.36423	0.000310174
	0	267	44.5089	2988.33	7	22568	3.36423	0.000310174
	0	267	44.5089	2988.33	7	22568	3.36423	0.000310174
	0	270	45.009	3179.13	7	23418.1	3.08142	0.000298914
	0	270	45.009	3179.13	7	23418.1	3.08142	0.000298914
	0	270	45.009	3179.13	7	23418.1	3.08142	0.000298914
	0	270	45.009	3179.13	7	23418.1	3.08142	0.000298914
	0	270	45.009	3179.13	7	23418.1	3.08142	0.000298914
	0	270	45.009	3179.13	7	23418.1	3.08142	0.000298914
	0	270	45.009	3179.13	7	23418.1	3.08142	0.000298914
	0	271	45.1757	3141.47	7	23230.2	3.03877	0.000301332
	0	271	45.1757	3141.47	7	23230.2	3.03877	0.000301332
	0	271	45.1757	3141.47	7	23230.2	3.03877	0.000301332
	0	271	45.1757	3141.47	7	23230.2	3.03877	0.000301332
	0	271	45.1757	3141.47	7	23230.2	3.03877	0.000301332
	0	271	45.1757	3141.47	7	23230.2	3.03877	0.000301332
	0	271	45.1757	3141.47	7	23230.2	3.03877	0.000301332
	0	272	45.3424	2865.07	8	25069.2	3.37496	0.000319117
	0	272	45.3424	2865.07	8	25069.2	3.37496	0.000319117
	0	272	45.3424	2865.07	8	25069.2	3.37496	0.000319117
	0	272	45.3424	2865.07	8	25069.2	3.37496	0.000319117
	0	272	45.3424	2865.07	8	25069.2	3.37496	0.000319117
	0	272	45.3424	2865.07	8	25069.2	3.37496	0.000319117
	0	272	45.3424	2865.07	8	25069.2	3.37496	0.000319117
	0	272	45.3424	2865.07	8	25069.2	3.37496	0.000319117
	0	273	45.5091	3318.13	8	27759	3.57721	0.000288195
	0	273	45.5091	3318.13	8	27759	3.57721	0.000288195
	0	273	45.5091	3318.13	8	27759	3.57721	0.000288195
	0	273	45.5091	3318.13	8	27759	3.57721	0.000288195
	0	273	45.5091	3318.13	8	27759	3.57721	0.000288195
	0	273	45.5091	3318.13	8	27759	3.57721	0.000288195
	0	273	45.5091	3318.13	8	27759	3.57721	0.000288195
	0	273	45.5091	3318.13	8	27759	3.57721	0.000288195
	0	276	46.0092	3524	8	29183.3	3.5929	0.000274129
	0	276	46.0092	3524	8	29183.3	3.5929	0.000274129
	0	276	46.0092	3524	8	29183.3	3.5929	0.000274129
	0	276	46.0092	3524	8	29183.3	3.5929	0.000274129
	0	276	46.0092	3524	8	29183.3	3.5929	0.000274129
	0	276	46.0092	3524	8	29183.3	3.5929	0.000274129
	0	276	46.0092	3524	8	29183.3	3.5929	0.000274129
	0	276	46.0092	3524	8	29183.3	3.5929	0.000274129
	0	277	46.1759	3473.46	8	29183.7	3.39534	0.000274125
	0	277	46.1759	3473.46	8	29183.7	3.39534	0.000274125
	0	277	46.1759	3473.46	8	29183.7	3.39534	0.000274125
	0	277	46.1759	3473.46	8	29183.7	3.39534	0.000274125
	0	277	46.1759	3473.46	8	29183.7	3.39534	0.000274125
	0	277	46.1759	3473.46	8	29183.7	3.39534	0.000274125
	0	277	46.1759	3473.46	8	29183.7	3.39534	0.000274125
	0	277	46.1759	3473.46	8	29183.7	3.39534	0.000274125
	0	278	46.3426	3279.19	8	27221.6	3.36015	0.000293885
	0	278	46.3426	3279.19	8	27221.6	3.36015	0.000293885
	0	278	46.3426	3279.19	8	27221.6	3.36015	0.000293885
	0	278	46.3426	3279.19	8	27221.6	3.36015	0.000293885
	0	278	46.3426	3279.19	8	27221.6	3.36015	0.000293885
	0	278	46.3426	3279.19	8	27221.6	3.36015	0.000293885
	0	278	46.3426	3279.19	8	27221.6	3.36015	0.000293885
	0	278	46.3426	3279.19	8	27221.6	3.36015	0.000293885
	0	282	47.0094	3343.61	8	27228.5	3.26356	0.00029381
	0	282	47.0094	3343.61	8	27228.5	3.26356	0.00029381
	0	282	47.0094	3343.61	8	27228.5	3.26356	0.00029381
	0	282	47.0094	3343.61	8	27228.5	3.26356	0.00029381
	0	282	47.0094	3343.61	8	27228.5	3.26356	0.00029381
	0	282	47.0094	3343.61	8	27228.5	3.26356	0.00029381
	0	282	47.0094	3343.61	8	27228.5	3.26356	0.00029381
	0	282	47.0094	3343.61	8	27228.5	3.26356	0.00029381
	0	283	47.1761	3321.76	8	26999.3	3.12974	0.000296304
	0	283	47.1761	3321.76	8	26999.3	3.12974	0.000296304
	0	283	47.1761	3321.76	8	26999.3	3.12974	0.000296304
	0	283	47.1761	3321.76	8	26999.3	3.12974	0.000296304
	0	283	47.1761	3321.76	8	26999.3	3.12974	0.000296304
	0	283	47.1761	3321.76	8	26999.3	3.12974	0.000296304
	0	283	47.1761	3321.76	8	26999.3	3.12974	0.000296304
	0	283	47.1761	3321.76	8	26999.3	3.12974	0.000296304
	0	284	47.3428	3374.44	8	27433.4	3.10995	0.000291615
	0	284	47.3428	3374.44	8	27433.4	3.10995	0.000291615
	0	284	47.3428	3374.44	8	27433.4	3.10995	0.000291615
	0	284	47.3428	3374.44	8	27433.4	3.10995	0.000291615
	0	284	47.3428	3374.44	8	27433.4	3.10995	0.000291615
	0	284	47.3428	3374.44	8	27433.4	3.10995	0.000291615
	0	284	47.3428	3374.44	8	27433.4	3.10995	0.000291615
	0	284	47.3428	3374.44	8	27433.4	3.10995	0.000291615
	0	287	47.8429	3354.4	8	27225.9	3.04528	0.000293838
	0	287	47.8429	3354.4	8	27225.9	3.04528	0.000293838
	0	287	47.8429	3354.4	8	27225.9	3.04528	0.000293838
	0	287	47.8429	3354.4	8	27225.9	3.04528	0.000293838
	0	287	47.8429	3354.4	8	27225.9	3.04528	0.000293838
	0	287	47.8429	3354.4	8	27225.9	3.04528	0.000293838
	0	287	47.8429	3354.4	8	27225.9	3.04528	0.000293838
	0	287	47.8429	3354.4	8	27225.9	3.04528	0.000293838
	0	288	48.0096	3389.85	8	27605.7	3.04694	0.000289795
	0	288	48.0096	3389.85	8	27605.7	3.04694	0.000289795
	0	288	48.0096	3389.85	8	27605.7	3.04694	0.000289795
	0	288	48.0096	3389.85	8	27605.7	3.04694	0.000289795
	0	288	48.0096	3389.85	8	27605.7	3.04694	0.000289795
	0	288	48.0096	3389.85	8	27605.7	3.04694	0.000289795
	0	288	48.0096	3389.85	8	27605.7	3.04694	0.000289795
	0	288	48.0096	3389.85	8	27605.7	3.04694	0.000289795
	0	289	48.1763	3403.27	8	28008.7	2.93074	0.000285625
	0	289	48.1763	3403.27	8	28008.7	2.93074	0.000285625
	0	289	48.1763	3403.27	8	28008.7	2.93074	0.000285625
	0	289	48.1763	3403.27	8	28008.7	2.93074	0.000285625
	0	289	48.1763	3403.27	8	28008.7	2.93074	0.000285625
	0	289	48.1763	3403.27	8	28008.7	2.93074	0.000285625
	0	289	48.1763	3403.27	8	28008.7	2.93074	0.000285625
	0	289	48.1763	3403.27	8	28008.7	2.93074	0.000285625
	0	293	48.8431	3439.72	8	29565.3	3.01581	0.000270588
	0	293	48.8431	3439.72	8	29565.3	3.01581	0.000270588
	0	293	48.8431	3439.72	8	29565.3	3.01581	0.000270588
	0	293	48.8431	3439.72	8	29565.3	3.01581	0.000270588
	0	293	48.8431	3439.72	8	29565.3	3.01581	0.000270588
	0	293	48.8431	3439.72	8	29565.3	3.01581	0.000270588
	0	293	48.8431	3439.72	8	29565.3	3.01581	0.000270588
	0	293	48.8431	3439.72	8	29565.3	3.01581	0.000270588
	0	294	49.0098	3179.18	9	31481	3.35892	0.000285886
	0	294	49.0098	3179.18	9	31481	3.35892	0.000285886
	0	294	49.0098	3179.18	9	31481	3.35892	0.000285886
	0	294	49.0098	3179.18	9	31481	3.35892	0.000285886
	0	294	49.0098	3179.18	9	31481	3.35892	0.000285886
	0	294	49.0098	3179.18	9	31481	3.35892	0.000285886
	0	294	49.0098	3179.18	9	31481	3.35892	0.000285886
	0	294	49.0098	3179.18	9	31481	3.35892	0.000285886
	0	294	49.0098	3179.18	9	31481	3.35892	0.000285886
	0	295	49.1765	3113.04	9	31357.3	3.23013	0.000287014
	0	295	49.1765	3113.04	9	31357.3	3.23013	0.000287014
	0	295	49.1765	3113.04	9	31357.3	3.23013	0.000287014
	0	295	49.1765	3113.04	9	31357.3	3.23013	0.000287014
	0	295	49.1765	3113.04	9	31357.3	3.23013	0.000287014
	0	295	49.1765	3113.04	9	31357.3	3.23013	0.000287014
	0	295	49.1765	3113.04	9	31357.3	3.23013	0.000287014
	0	295	49.1765	3113.04	9	31357.3	3.23013	0.000287014
	0	295	49.1765	3113.04	9	31357.3	3.23013	0.000287014
	0	298	49.6766	2712.69	10	30716.8	2.92048	0.000325555
	0	298	49.6766	2712.69	10	30716.8	2.92048	0.000325555
	0	298	49.6766	2712.69	10	30716.8	2.92048	0.000325555
	0	298	49.6766	2712.69	10	30716.8	2.92048	0.000325555
	0	298	49.6766	2712.69	10	30716.8	2.92048	0.000325555
	0	298	49.6766	2712.69	10	30716.8	2.92048	0.000325555
	0	298	49.6766	2712.69	10	30716.8	2.92048	0.000325555
	0	298	49.6766	2712.69	10	30716.8	2.92048	0.000325555
	0	298	49.6766	2712.69	10	30716.8	2.92048	0.000325555
	0	298	49.6766	2712.69	10	30716.8	2.92048	0.000325555
	0	299	49.8433	2686.68	10	31261.6	2.82536	0.000319881
	0	299	49.8433	2686.68	10	31261.6	2.82536	0.000319881
	0	299	49.8433	2686.68	10	31261.6	2.82536	0.000319881
	0	299	49.8433	2686.68	10	31261.6	2.82536	0.000319881
	0	299	49.8433	2686.68	10	31261.6	2.82536	0.000319881
	0	299	49.8433	2686.68	10	31261.6	2.82536	0.000319881
	0	299	49.8433	2686.68	10	31261.6	2.82536	0.000319881
	0	299	49.8433	2686.68	10	31261.6	2.82536	0.000319881
	0	299	49.8433	2686.68	10	31261.6	2.82536	0.000319881
	0	299	49.8433	2686.68	10	31261.6	2.82536	0.000319881
	0	300	50.01	2702.96	10	31577.6	2.82633	0.00031668
	0	300	50.01	2702.96	10	31577.6	2.82633	0.00031668
	0	300	50.01	2702.96	10	31577.6	2.82633	0.00031668
	0	300	50.01	2702.96	10	31577.6	2.82633	0.00031668
	0	300	50.01	2702.96	10	31577.6	2.82633	0.00031668
	0	300	50.01	2702.96	10	31577.6	2.82633	0.00031668
	0	300	50.01	2702.96	10	31577.6	2.82633	0.00031668
	0	300	50.01	2702.96	10	31577.6	2.82633	0.00031668
	0	300	50.01	2702.96	10	31577.6	2.82633	0.00031668
	0	300	50.01	2702.96	10	31577.6	2.82633	0.00031668
	0	301	50.1767	2775.94	10	32656.7	2.89633	0.000306215
	0	301	50.1767	2775.94	10	32656.7	2.89633	0.000306215
	0	301	50.1767	2775.94	10	32656.7	2.89633	0.000306215
	0	301	50.1767	2775.94	10	32656.7	2.89633	0.000306215
	0	301	50.1767	2775.94	10	32656.7	2.89633	0.000306215
	0	301	50.1767	2775.94	10	32656.7	2.89633	0.000306215
	0	301	50.1767	2775.94	10	32656.7	2.89633	0.000306215
	0	301	50.1767	2775.94	10	32656.7	2.89633	0.000306215
	0	301	50.1767	2775.94	10	32656.7	2.89633	0.000306215
	0	301	50.1767	2775.94	10	32656.7	2.89633	0.000306215
	0	304	50.6768	3037.89	10	33549.3	2.99527	0.000298068
	0	304	50.6768	3037.89	10	33549.3	2.99527	0.000298068
	0	304	50.6768	3037.89	10	33549.3	2.99527	0.000298068
	0	304	50.6768	3037.89	10	33549.3	2.99527	0.000298068
	0	304	50.6768	3037.89	10	33549.3	2.99527	0.000298068
	0	304	50.6768	3037.89	10	33549.3	2.99527	0.000298068
	0	304	50.6768	3037.89	10	33549.3	2.99527	0.000298068
	0	304	50.6768	3037.89	10	33549.3	2.99527	0.000298068
	0	304	50.6768	3037.89	10	33549.3	2.99527	0.000298068
	0	304	50.6768	3037.89	10	33549.3	2.99527	0.000298068
	0	305	50.8435	3026.95	10	33115.5	2.97453	0.000301974
	0	305	50.8435	3026.95	10	33115.5	2.97453	0.000301974
	0	305	50.8435	3026.95	10	33115.5	2.97453	0.000301974
	0	305	50.8435	3026.95	10	33115.5	2.97453	0.000301974
	0	305	50.8435	3026.95	10	33115.5	2.97453	0.000301974
	0	305	50.8435	3026.95	10	33115.5	2.97453	0.000301974
	0	305	50.8435	3026.95	10	33115.5	2.97453	0.000301974
	0	305	50.8435	3026.95	10	33115.5	2.97453	0.000301974
	0	305	50.8435	3026.95	10	33115.5	2.97453	0.000301974
	0	305	50.8435	3026.95	10	33115.5	2.97453	0.000301974
	0	306	51.0102	3217.65	10	35010	3.16803	0.000285632
	0	306	51.0102	3217.65	10	35010	3.16803	0.000285632
	0	306	51.0102	3217.65	10	35010	3.16803	0.000285632
	0	306	51.0102	3217.65	10	35010	3.16803	0.000285632
	0	306	51.0102	3217.65	10	35010	3.16803	0.000285632
	0	306	51.0102	3217.65	10	35010	3.16803	0.000285632
	0	306	51.0102	3217.65	10	35010	3.16803	0.000285632
	0	306	51.0102	3217.65	10	35010	3.16803	0.000285632
	0	306	51.0102	3217.65	10	35010	3.16803	0.000285632
	0	306	51.0102	3217.65	10	35010	3.16803	0.000285632
	0	310	51.677	3343.32	10	36819.8	3.06481	0.000271593
	0	310	51.677	3343.32	10	36819.8	3.06481	0.000271593
	0	310	51.677	3343.32	10	36819.8	3.06481	0.000271593
	0	310	51.677	3343.32	10	36819.8	3.06481	0.000271593
	0	310	51.677	3343.32	10	36819.8	3.06481	0.000271593
	0	310	51.677	3343.32	10	36819.8	3.06481	0.000271593
	0	310	51.677	3343.32	10	36819.8	3.06481	0.000271593
	0	310	51.677	3343.32	10	36819.8	3.06481	0.000271593
	0	310	51.677	3343.32	10	36819.8	3.06481	0.000271593
	0	310	51.677	3343.32	10	36819.8	3.06481	0.000271593
	0	311	51.8437	3379.54	10	36462.9	3.07163	0.000274251
	0	311	51.8437	3379.54	10	36462.9	3.07163	0.000274251
	0	311	51.8437	3379.54	10	36462.9	3.07163	0.000274251
	0	311	51.8437	3379.54	10	36462.9	3.07163	0.000274251
	0	311	51.8437	3379.54	10	36462.9	3.07163	0.000274251
	0	311	51.8437	3379.54	10	36462.9	3.07163	0.000274251
	0	311	51.8437	3379.54	10	36462.9	3.07163	0.000274251
	0	311	51.8437	3379.54	10	36462.9	3.07163	0.000274251
	0	311	51.8437	3379.54	10	36462.9	3.07163	0.000274251
	0	311	51.8437	3379.54	10	36462.9	3.07163	0.000274251
	0	312	52.0104	3515.54	10	36987.3	3.20927	0.000270363
	0	312	52.0104	3515.54	10	36987.3	3.20927	0.000270363
	0	312	52.0104	3515.54	10	36987.3	3.20927	0.000270363
	0	312	52.0104	3515.54	10	36987.3	3.20927	0.000270363
	0	312	52.0104	3515.54	10	36987.3	3.20927	0.000270363
	0	312	52.0104	3515.54	10	36987.3	3.20927	0.000270363
	0	312	52.0104	3515.54	10	36987.3	3.20927	0.000270363
	0	312	52.0104	3515.54	10	36987.3	3.20927	0.000270363
	0	312	52.0104	3515.54	10	36987.3	3.20927	0.000270363
	0	312	52.0104	3515.54	10	36987.3	3.20927	0.000270363
	0	315	52.5105	3046.42	11	35716.3	3.18287	0.000307982
	0	315	52.5105	3046.42	11	35716.3	3.18287	0.000307982
	0	315	52.5105	3046.42	11	35716.3	3.18287	0.000307982
	0	315	52.5105	3046.42	11	35716.3	3.18287	0.000307982
	0	315	52.5105	3046.42	11	35716.3	3.18287	0.000307982
	0	315	52.5105	3046.42	11	35716.3	3.18287	0.000307982
	0	315	52.5105	3046.42	11	35716.3	3.18287	0.000307982
	0	315	52.5105	3046.42	11	35716.3	3.18287	0.000307982
	0	315	52.5105	3046.42	11	35716.3	3.18287	0.000307982
	0	315	52.5105	3046.42	11	35716.3	3.18287	0.000307982
	0	315	52.5105	3046.42	11	35716.3	3.18287	0.000307982
	0	316	52.6772	2973.3	12	37765.1	3.37864	0.000317753
	0	316	52.6772	2973.3	12	37765.1	3.37864	0.000317753
	0	316	52.6772	2973.3	12	37765.1	3.37864	0.000317753
	0	316	52.6772	2973.3	12	37765.1	3.37864	0.000317753
	0	316	52.6772	2973.3	12	37765.1	3.37864	0.000317753
	0	316	52.6772	2973.3	12	37765.1	3.37864	0.000317753
	0	316	52.6772	2973.3	12	37765.1	3.37864	0.000317753
	0	316	52.6772	2973.3	12	37765.1	3.37864	0.000317753
	0	316	52.6772	2973.3	12	37765.1	3.37864	0.000317753
	0	316	52.6772	2973.3	12	37765.1	3.37864	0.000317753
	0	316	52.6772	2973.3	12	37765.1	3.37864	0.000317753
	0	316	52.6772	2973.3	12	37765.1	3.37864	0.000317753
	0	317	52.8439	2863.76	12	37102.9	3.30469	0.000323425
	0	317	52.8439	2863.76	12	37102.9	3.30469	0.000323425
	0	317	52.8439	2863.76	12	37102.9	3.30469	0.000323425
	0	317	52.8439	2863.76	12	37102.9	3.30469	0.000323425
	0	317	52.8439	2863.76	12	37102.9	3.30469	0.000323425
	0	317	52.8439	2863.76	12	37102.9	3.30469	0.000323425
	0	317	52.8439	2863.76	12	37102.9	3.30469	0.000323425
	0	317	52.8439	2863.76	12	37102.9	3.30469	0.000323425
	0	317	52.8439	2863.76	12	37102.9	3.30469	0.000323425
	0	317	52.8439	2863.76	12	37102.9	3.30469	0.000323425
	0	317	52.8439	2863.76	12	37102.9	3.30469	0.000323425
	0	317	52.8439	2863.76	12	37102.9	3.30469	0.000323425
	0	318	53.0106	2856.28	12	37481	3.36322	0.000320163
	0	318	53.0106	2856.28	12	37481	3.36322	0.000320163
	0	318	53.0106	2856.28	12	37481	3.36322	0.000320163
	0	318	53.0106	2856.28	12	37481	3.36322	0.000320163
	0	318	53.0106	2856.28	12	37481	3.36322	0.000320163
	0	318	53.0106	2856.28	12	37481	3.36322	0.000320163
	0	318	53.0106	2856.28	12	37481	3.36322	0.000320163
	0	318	53.0106	2856.28	12	37481	3.36322	0.000320163
	0	318	53.0106	2856.28	12	37481	3.36322	0.000320163
	0	318	53.0106	2856.28	12	37481	3.36322	0.000320163
	0	318	53.0106	2856.28	12	37481	3.36322	0.000320163
	0	318	53.0106	2856.28	12	37481	3.36322	0.000320163
	0	321	53.5107	2531.23	14	39306.3	3.29458	0.000356177
	0	321	53.5107	2531.23	14	39306.3	3.29458	0.000356177
	0	321	53.5107	2531.23	14	39306.3	3.29458	0.000356177
	0	321	53.5107	2531.23	14	39306.3	3.29458	0.000356177
	0	321	53.5107	2531.23	14	39306.3	3.29458	0.000356177
	0	321	53.5107	2531.23	14	39306.3	3.29458	0.000356177
	0	321	53.5107	2531.23	14	39306.3	3.29458	0.000356177
	0	321	53.5107	2531.23	14	39306.3	3.29458	0.000356177
	0	321	53.5107	2531.23	14	39306.3	3.29458	0.000356177
	0	321	53.5107	2531.23	14	39306.3	3.29458	0.000356177
	0	321	53.5107	2531.23	14	39306.3	3.29458	0.000356177
	0	321	53.5107	2531.23	14	39306.3	3.29458	0.000356177
	0	321	53.5107	2531.23	14	39306.3	3.29458	0.000356177
	0	321	53.5107	2531.23	14	39306.3	3.29458	0.000356177
	0	322	53.6774	2449.16	14	39381.5	3.21193	0.000355497
	0	322	53.6774	2449.16	14	39381.5	3.21193	0.000355497
	0	322	53.6774	2449.16	14	39381.5	3.21193	0.000355497
	0	322	53.6774	2449.16	14	39381.5	3.21193	0.000355497
	0	322	53.6774	2449.16	14	39381.5	3.21193	0.000355497
	0	322	53.6774	2449.16	14	39381.5	3.21193	0.000355497
	0	322	53.6774	2449.16	14	39381.5	3.21193	0.000355497
	0	322	53.6774	2449.16	14	39381.5	3.21193	0.000355497
	0	322	53.6774	2449.16	14	39381.5	3.21193	0.000355497
	0	322	53.6774	2449.16	14	39381.5	3.21193	0.000355497
	0	322	53.6774	2449.16	14	39381.5	3.21193	0.000355497
	0	322	53.6774	2449.16	14	39381.5	3.21193	0.000355497
	0	322	53.6774	2449.16	14	39381.5	3.21193	0.000355497
	0	322	53.6774	2449.16	14	39381.5	3.21193	0.000355497
	0	323	53.8441	2566.61	14	41929.6	3.17447	0.000333893
	0	323	53.8441	2566.61	14	41929.6	3.17447	0.000333893
	0	323	53.8441	2566.61	14	41929.6	3.17447	0.000333893
	0	323	53.8441	2566.61	14	41929.6	3.17447	0.000333893
	0	323	53.8441	2566.61	14	41929.6	3.17447	0.000333893
	0	323	53.8441	2566.61	14	41929.6	3.17447	0.000333893
	0	323	53.8441	2566.61	14	41929.6	3.17447	0.000333893
	0	323	53.8441	2566.61	14	41929.6	3.17447	0.000333893
	0	323	53.8441	2566.61	14	41929.6	3.17447	0.000333893
	0	323	53.8441	2566.61	14	41929.6	3.17447	0.000333893
	0	323	53.8441	2566.61	14	41929.6	3.17447	0.000333893
	0	323	53.8441	2566.61	14	41929.6	3.17447	0.000333893
	0	323	53.8441	2566.61	14	41929.6	3.17447	0.000333893
	0	323	53.8441	2566.61	14	41929.6	3.17447	0.000333893
	0	327	54.5109	2262.77	14	36536.7	2.98242	0.000383176
	0	327	54.5109	2262.77	14	36536.7	2.98242	0.000383176
	0	327	54.5109	2262.77	14	36536.7	2.98242	0.000383176
	0	327	54.5109	2262.77	14	36536.7	2.98242	0.000383176
	0	327	54.5109	2262.77	14	36536.7	2.98242	0.000383176
	0	327	54.5109	2262.77	14	36536.7	2.98242	0.000383176
	0	327	54.5109	2262.77	14	36536.7	2.98242	0.000383176
	0	327	54.5109	2262.77	14	36536.7	2.98242	0.000383176
	0	327	54.5109	2262.77	14	36536.7	2.98242	0.000383176
	0	327	54.5109	2262.77	14	36536.7	2.98242	0.000383176
	0	327	54.5109	2262.77	14	36536.7	2.98242	0.000383176
	0	327	54.5109	2262.77	14	36536.7	2.98242	0.000383176
	0	327	54.5109	2262.77	14	36536.7	2.98242	0.000383176
	0	327	54.5109	2262.77	14	36536.7	2.98242	0.000383176
	0	328	54.6776	2333.55	14	36993.8	3.00982	0.000378441
	0	328	54.6776	2333.55	14	36993.8	3.00982	0.000378441
	0	328	54.6776	2333.55	14	36993.8	3.00982	0.000378441
	0	328	54.6776	2333.55	14	36993.8	3.00982	0.000378441
	0	328	54.6776	2333.55	14	36993.8	3.00982	0.000378441
	0	328	54.6776	2333.55	14	36993.8	3.00982	0.000378441
	0	328	54.6776	2333.55	14	36993.8	3.00982	0.000378441
	0	328	54.6776	2333.55	14	36993.8	3.00982	0.000378441
	0	328	54.6776	2333.55	14	36993.8	3.00982	0.000378441
	0	328	54.6776	2333.55	14	36993.8	3.00982	0.000378441
	0	328	54.6776	2333.55	14	36993.8	3.00982	0.000378441
	0	328	54.6776	2333.55	14	36993.8	3.00982	0.000378441
	0	328	54.6776	2333.55	14	36993.8	3.00982	0.000378441
	0	328	54.6776	2333.55	14	36993.8	3.00982	0.000378441
	0	329	54.8443	2423.79	15	39938.4	3.60738	0.000375579
	0	329	54.8443	2423.79	15	39938.4	3.60738	0.000375579
	0	329	54.8443	2423.79	15	39938.4	3.60738	0.000375579
	0	329	54.8443	2423.79	15	39938.4	3.60738	0.000375579
	0	329	54.8443	2423.79	15	39938.4	3.60738	0.000375579
	0	329	54.8443	2423.79	15	39938.4	3.60738	0.000375579
	0	329	54.8443	2423.79	15	39938.4	3.60738	0.000375579
	0	329	54.8443	2423.79	15	39938.4	3.60738	0.000375579
	0	329	54.8443	2423.79	15	39938.4	3.60738	0.000375579
	0	329	54.8443	2423.79	15	39938.4	3.60738	0.000375579
	0	329	54.8443	2423.79	15	39938.4	3.60738	0.000375579
	0	329	54.8443	2423.79	15	39938.4	3.60738	0.000375579
	0	329	54.8443	2423.79	15	39938.4	3.60738	0.000375579
	0	329	54.8443	2423.79	15	39938.4	3.60738	0.000375579
	0	329	54.8443	2423.79	15	39938.4	3.60738	0.000375579
	0	332	55.3444	2509.21	15	41710.6	3.23799	0.000359621
	0	332	55.3444	2509.21	15	41710.6	3.23799	0.000359621
	0	332	55.3444	2509.21	15	41710.6	3.23799	0.000359621
	0	332	55.3444	2509.21	15	41710.6	3.23799	0.000359621
	0	332	55.3444	2509.21	15	41710.6	3.23799	0.000359621
	0	332	55.3444	2509.21	15	41710.6	3.23799	0.000359621
	0	332	55.3444	2509.21	15	41710.6	3.23799	0.000359621
	0	332	55.3444	2509.21	15	41710.6	3.23799	0.000359621
	0	332	55.3444	2509.21	15	41710.6	3.23799	0.000359621
	0	332	55.3444	2509.21	15	41710.6	3.23799	0.000359621
	0	332	55.3444	2509.21	15	41710.6	3.23799	0.000359621
	0	332	55.3444	2509.21	15	41710.6	3.23799	0.000359621
	0	332	55.3444	2509.21	15	41710.6	3.23799	0.000359621
	0	332	55.3444	2509.21	15	41710.6	3.23799	0.000359621
	0	332	55.3444	2509.21	15	41710.6	3.23799	0.000359621
	0	333	55.5111	2499.19	15	42459.2	3.19124	0.000353281
	0	333	55.5111	2499.19	15	42459.2	3.19124	0.000353281
	0	333	55.5111	2499.19	15	42459.2	3.19124	0.000353281
	0	333	55.5111	2499.19	15	42459.2	3.19124	0.000353281
	0	333	55.5111	2499.19	15	42459.2	3.19124	0.000353281
	0	333	55.5111	2499.19	15	42459.2	3.19124	0.000353281
	0	333	55.5111	2499.19	15	42459.2	3.19124	0.000353281
	0	333	55.5111	2499.19	15	42459.2	3.19124	0.000353281
	0	333	55.5111	2499.19	15	42459.2	3.19124	0.000353281
	0	333	55.5111	2499.19	15	42459.2	3.19124	0.000353281
	0	333	55.5111	2499.19	15	42459.2	3.19124	0.000353281
	0	333	55.5111	2499.19	15	42459.2	3.19124	0.000353281
	0	333	55.5111	2499.19	15	42459.2	3.19124	0.000353281
	0	333	55.5111	2499.19	15	42459.2	3.19124	0.000353281
	0	333	55.5111	2499.19	15	42459.2	3.19124	0.000353281
	0	334	55.6778	2427.88	15	41096.7	3.11146	0.000364992
	0	334	55.6778	2427.88	15	41096.7	3.11146	0.000364992
	0	334	55.6778	2427.88	15	41096.7	3.11146	0.000364992
	0	334	55.6778	2427.88	15	41096.7	3.11146	0.000364992
	0	334	55.6778	2427.88	15	41096.7	3.11146	0.000364992
	0	334	55.6778	2427.88	15	41096.7	3.11146	0.000364992
	0	334	55.6778	2427.88	15	41096.7	3.11146	0.000364992
	0	334	55.6778	2427.88	15	41096.7	3.11146	0.000364992
	0	334	55.6778	2427.88	15	41096.7	3.11146	0.000364992
	0	334	55.6778	2427.88	15	41096.7	3.11146	0.000364992
	0	334	55.6778	2427.88	15	41096.7	3.11146	0.000364992
	0	334	55.6778	2427.88	15	41096.7	3.11146	0.000364992
	0	334	55.6778	2427.88	15	41096.7	3.11146	0.000364992
	0	334	55.6778	2427.88	15	41096.7	3.11146	0.000364992
	0	334	55.6778	2427.88	15	41096.7	3.11146	0.000364992
	0	335	55.8445	2531.09	15	43623.4	3.16387	0.000343852
	0	335	55.8445	2531.09	15	43623.4	3.16387	0.000343852
	0	335	55.8445	2531.09	15	43623.4	3.16387	0.000343852
	0	335	55.8445	2531.09	15	43623.4	3.16387	0.000343852
	0	335	55.8445	2531.09	15	43623.4	3.16387	0.000343852
	0	335	55.8445	2531.09	15	43623.4	3.16387	0.000343852
	0	335	55.8445	2531.09	15	43623.4	3.16387	0.000343852
	0	335	55.8445	2531.09	15	43623.4	3.16387	0.000343852
	0	335	55.8445	2531.09	15	43623.4	3.16387	0.000343852
	0	335	55.8445	2531.09	15	43623.4	3.16387	0.000343852
	0	335	55.8445	2531.09	15	43623.4	3.16387	0.000343852
	0	335	55.8445	2531.09	15	43623.4	3.16387	0.000343852
	0	335	55.8445	2531.09	15	43623.4	3.16387	0.000343852
	0	335	55.8445	2531.09	15	43623.4	3.16387	0.000343852
	0	335	55.8445	2531.09	15	43623.4	3.16387	0.000343852
	0	338	56.3446	2472.42	15	42238.9	3.14158	0.000355123
	0	338	56.3446	2472.42	15	42238.9	3.14158	0.000355123
	0	338	56.3446	2472.42	15	42238.9	3.14158	0.000355123
	0	338	56.3446	2472.42	15	42238.9	3.14158	0.000355123
	0	338	56.3446	2472.42	15	42238.9	3.14158	0.000355123
	0	338	56.3446	2472.42	15	42238.9	3.14158	0.000355123
	0	338	56.3446	2472.42	15	42238.9	3.14158	0.000355123
	0	338	56.3446	2472.42	15	42238.9	3.14158	0.000355123
	0	338	56.3446	2472.42	15	42238.9	3.14158	0.000355123
	0	338	56.3446	2472.42	15	42238.9	3.14158	0.000355123
	0	338	56.3446	2472.42	15	42238.9	3.14158	0.000355123
	0	338	56.3446	2472.42	15	42238.9	3.14158	0.000355123
	0	338	56.3446	2472.42	15	42238.9	3.14158	0.000355123
	0	338	56.3446	2472.42	15	42238.9	3.14158	0.000355123
	0	338	56.3446	2472.42	15	42238.9	3.14158	0.000355123
	0	339	56.5113	2686.93	15	45511.6	3.31476	0.000329587
	0	339	56.5113	2686.93	15	45511.6	3.31476	0.000329587
	0	339	56.5113	2686.93	15	45511.6	3.31476	0.000329587
	0	339	56.5113	2686.93	15	45511.6	3.31476	0.000329587
	0	339	56.5113	2686.93	15	45511.6	3.31476	0.000329587
	0	339	56.5113	2686.93	15	45511.6	3.31476	0.000329587
	0	339	56.5113	2686.93	15	45511.6	3.31476	0.000329587
	0	339	56.5113	2686.93	15	45511.6	3.31476	0.000329587
	0	339	56.5113	2686.93	15	45511.6	3.31476	0.000329587
	0	339	56.5113	2686.93	15	45511.6	3.31476	0.000329587
	0	339	56.5113	2686.93	15	45511.6	3.31476	0.000329587
	0	339	56.5113	2686.93	15	45511.6	3.31476	0.000329587
	0	339	56.5113	2686.93	15	45511.6	3.31476	0.000329587
	0	339	56.5113	2686.93	15	45511.6	3.31476	0.000329587
	0	339	56.5113	2686.93	15	45511.6	3.31476	0.000329587
	0	340	56.678	2523.06	16	45959.6	3.31715	0.000348132
	0	340	56.678	2523.06	16	45959.6	3.31715	0.000348132
	0	340	56.678	2523.06	16	45959.6	3.31715	0.000348132
	0	340	56.678	2523.06	16	45959.6	3.31715	0.000348132
	0	340	56.678	2523.06	16	45959.6	3.31715	0.000348132
	0	340	56.678	2523.06	16	45959.6	3.31715	0.000348132
	0	340	56.678	2523.06	16	45959.6	3.31715	0.000348132
	0	340	56.678	2523.06	16	45959.6	3.31715	0.000348132
	0	340	56.678	2523.06	16	45959.6	3.31715	0.000348132
	0	340	56.678	2523.06	16	45959.6	3.31715	0.000348132
	0	340	56.678	2523.06	16	45959.6	3.31715	0.000348132
	0	340	56.678	2523.06	16	45959.6	3.31715	0.000348132
	0	340	56.678	2523.06	16	45959.6	3.31715	0.000348132
	0	340	56.678	2523.06	16	45959.6	3.31715	0.000348132
	0	340	56.678	2523.06	16	45959.6	3.31715	0.000348132
	0	340	56.678	2523.06	16	45959.6	3.31715	0.000348132
	0	343	57.1781	2370.06	18	46201.4	3.68221	0.000389599
	0	343	57.1781	2370.06	18	46201.4	3.68221	0.000389599
	0	343	57.1781	2370.06	18	46201.4	3.68221	0.000389599
	0	343	57.1781	2370.06	18	46201.4	3.68221	0.000389599
	0	343	57.1781	2370.06	18	46201.4	3.68221	0.000389599
	0	343	57.1781	2370.06	18	46201.4	3.68221	0.000389599
	0	343	57.1781	2370.06	18	46201.4	3.68221	0.000389599
	0	343	57.1781	2370.06	18	46201.4	3.68221	0.000389599
	0	343	57.1781	2370.06	18	46201.4	3.68221	0.000389599
	0	343	57.1781	2370.06	18	46201.4	3.68221	0.000389599
	0	343	57.1781	2370.06	18	46201.4	3.68221	0.000389599
	0	343	57.1781	2370.06	18	46201.4	3.68221	0.000389599
	0	343	57.1781	2370.06	18	46201.4	3.68221	0.000389599
	0	343	57.1781	2370.06	18	46201.4	3.68221	0.000389599
	0	343	57.1781	2370.06	18	46201.4	3.68221	0.000389599
	0	343	57.1781	2370.06	18	46201.4	3.68221	0.000389599
	0	343	57.1781	2370.06	18	46201.4	3.68221	0.000389599
	0	343	57.1781	2370.06	18	46201.4	3.68221	0.000389599
	0	344	57.3448	2255.59	19	46434.4	3.65387	0.000409179
	0	344	57.3448	2255.59	19	46434.4	3.65387	0.000409179
	0	344	57.3448	2255.59	19	46434.4	3.65387	0.000409179
	0	344	57.3448	2255.59	19	46434.4	3.65387	0.000409179
	0	344	57.3448	2255.59	19	46434.4	3.65387	0.000409179
	0	344	57.3448	2255.59	19	46434.4	3.65387	0.000409179
	0	344	57.3448	2255.59	19	46434.4	3.65387	0.000409179
	0	344	57.3448	2255.59	19	46434.4	3.65387	0.000409179
	0	344	57.3448	2255.59	19	46434.4	3.65387	0.000409179
	0	344	57.3448	2255.59	19	46434.4	3.65387	0.000409179
	0	344	57.3448	2255.59	19	46434.4	3.65387	0.000409179
	0	344	57.3448	2255.59	19	46434.4	3.65387	0.000409179
	0	344	57.3448	2255.59	19	46434.4	3.65387	0.000409179
	0	344	57.3448	2255.59	19	46434.4	3.65387	0.000409179
	0	344	57.3448	2255.59	19	46434.4	3.65387	0.000409179
	0	344	57.3448	2255.59	19	46434.4	3.65387	0.000409179
	0	344	57.3448	2255.59	19	46434.4	3.65387	0.000409179
	0	344	57.3448	2255.59	19	46434.4	3.65387	0.000409179
	0	344	57.3448	2255.59	19	46434.4	3.65387	0.000409179
	0	345	57.5115	2215.91	19	45442.9	3.43089	0.000418107
	0	345	57.5115	2215.91	19	45442.9	3.43089	0.000418107
	0	345	57.5115	2215.91	19	45442.9	3.43089	0.000418107
	0	345	57.5115	2215.91	19	45442.9	3.43089	0.000418107
	0	345	57.5115	2215.91	19	45442.9	3.43089	0.000418107
	0	345	57.5115	2215.91	19	45442.9	3.43089	0.000418107
	0	345	57.5115	2215.91	19	45442.9	3.43089	0.000418107
	0	345	57.5115	2215.91	19	45442.9	3.43089	0.000418107
	0	345	57.5115	2215.91	19	45442.9	3.43089	0.000418107
	0	345	57.5115	2215.91	19	45442.9	3.43089	0.000418107
	0	345	57.5115	2215.91	19	45442.9	3.43089	0.000418107
	0	345	57.5115	2215.91	19	45442.9	3.43089	0.000418107
	0	345	57.5115	2215.91	19	45442.9	3.43089	0.000418107
	0	345	57.5115	2215.91	19	45442.9	3.43089	0.000418107
	0	345	57.5115	2215.91	19	45442.9	3.43089	0.000418107
	0	345	57.5115	2215.91	19	45442.9	3.43089	0.000418107
	0	345	57.5115	2215.91	19	45442.9	3.43089	0.000418107
	0	345	57.5115	2215.91	19	45442.9	3.43089	0.000418107
	0	345	57.5115	2215.91	19	45442.9	3.43089	0.000418107
	0	346	57.6782	2248.26	19	46272.7	3.31881	0.000410609
	0	346	57.6782	2248.26	19	46272.7	3.31881	0.000410609
	0	346	57.6782	2248.26	19	46272.7	3.31881	0.000410609
	0	346	57.6782	2248.26	19	46272.7	3.31881	0.000410609
	0	346	57.6782	2248.26	19	46272.7	3.31881	0.000410609
	0	346	57.6782	2248.26	19	46272.7	3.31881	0.000410609
	0	346	57.6782	2248.26	19	46272.7	3.31881	0.000410609
	0	346	57.6782	2248.26	19	46272.7	3.31881	0.000410609
	0	346	57.6782	2248.26	19	46272.7	3.31881	0.000410609
	0	346	57.6782	2248.26	19	46272.7	3.31881	0.000410609
	0	346	57.6782	2248.26	19	46272.7	3.31881	0.000410609
	0	346	57.6782	2248.26	19	46272.7	3.31881	0.000410609
	0	346	57.6782	2248.26	19	46272.7	3.31881	0.000410609
	0	346	57.6782	2248.26	19	46272.7	3.31881	0.000410609
	0	346	57.6782	2248.26	19	46272.7	3.31881	0.000410609
	0	346	57.6782	2248.26	19	46272.7	3.31881	0.000410609
	0	346	57.6782	2248.26	19	46272.7	3.31881	0.000410609
	0	346	57.6782	2248.26	19	46272.7	3.31881	0.000410609
	0	346	57.6782	2248.26	19	46272.7	3.31881	0.000410609
	0	349	58.1783	2268.78	19	47801.3	3.23765	0.000397479
	0	349	58.1783	2268.78	19	47801.3	3.23765	0.000397479
	0	349	58.1783	2268.78	19	47801.3	3.23765	0.000397479
	0	349	58.1783	2268.78	19	47801.3	3.23765	0.000397479
	0	349	58.1783	2268.78	19	47801.3	3.23765	0.000397479
	0	349	58.1783	2268.78	19	47801.3	3.23765	0.000397479
	0	349	58.1783	2268.78	19	47801.3	3.23765	0.000397479
	0	349	58.1783	2268.78	19	47801.3	3.23765	0.000397479
	0	349	58.1783	2268.78	19	47801.3	3.23765	0.000397479
	0	349	58.1783	2268.78	19	47801.3	3.23765	0.000397479
	0	349	58.1783	2268.78	19	47801.3	3.23765	0.000397479
	0	349	58.1783	2268.78	19	47801.3	3.23765	0.000397479
	0	349	58.1783	2268.78	19	47801.3	3.23765	0.000397479
	0	349	58.1783	2268.78	19	47801.3	3.23765	0.000397479
	0	349	58.1783	2268.78	19	47801.3	3.23765	0.000397479
	0	349	58.1783	2268.78	19	47801.3	3.23765	0.000397479
	0	349	58.1783	2268.78	19	47801.3	3.23765	0.000397479
	0	349	58.1783	2268.78	19	47801.3	3.23765	0.000397479
	0	349	58.1783	2268.78	19	47801.3	3.23765	0.000397479
	0	350	58.345	2314.73	19	48739.2	3.26503	0.00038983
	0	350	58.345	2314.73	19	48739.2	3.26503	0.00038983
	0	350	58.345	2314.73	19	48739.2	3.26503	0.00038983
	0	350	58.345	2314.73	19	48739.2	3.26503	0.00038983
	0	350	58.345	2314.73	19	48739.2	3.26503	0.00038983
	0	350	58.345	2314.73	19	48739.2	3.26503	0.00038983
	0	350	58.345	2314.73	19	48739.2	3.26503	0.00038983
	0	350	58.345	2314.73	19	48739.2	3.26503	0.00038983
	0	350	58.345	2314.73	19	48739.2	3.26503	0.00038983
	0	350	58.345	2314.73	19	48739.2	3.26503	0.00038983
	0	350	58.345	2314.73	19	48739.2	3.26503	0.00038983
	0	350	58.345	2314.73	19	48739.2	3.26503	0.00038983
	0	350	58.345	2314.73	19	48739.2	3.26503	0.00038983
	0	350	58.345	2314.73	19	48739.2	3.26503	0.00038983
	0	350	58.345	2314.73	19	48739.2	3.26503	0.00038983
	0	350	58.345	2314.73	19	48739.2	3.26503	0.00038983
	0	350	58.345	2314.73	19	48739.2	3.26503	0.00038983
	0	350	58.345	2314.73	19	48739.2	3.26503	0.00038983
	0	350	58.345	2314.73	19	48739.2	3.26503	0.00038983
	0	351	58.5117	2272.87	19	48099.8	3.15067	0.000395012
	0	351	58.5117	2272.87	19	48099.8	3.15067	0.000395012
	0	351	58.5117	2272.87	19	48099.8	3.15067	0.000395012
	0	351	58.5117	2272.87	19	48099.8	3.15067	0.000395012
	0	351	58.5117	2272.87	19	48099.8	3.15067	0.000395012
	0	351	58.5117	2272.87	19	48099.8	3.15067	0.000395012
	0	351	58.5117	2272.87	19	48099.8	3.15067	0.000395012
	0	351	58.5117	2272.87	19	48099.8	3.15067	0.000395012
	0	351	58.5117	2272.87	19	48099.8	3.15067	0.000395012
	0	351	58.5117	2272.87	19	48099.8	3.15067	0.000395012
	0	351	58.5117	2272.87	19	48099.8	3.15067	0.000395012
	0	351	58.5117	2272.87	19	48099.8	3.15067	0.000395012
	0	351	58.5117	2272.87	19	48099.8	3.15067	0.000395012
	0	351	58.5117	2272.87	19	48099.8	3.15067	0.000395012
	0	351	58.5117	2272.87	19	48099.8	3.15067	0.000395012
	0	351	58.5117	2272.87	19	48099.8	3.15067	0.000395012
	0	351	58.5117	2272.87	19	48099.8	3.15067	0.000395012
	0	351	58.5117	2272.87	19	48099.8	3.15067	0.000395012
	0	351	58.5117	2272.87	19	48099.8	3.15067	0.000395012
	0	355	59.1785	2492.33	19	51543.9	3.23797	0.000368618
	0	355	59.1785	2492.33	19	51543.9	3.23797	0.000368618
	0	355	59.1785	2492.33	19	51543.9	3.23797	0.000368618
	0	355	59.1785	2492.33	19	51543.9	3.23797	0.000368618
	0	355	59.1785	2492.33	19	51543.9	3.23797	0.000368618
	0	355	59.1785	2492.33	19	51543.9	3.23797	0.000368618
	0	355	59.1785	2492.33	19	51543.9	3.23797	0.000368618
	0	355	59.1785	2492.33	19	51543.9	3.23797	0.000368618
	0	355	59.1785	2492.33	19	51543.9	3.23797	0.000368618
	0	355	59.1785	2492.33	19	51543.9	3.23797	0.000368618
	0	355	59.1785	2492.33	19	51543.9	3.23797	0.000368618
	0	355	59.1785	2492.33	19	51543.9	3.23797	0.000368618
	0	355	59.1785	2492.33	19	51543.9	3.23797	0.000368618
	0	355	59.1785	2492.33	19	51543.9	3.23797	0.000368618
	0	355	59.1785	2492.33	19	51543.9	3.23797	0.000368618
	0	355	59.1785	2492.33	19	51543.9	3.23797	0.000368618
	0	355	59.1785	2492.33	19	51543.9	3.23797	0.000368618
	0	355	59.1785	2492.33	19	51543.9	3.23797	0.000368618
	0	355	59.1785	2492.33	19	51543.9	3.23797	0.000368618
	0	356	59.3452	2471.73	19	51533.9	3.18896	0.000368689
	0	356	59.3452	2471.73	19	51533.9	3.18896	0.000368689
	0	356	59.3452	2471.73	19	51533.9	3.18896	0.000368689
	0	356	59.3452	2471.73	19	51533.9	3.18896	0.000368689
	0	356	59.3452	2471.73	19	51533.9	3.18896	0.000368689
	0	356	59.3452	2471.73	19	51533.9	3.18896	0.000368689
	0	356	59.3452	2471.73	19	51533.9	3.18896	0.000368689
	0	356	59.3452	2471.73	19	51533.9	3.18896	0.000368689
	0	356	59.3452	2471.73	19	51533.9	3.18896	0.000368689
	0	356	59.3452	2471.73	19	51533.9	3.18896	0.000368689
	0	356	59.3452	2471.73	19	51533.9	3.18896	0.000368689
	0	356	59.3452	2471.73	19	51533.9	3.18896	0.000368689
	0	356	59.3452	2471.73	19	51533.9	3.18896	0.000368689
	0	356	59.3452	2471.73	19	51533.9	3.18896	0.000368689
	0	356	59.3452	2471.73	19	51533.9	3.18896	0.000368689
	0	356	59.3452	2471.73	19	51533.9	3.18896	0.000368689
	0	356	59.3452	2471.73	19	51533.9	3.18896	0.000368689
	0	356	59.3452	2471.73	19	51533.9	3.18896	0.000368689
	0	356	59.3452	2471.73	19	51533.9	3.18896	0.000368689
	0	357	59.5119	2393.87	19	49828.4	3.13459	0.000381309
	0	357	59.5119	2393.87	19	49828.4	3.13459	0.000381309
	0	357	59.5119	2393.87	19	49828.4	3.13459	0.000381309
	0	357	59.5119	2393.87	19	49828.4	3.13459	0.000381309
	0	357	59.5119	2393.87	19	49828.4	3.13459	0.000381309
	0	357	59.5119	2393.87	19	49828.4	3.13459	0.000381309
	0	357	59.5119	2393.87	19	49828.4	3.13459	0.000381309
	0	357	59.5119	2393.87	19	49828.4	3.13459	0.000381309
	0	357	59.5119	2393.87	19	49828.4	3.13459	0.000381309
	0	357	59.5119	2393.87	19	49828.4	3.13459	0.000381309
	0	357	59.5119	2393.87	19	49828.4	3.13459	0.000381309
	0	357	59.5119	2393.87	19	49828.4	3.13459	0.000381309
	0	357	59.5119	2393.87	19	49828.4	3.13459	0.000381309
	0	357	59.5119	2393.87	19	49828.4	3.13459	0.000381309
	0	357	59.5119	2393.87	19	49828.4	3.13459	0.000381309
	0	357	59.5119	2393.87	19	49828.4	3.13459	0.000381309
	0	357	59.5119	2393.87	19	49828.4	3.13459	0.000381309
	0	357	59.5119	2393.87	19	49828.4	3.13459	0.000381309
	0	357	59.5119	2393.87	19	49828.4	3.13459	0.000381309
	1	1	0.1667	1113.91	1	1120.4	2.79667	0.000892536
	1	2	0.3334	1655.12	1	1655.52	3.54841	0.000604038
	1	3	0.5001	1690.27	1	1690.27	3.48342	0.000591621
	1	4	0.6668	1639.84	1	1640.38	3.31212	0.000609614
	1	5	0.8335	1594.01	1	1594.28	3.33522	0.000627243
	1	6	1.0002	1579.14	1	1579.14	3.54261	0.000633258
	1	7	1.1669	1649.71	1	1649.71	3.77888	0.000606167
	1	8	1.3336	1852.78	1	1934.17	4.4036	0.000517017
	1	9	1.5003	1811.95	1	1812.36	5.96174	0.000551768
	1	10	1.667	841.35	2	1689.19	4.8147	0.001184
	1	10	1.667	841.35	2	1689.19	4.8147	0.001184
	1	12	2.0004	400.26	2	805.116	1.68978	0.00248411
	1	12	2.0004	400.26	2	805.116	1.68978	0.00248411
	1	13	2.1671	610.834	2	1228.83	2.63979	0.00162756
	1	13	2.1671	610.834	2	1228.83	2.63979	0.00162756
	1	16	2.6672	1052.4	2	2109.39	3.89785	0.000948141
	1	16	2.6672	1052.4	2	2109.39	3.89785	0.000948141
	1	17	2.8339	1114.25	2	2233.5	4.42141	0.000895454
	1	17	2.8339	1114.25	2	2233.5	4.42141	0.000895454
	1	18	3.0006	1096	2	2198.49	4.22985	0.000909716
	1	18	3.0006	1096	2	2198.49	4.22985	0.000909716
	1	23	3.8341	1062.67	2	2130.21	4.27872	0.000938874
	1	23	3.8341	1062.67	2	2130.21	4.27872	0.000938874
	1	24	4.0008	1058.28	2	2120.61	4.29139	0.000943124
	1	24	4.0008	1058.28	2	2120.61	4.29139	0.000943124
	1	26	4.3342	1119.46	2	2242.56	4.44206	0.000891837
	1	26	4.3342	1119.46	2	2242.56	4.44206	0.000891837
	1	27	4.5009	1195.03	2	2392.5	4.75599	0.000835946
	1	27	4.5009	1195.03	2	2392.5	4.75599	0.000835946
	1	28	4.6676	1138.92	2	2281.23	4.17443	0.00087672
	1	28	4.6676	1138.92	2	2281.23	4.17443	0.00087672
	1	29	4.8343	1029.82	2	2062.88	3.95175	0.000969518
	1	29	4.8343	1029.82	2	2062.88	3.95175	0.000969518
	1	31	5.1677	1241.2	2	2489.17	4.48705	0.000803482
	1	31	5.1677	1241.2	2	2489.17	4.48705	0.000803482
	1	32	5.3344	1207.67	2	2421.03	4.21643	0.000826096
	1	32	5.3344	1207.67	2	2421.03	4.21643	0.000826096
	1	33	5.5011	1187.53	2	2380.06	4.23607	0.000840315
	1	33	5.5011	1187.53	2	2380.06	4.23607	0.000840315
	1	34	5.6678	1197.47	2	2396.42	4.34913	0.000834578
	1	34	5.6678	1197.47	2	2396.42	4.34913	0.000834578
	1	35	5.8345	1147.85	2	2297.99	4.0256	0.000870324
	1	35	5.8345	1147.85	2	2297.99	4.0256	0.000870324
	1	36	6.0012	1131.02	2	2263.79	4.02962	0.000883475
	1	36	6.0012	1131.02	2	2263.79	4.02962	0.000883475
	1	38	6.3346	1553.45	2	3114.06	5.11462	0.000642248
	1	38	6.3346	1553.45	2	3114.06	5.11462	0.000642248
	1	39	6.5013	1220.32	2	2447.66	4.03397	0.000817107
	1	39	6.5013	1220.32	2	2447.66	4.03397	0.000817107
	1	40	6.668	1105.6	2	2222.82	3.75373	0.000899757
	1	40	6.668	1105.6	2	2222.82	3.75373	0.000899757
	1	41	6.8347	908.544	2	1825.06	3.03866	0.00109585
	1	41	6.8347	908.544	2	1825.06	3.03866	0.00109585
	1	42	7.0014	717.574	2	1452.05	2.41855	0.00137736
	1	42	7.0014	717.574	2	1452.05	2.41855	0.00137736
	1	43	7.1681	985.54	2	1981.9	3.37555	0.00100913
	1	43	7.1681	985.54	2	1981.9	3.37555	0.00100913
	1	45	7.5015	1151.9	2	2324.76	3.9011	0.000860302
	1	45	7.5015	1151.9	2	2324.76	3.9011	0.000860302
	1	46	7.6682	1029.07	2	2077.89	3.58695	0.000962515
	1	46	7.6682	1029.07	2	2077.89	3.58695	0.000962515
	1	47	7.8349	1702.1	2	3421.78	5.54481	0.000584492
	1	47	7.8349	1702.1	2	3421.78	5.54481	0.000584492
	1	48	8.0016	1518.9	2	3061.74	4.992	0.000653224
	1	48	8.0016	1518.9	2	3061.74	4.992	0.000653224
	1	49	8.1683	1560.88	2	3156.78	5.37852	0.000633556
	1	49	8.1683	1560.88	2	3156.78	5.37852	0.000633556
	1	50	8.335	1522.55	2	3062.14	5.15873	0.000653137
	1	50	8.335	1522.55	2	3062.14	5.15873	0.000653137
	1	51	8.5017	1647.21	2	3317.4	5.37428	0.000602881
	1	51	8.5017	1647.21	2	3317.4	5.37428	0.000602881
	1	52	8.6684	1538.24	2	3088.37	5.16455	0.00064759
	1	52	8.6684	1538.24	2	3088.37	5.16455	0.00064759
	1	53	8.8351	1531	2	3079.86	4.92991	0.000649381
	1	53	8.8351	1531	2	3079.86	4.92991	0.000649381
	1	54	9.0018	1768.01	2	3553.87	5.49569	0.000562767
	1	54	9.0018	1768.01	2	3553.87	5.49569	0.000562767
	1	55	9.1685	1455.16	2	2928.84	4.59466	0.000682865
	1	55	9.1685	1455.16	2	2928.84	4.59466	0.000682865
	1	57	9.5019	1902.4	2	3832.51	5.67265	0.000521851
	1	57	9.5019	1902.4	2	3832.51	5.67265	0.000521851
	1	58	9.6686	1722.04	2	3475.86	5.20728	0.000575398
	1	58	9.6686	1722.04	2	3475.86	5.20728	0.000575398
	1	59	9.8353	2015.02	2	4102.91	5.87581	0.000487458
	1	59	9.8353	2015.02	2	4102.91	5.87581	0.000487458
	1	61	10.1687	1741.98	2	3502.9	4.68017	0.000570956
	1	61	10.1687	1741.98	2	3502.9	4.68017	0.000570956
	1	62	10.3354	1581.16	2	3182.61	4.30517	0.000628415
	1	62	10.3354	1581.16	2	3182.61	4.30517	0.000628415
	1	64	10.6688	1165.29	2	2404.53	3.15252	0.000831763
	1	64	10.6688	1165.29	2	2404.53	3.15252	0.000831763
	1	65	10.8355	1653.29	2	3393.79	4.3681	0.000589312
	1	65	10.8355	1653.29	2	3393.79	4.3681	0.000589312
	1	66	11.0022	1288.12	2	2592.32	3.39722	0.000771508
	1	66	11.0022	1288.12	2	2592.32	3.39722	0.000771508
	1	68	11.3356	1463.95	2	2938.03	3.62626	0.000680728
	1	68	11.3356	1463.95	2	2938.03	3.62626	0.000680728
	1	69	11.5023	1128.99	2	2272.71	2.69632	0.000880006
	1	69	11.5023	1128.99	2	2272.71	2.69632	0.000880006
	1	71	11.8357	1874.48	2	3754.91	5.04531	0.000532636
	1	71	11.8357	1874.48	2	3754.91	5.04531	0.000532636
	1	72	12.0024	922.672	2	1849.13	2.34398	0.00108159
	1	72	12.0024	922.672	2	1849.13	2.34398	0.00108159
	1	73	12.1691	1543.44	2	3094.32	3.82638	0.000646345
	1	73	12.1691	1543.44	2	3094.32	3.82638	0.000646345
	1	75	12.5025	1857.78	2	3727.6	4.30955	0.000536538
	1	75	12.5025	1857.78	2	3727.6	4.30955	0.000536538
	1	76	12.6692	1607.46	2	3230.74	3.80952	0.000619053
	1	76	12.6692	1607.46	2	3230.74	3.80952	0.000619053
	1	78	13.0026	1809.31	2	3654.59	4.46455	0.000547257
	1	78	13.0026	1809.31	2	3654.59	4.46455	0.000547257
	1	79	13.1693	1770.24	2	3618.22	4.53455	0.000552758
	1	79	13.1693	1770.24	2	3618.22	4.53455	0.000552758
	1	82	13.6694	1843.11	2	3697.86	4.15435	0.000540854
	1	82	13.6694	1843.11	2	3697.86	4.15435	0.000540854
	1	83	13.8361	1880.7	2	3773.57	4.09253	0.000530002
	1	83	13.8361	1880.7	2	3773.57	4.09253	0.000530002
	1	85	14.1695	2068.02	2	4151.45	4.85048	0.000481759
	1	85	14.1695	2068.02	2	4151.45	4.85048	0.000481759
	1	86	14.3362	2377.83	2	4772.15	5.17127	0.000419098
	1	86	14.3362	2377.83	2	4772.15	5.17127	0.000419098
	1	89	14.8363	2368.16	2	4757.82	5.3313	0.00042036
	1	89	14.8363	2368.16	2	4757.82	5.3313	0.00042036
	1	90	15.003	2490.52	2	5018.62	5.50456	0.000398516
	1	90	15.003	2490.52	2	5018.62	5.50456	0.000398516
	1	92	15.3364	2316.65	2	4655.88	5.10198	0.000429564
	1	92	15.3364	2316.65	2	4655.88	5.10198	0.000429564
	1	93	15.5031	2603.55	2	5239.68	5.50987	0.000381703
	1	93	15.5031	2603.55	2	5239.68	5.50987	0.000381703
	1	95	15.8365	2307.12	2	4632.63	4.57616	0.00043172
	1	95	15.8365	2307.12	2	4632.63	4.57616	0.00043172
	1	96	16.0032	2339.91	2	4764.31	4.83774	0.000419788
	1	96	16.0032	2339.91	2	4764.31	4.83774	0.000419788
	1	97	16.1699	2538.04	2	5090.55	5.04434	0.000392885
	1	97	16.1699	2538.04	2	5090.55	5.04434	0.000392885
	1	98	16.3366	2587.53	2	5191.14	5.27959	0.000385272
	1	98	16.3366	2587.53	2	5191.14	5.27959	0.000385272
	1	99	16.5033	2267.44	2	4719.83	4.53699	0.000423744
	1	99	16.5033	2267.44	2	4719.83	4.53699	0.000423744
	1	100	16.67	2662.02	2	5443.96	5.13416	0.000367379
	1	100	16.67	2662.02	2	5443.96	5.13416	0.000367379
	1	101	16.8367	2792.02	2	5598.63	5.78055	0.00035723
	1	101	16.8367	2792.02	2	5598.63	5.78055	0.00035723
	1	102	17.0034	2430.02	2	4871.26	4.60918	0.000410572
	1	102	17.0034	2430.02	2	4871.26	4.60918	0.000410572
	1	103	17.1701	2655.6	2	5321.34	5.10182	0.000375845
	1	103	17.1701	2655.6	2	5321.34	5.10182	0.000375845
	1	104	17.3368	2461.65	2	4938.59	4.79586	0.000404974
	1	104	17.3368	2461.65	2	4938.59	4.79586	0.000404974
	1	105	17.5035	2659.38	2	5331.34	4.87485	0.00037514
	1	105	17.5035	2659.38	2	5331.34	4.87485	0.00037514
	1	106	17.6702	2730.03	2	5471.41	4.90288	0.000365537
	1	106	17.6702	2730.03	2	5471.41	4.90288	0.000365537
	1	107	17.8369	2879.56	2	5773.18	5.21383	0.00034643
	1	107	17.8369	2879.56	2	5773.18	5.21383	0.00034643
	1	108	18.0036	2865.36	2	5750.73	5.66217	0.000347782
	1	108	18.0036	2865.36	2	5750.73	5.66217	0.000347782
	1	110	18.337	2813.31	2	5636.49	7.62635	0.000354831
	1	110	18.337	2813.31	2	5636.49	7.62635	0.000354831
	1	111	18.5037	1818.44	3	5472.49	6.72052	0.000548196
	1	111	18.5037	1818.44	3	5472.49	6.72052	0.000548196
	1	111	18.5037	1818.44	3	5472.49	6.72052	0.000548196
	1	113	18.8371	1921.69	3	5784.94	6.16556	0.000518588
	1	113	18.8371	1921.69	3	5784.94	6.16556	0.000518588
	1	113	18.8371	1921.69	3	5784.94	6.16556	0.000518588
	1	114	19.0038	1833.54	3	5520.49	5.61715	0.00054343
	1	114	19.0038	1833.54	3	5520.49	5.61715	0.00054343
	1	114	19.0038	1833.54	3	5520.49	5.61715	0.00054343
	1	116	19.3372	1772.29	3	5762.76	5.75026	0.000520583
	1	116	19.3372	1772.29	3	5762.76	5.75026	0.000520583
	1	116	19.3372	1772.29	3	5762.76	5.75026	0.000520583
	1	119	19.8373	1760.53	3	5945.15	5.54349	0.000504613
	1	119	19.8373	1760.53	3	5945.15	5.54349	0.000504613
	1	119	19.8373	1760.53	3	5945.15	5.54349	0.000504613
	1	121	20.1707	1991.14	3	6777.71	5.94563	0.000442627
	1	121	20.1707	1991.14	3	6777.71	5.94563	0.000442627
	1	121	20.1707	1991.14	3	6777.71	5.94563	0.000442627
	1	122	20.3374	1915.11	3	6458.77	5.83723	0.000464484
	1	122	20.3374	1915.11	3	6458.77	5.83723	0.000464484
	1	122	20.3374	1915.11	3	6458.77	5.83723	0.000464484
	1	124	20.6708	2098.53	3	6825.71	5.8199	0.000439515
	1	124	20.6708	2098.53	3	6825.71	5.8199	0.000439515
	1	124	20.6708	2098.53	3	6825.71	5.8199	0.000439515
	1	125	20.8375	2205.2	3	7159.52	6.0113	0.000419023
	1	125	20.8375	2205.2	3	7159.52	6.0113	0.000419023
	1	125	20.8375	2205.2	3	7159.52	6.0113	0.000419023
	1	127	21.1709	2183.3	3	7350.01	5.72174	0.000408163
	1	127	21.1709	2183.3	3	7350.01	5.72174	0.000408163
	1	127	21.1709	2183.3	3	7350.01	5.72174	0.000408163
	1	128	21.3376	2088.39	3	7196.83	5.24683	0.00041685
	1	128	21.3376	2088.39	3	7196.83	5.24683	0.00041685
	1	128	21.3376	2088.39	3	7196.83	5.24683	0.00041685
	1	130	21.671	1878.51	3	6598.98	4.61452	0.000454616
	1	130	21.671	1878.51	3	6598.98	4.61452	0.000454616
	1	130	21.671	1878.51	3	6598.98	4.61452	0.000454616
	1	133	22.1711	1979.19	3	6831.39	4.62333	0.00043915
	1	133	22.1711	1979.19	3	6831.39	4.62333	0.00043915
	1	133	22.1711	1979.19	3	6831.39	4.62333	0.00043915
	1	136	22.6712	2328.91	3	7806.58	4.74493	0.000384291
	1	136	22.6712	2328.91	3	7806.58	4.74493	0.000384291
	1	136	22.6712	2328.91	3	7806.58	4.74493	0.000384291
	1	138	23.0046	2373.8	3	7765.75	4.62693	0.000386312
	1	138	23.0046	2373.8	3	7765.75	4.62693	0.000386312
	1	138	23.0046	2373.8	3	7765.75	4.62693	0.000386312
	1	139	23.1713	2460.28	3	8110.51	4.83629	0.00036989
	1	139	23.1713	2460.28	3	8110.51	4.83629	0.00036989
	1	139	23.1713	2460.28	3	8110.51	4.83629	0.00036989
	1	141	23.5047	2564.47	3	8229.62	5.09527	0.000364537
	1	141	23.5047	2564.47	3	8229.62	5.09527	0.000364537
	1	141	23.5047	2564.47	3	8229.62	5.09527	0.000364537
	1	142	23.6714	2648.39	3	7959.09	6.69469	0.000376928
	1	142	23.6714	2648.39	3	7959.09	6.69469	0.000376928
	1	142	23.6714	2648.39	3	7959.09	6.69469	0.000376928
	1	144	24.0048	2564.2	4	7700.99	8.77548	0.000519414
	1	144	24.0048	2564.2	4	7700.99	8.77548	0.000519414
	1	144	24.0048	2564.2	4	7700.99	8.77548	0.000519414
	1	144	24.0048	2564.2	4	7700.99	8.77548	0.000519414
	1	147	24.5049	2791.47	4	8400.52	7.77592	0.000476161
	1	147	24.5049	2791.47	4	8400.52	7.77592	0.000476161
	1	147	24.5049	2791.47	4	8400.52	7.77592	0.000476161
	1	147	24.5049	2791.47	4	8400.52	7.77592	0.000476161
	1	150	25.005	2901.89	4	8742.44	7.77317	0.000457538
	1	150	25.005	2901.89	4	8742.44	7.77317	0.000457538
	1	150	25.005	2901.89	4	8742.44	7.77317	0.000457538
	1	150	25.005	2901.89	4	8742.44	7.77317	0.000457538
	1	153	25.5051	2983.19	4	8997.97	7.61584	0.000444545
	1	153	25.5051	2983.19	4	8997.97	7.61584	0.000444545
	1	153	25.5051	2983.19	4	8997.97	7.61584	0.000444545
	1	153	25.5051	2983.19	4	8997.97	7.61584	0.000444545
	1	156	26.0052	1789.13	6	8978.36	6.69866	0.000668273
	1	156	26.0052	1789.13	6	8978.36	6.69866	0.000668273
	1	156	26.0052	1789.13	6	8978.36	6.69866	0.000668273
	1	156	26.0052	1789.13	6	8978.36	6.69866	0.000668273
	1	156	26.0052	1789.13	6	8978.36	6.69866	0.000668273
	1	156	26.0052	1789.13	6	8978.36	6.69866	0.000668273
	1	158	26.3386	1729.21	6	8680.38	6.23598	0.000691214
	1	158	26.3386	1729.21	6	8680.38	6.23598	0.000691214
	1	158	26.3386	1729.21	6	8680.38	6.23598	0.000691214
	1	158	26.3386	1729.21	6	8680.38	6.23598	0.000691214
	1	158	26.3386	1729.21	6	8680.38	6.23598	0.000691214
	1	158	26.3386	1729.21	6	8680.38	6.23598	0.000691214
	1	159	26.5053	1757.74	6	8889.67	6.06673	0.000674941
	1	159	26.5053	1757.74	6	8889.67	6.06673	0.000674941
	1	159	26.5053	1757.74	6	8889.67	6.06673	0.000674941
	1	159	26.5053	1757.74	6	8889.67	6.06673	0.000674941
	1	159	26.5053	1757.74	6	8889.67	6.06673	0.000674941
	1	159	26.5053	1757.74	6	8889.67	6.06673	0.000674941
	1	161	26.8387	1852.48	6	9293.24	6.73032	0.00064563
	1	161	26.8387	1852.48	6	9293.24	6.73032	0.00064563
	1	161	26.8387	1852.48	6	9293.24	6.73032	0.00064563
	1	161	26.8387	1852.48	6	9293.24	6.73032	0.00064563
	1	161	26.8387	1852.48	6	9293.24	6.73032	0.00064563
	1	161	26.8387	1852.48	6	9293.24	6.73032	0.00064563
	1	164	27.3388	1870.63	6	9390.72	6.7979	0.000638929
	1	164	27.3388	1870.63	6	9390.72	6.7979	0.000638929
	1	164	27.3388	1870.63	6	9390.72	6.7979	0.000638929
	1	164	27.3388	1870.63	6	9390.72	6.7979	0.000638929
	1	164	27.3388	1870.63	6	9390.72	6.7979	0.000638929
	1	164	27.3388	1870.63	6	9390.72	6.7979	0.000638929
	1	167	27.8389	1973.16	6	9892.72	6.44771	0.000606507
	1	167	27.8389	1973.16	6	9892.72	6.44771	0.000606507
	1	167	27.8389	1973.16	6	9892.72	6.44771	0.000606507
	1	167	27.8389	1973.16	6	9892.72	6.44771	0.000606507
	1	167	27.8389	1973.16	6	9892.72	6.44771	0.000606507
	1	167	27.8389	1973.16	6	9892.72	6.44771	0.000606507
	1	170	28.339	2049.06	6	10272.1	6.49163	0.000584107
	1	170	28.339	2049.06	6	10272.1	6.49163	0.000584107
	1	170	28.339	2049.06	6	10272.1	6.49163	0.000584107
	1	170	28.339	2049.06	6	10272.1	6.49163	0.000584107
	1	170	28.339	2049.06	6	10272.1	6.49163	0.000584107
	1	170	28.339	2049.06	6	10272.1	6.49163	0.000584107
	1	173	28.8391	2151.95	6	10825.2	6.36587	0.000554263
	1	173	28.8391	2151.95	6	10825.2	6.36587	0.000554263
	1	173	28.8391	2151.95	6	10825.2	6.36587	0.000554263
	1	173	28.8391	2151.95	6	10825.2	6.36587	0.000554263
	1	173	28.8391	2151.95	6	10825.2	6.36587	0.000554263
	1	173	28.8391	2151.95	6	10825.2	6.36587	0.000554263
	1	175	29.1725	2031.14	6	10191.5	5.81131	0.000588725
	1	175	29.1725	2031.14	6	10191.5	5.81131	0.000588725
	1	175	29.1725	2031.14	6	10191.5	5.81131	0.000588725
	1	175	29.1725	2031.14	6	10191.5	5.81131	0.000588725
	1	175	29.1725	2031.14	6	10191.5	5.81131	0.000588725
	1	175	29.1725	2031.14	6	10191.5	5.81131	0.000588725
	1	178	29.6726	2148.6	6	10854.4	5.87794	0.000552771
	1	178	29.6726	2148.6	6	10854.4	5.87794	0.000552771
	1	178	29.6726	2148.6	6	10854.4	5.87794	0.000552771
	1	178	29.6726	2148.6	6	10854.4	5.87794	0.000552771
	1	178	29.6726	2148.6	6	10854.4	5.87794	0.000552771
	1	178	29.6726	2148.6	6	10854.4	5.87794	0.000552771
	1	181	30.1727	2248.29	6	11390.3	5.55579	0.000526763
	1	181	30.1727	2248.29	6	11390.3	5.55579	0.000526763
	1	181	30.1727	2248.29	6	11390.3	5.55579	0.000526763
	1	181	30.1727	2248.29	6	11390.3	5.55579	0.000526763
	1	181	30.1727	2248.29	6	11390.3	5.55579	0.000526763
	1	181	30.1727	2248.29	6	11390.3	5.55579	0.000526763
	1	184	30.6728	1890.64	6	11663.6	7.40678	0.000514422
	1	184	30.6728	1890.64	6	11663.6	7.40678	0.000514422
	1	184	30.6728	1890.64	6	11663.6	7.40678	0.000514422
	1	184	30.6728	1890.64	6	11663.6	7.40678	0.000514422
	1	184	30.6728	1890.64	6	11663.6	7.40678	0.000514422
	1	184	30.6728	1890.64	6	11663.6	7.40678	0.000514422
	1	187	31.1729	1976.06	6	11889.5	4.34844	0.000504647
	1	187	31.1729	1976.06	6	11889.5	4.34844	0.000504647
	1	187	31.1729	1976.06	6	11889.5	4.34844	0.000504647
	1	187	31.1729	1976.06	6	11889.5	4.34844	0.000504647
	1	187	31.1729	1976.06	6	11889.5	4.34844	0.000504647
	1	187	31.1729	1976.06	6	11889.5	4.34844	0.000504647
	1	190	31.673	2006.57	6	12070.3	4.07547	0.00049709
	1	190	31.673	2006.57	6	12070.3	4.07547	0.00049709
	1	190	31.673	2006.57	6	12070.3	4.07547	0.00049709
	1	190	31.673	2006.57	6	12070.3	4.07547	0.00049709
	1	190	31.673	2006.57	6	12070.3	4.07547	0.00049709
	1	190	31.673	2006.57	6	12070.3	4.07547	0.00049709
	1	192	32.0064	2153.85	6	12956.4	4.29518	0.000463093
	1	192	32.0064	2153.85	6	12956.4	4.29518	0.000463093
	1	192	32.0064	2153.85	6	12956.4	4.29518	0.000463093
	1	192	32.0064	2153.85	6	12956.4	4.29518	0.000463093
	1	192	32.0064	2153.85	6	12956.4	4.29518	0.000463093
	1	192	32.0064	2153.85	6	12956.4	4.29518	0.000463093
	1	193	32.1731	2139.68	6	12874.6	4.31775	0.000466036
	1	193	32.1731	2139.68	6	12874.6	4.31775	0.000466036
	1	193	32.1731	2139.68	6	12874.6	4.31775	0.000466036
	1	193	32.1731	2139.68	6	12874.6	4.31775	0.000466036
	1	193	32.1731	2139.68	6	12874.6	4.31775	0.000466036
	1	193	32.1731	2139.68	6	12874.6	4.31775	0.000466036
	1	194	32.3398	2140.19	6	12877.4	4.32175	0.000465933
	1	194	32.3398	2140.19	6	12877.4	4.32175	0.000465933
	1	194	32.3398	2140.19	6	12877.4	4.32175	0.000465933
	1	194	32.3398	2140.19	6	12877.4	4.32175	0.000465933
	1	194	32.3398	2140.19	6	12877.4	4.32175	0.000465933
	1	194	32.3398	2140.19	6	12877.4	4.32175	0.000465933
	1	196	32.6732	1825.97	7	12811.3	4.23661	0.000546393
	1	196	32.6732	1825.97	7	12811.3	4.23661	0.000546393
	1	196	32.6732	1825.97	7	12811.3	4.23661	0.000546393
	1	196	32.6732	1825.97	7	12811.3	4.23661	0.000546393
	1	196	32.6732	1825.97	7	12811.3	4.23661	0.000546393
	1	196	32.6732	1825.97	7	12811.3	4.23661	0.000546393
	1	196	32.6732	1825.97	7	12811.3	4.23661	0.000546393
	1	197	32.8399	1875.26	7	13164.3	4.11511	0.000531742
	1	197	32.8399	1875.26	7	13164.3	4.11511	0.000531742
	1	197	32.8399	1875.26	7	13164.3	4.11511	0.000531742
	1	197	32.8399	1875.26	7	13164.3	4.11511	0.000531742
	1	197	32.8399	1875.26	7	13164.3	4.11511	0.000531742
	1	197	32.8399	1875.26	7	13164.3	4.11511	0.000531742
	1	197	32.8399	1875.26	7	13164.3	4.11511	0.000531742
	1	198	33.0066	1834.35	7	12869.7	4.03098	0.000543914
	1	198	33.0066	1834.35	7	12869.7	4.03098	0.000543914
	1	198	33.0066	1834.35	7	12869.7	4.03098	0.000543914
	1	198	33.0066	1834.35	7	12869.7	4.03098	0.000543914
	1	198	33.0066	1834.35	7	12869.7	4.03098	0.000543914
	1	198	33.0066	1834.35	7	12869.7	4.03098	0.000543914
	1	198	33.0066	1834.35	7	12869.7	4.03098	0.000543914
	1	199	33.1733	1576.97	8	12688.5	4.06447	0.000630491
	1	199	33.1733	1576.97	8	12688.5	4.06447	0.000630491
	1	199	33.1733	1576.97	8	12688.5	4.06447	0.000630491
	1	199	33.1733	1576.97	8	12688.5	4.06447	0.000630491
	1	199	33.1733	1576.97	8	12688.5	4.06447	0.000630491
	1	199	33.1733	1576.97	8	12688.5	4.06447	0.000630491
	1	199	33.1733	1576.97	8	12688.5	4.06447	0.000630491
	1	199	33.1733	1576.97	8	12688.5	4.06447	0.000630491
	1	201	33.5067	1682.55	8	13605.6	4.00285	0.000587994
	1	201	33.5067	1682.55	8	13605.6	4.00285	0.000587994
	1	201	33.5067	1682.55	8	13605.6	4.00285	0.000587994
	1	201	33.5067	1682.55	8	13605.6	4.00285	0.000587994
	1	201	33.5067	1682.55	8	13605.6	4.00285	0.000587994
	1	201	33.5067	1682.55	8	13605.6	4.00285	0.000587994
	1	201	33.5067	1682.55	8	13605.6	4.00285	0.000587994
	1	201	33.5067	1682.55	8	13605.6	4.00285	0.000587994
	1	202	33.6734	1704.25	8	13761.3	4.12783	0.000581339
	1	202	33.6734	1704.25	8	13761.3	4.12783	0.000581339
	1	202	33.6734	1704.25	8	13761.3	4.12783	0.000581339
	1	202	33.6734	1704.25	8	13761.3	4.12783	0.000581339
	1	202	33.6734	1704.25	8	13761.3	4.12783	0.000581339
	1	202	33.6734	1704.25	8	13761.3	4.12783	0.000581339
	1	202	33.6734	1704.25	8	13761.3	4.12783	0.000581339
	1	202	33.6734	1704.25	8	13761.3	4.12783	0.000581339
	1	203	33.8401	1684.73	8	13555.6	3.96579	0.000590164
	1	203	33.8401	1684.73	8	13555.6	3.96579	0.000590164
	1	203	33.8401	1684.73	8	13555.6	3.96579	0.000590164
	1	203	33.8401	1684.73	8	13555.6	3.96579	0.000590164
	1	203	33.8401	1684.73	8	13555.6	3.96579	0.000590164
	1	203	33.8401	1684.73	8	13555.6	3.96579	0.000590164
	1	203	33.8401	1684.73	8	13555.6	3.96579	0.000590164
	1	203	33.8401	1684.73	8	13555.6	3.96579	0.000590164
	1	204	34.0068	1790.15	8	14379.2	4.10391	0.000556359
	1	204	34.0068	1790.15	8	14379.2	4.10391	0.000556359
	1	204	34.0068	1790.15	8	14379.2	4.10391	0.000556359
	1	204	34.0068	1790.15	8	14379.2	4.10391	0.000556359
	1	204	34.0068	1790.15	8	14379.2	4.10391	0.000556359
	1	204	34.0068	1790.15	8	14379.2	4.10391	0.000556359
	1	204	34.0068	1790.15	8	14379.2	4.10391	0.000556359
	1	204	34.0068	1790.15	8	14379.2	4.10391	0.000556359
	1	205	34.1735	1627.52	9	14706.5	4.71273	0.000611974
	1	205	34.1735	1627.52	9	14706.5	4.71273	0.000611974
	1	205	34.1735	1627.52	9	14706.5	4.71273	0.000611974
	1	205	34.1735	1627.52	9	14706.5	4.71273	0.000611974
	1	205	34.1735	1627.52	9	14706.5	4.71273	0.000611974
	1	205	34.1735	1627.52	9	14706.5	4.71273	0.000611974
	1	205	34.1735	1627.52	9	14706.5	4.71273	0.000611974
	1	205	34.1735	1627.52	9	14706.5	4.71273	0.000611974
	1	205	34.1735	1627.52	9	14706.5	4.71273	0.000611974
	1	207	34.5069	1421.05	10	14255.9	4.34938	0.000701464
	1	207	34.5069	1421.05	10	14255.9	4.34938	0.000701464
	1	207	34.5069	1421.05	10	14255.9	4.34938	0.000701464
	1	207	34.5069	1421.05	10	14255.9	4.34938	0.000701464
	1	207	34.5069	1421.05	10	14255.9	4.34938	0.000701464
	1	207	34.5069	1421.05	10	14255.9	4.34938	0.000701464
	1	207	34.5069	1421.05	10	14255.9	4.34938	0.000701464
	1	207	34.5069	1421.05	10	14255.9	4.34938	0.000701464
	1	207	34.5069	1421.05	10	14255.9	4.34938	0.000701464
	1	207	34.5069	1421.05	10	14255.9	4.34938	0.000701464
	1	208	34.6736	1492.99	10	14991.2	4.23161	0.000667056
	1	208	34.6736	1492.99	10	14991.2	4.23161	0.000667056
	1	208	34.6736	1492.99	10	14991.2	4.23161	0.000667056
	1	208	34.6736	1492.99	10	14991.2	4.23161	0.000667056
	1	208	34.6736	1492.99	10	14991.2	4.23161	0.000667056
	1	208	34.6736	1492.99	10	14991.2	4.23161	0.000667056
	1	208	34.6736	1492.99	10	14991.2	4.23161	0.000667056
	1	208	34.6736	1492.99	10	14991.2	4.23161	0.000667056
	1	208	34.6736	1492.99	10	14991.2	4.23161	0.000667056
	1	208	34.6736	1492.99	10	14991.2	4.23161	0.000667056
	1	209	34.8403	1441.3	10	14497.4	4.1819	0.000689781
	1	209	34.8403	1441.3	10	14497.4	4.1819	0.000689781
	1	209	34.8403	1441.3	10	14497.4	4.1819	0.000689781
	1	209	34.8403	1441.3	10	14497.4	4.1819	0.000689781
	1	209	34.8403	1441.3	10	14497.4	4.1819	0.000689781
	1	209	34.8403	1441.3	10	14497.4	4.1819	0.000689781
	1	209	34.8403	1441.3	10	14497.4	4.1819	0.000689781
	1	209	34.8403	1441.3	10	14497.4	4.1819	0.000689781
	1	209	34.8403	1441.3	10	14497.4	4.1819	0.000689781
	1	209	34.8403	1441.3	10	14497.4	4.1819	0.000689781
	1	210	35.007	1501.4	10	15110.5	4.32539	0.000661792
	1	210	35.007	1501.4	10	15110.5	4.32539	0.000661792
	1	210	35.007	1501.4	10	15110.5	4.32539	0.000661792
	1	210	35.007	1501.4	10	15110.5	4.32539	0.000661792
	1	210	35.007	1501.4	10	15110.5	4.32539	0.000661792
	1	210	35.007	1501.4	10	15110.5	4.32539	0.000661792
	1	210	35.007	1501.4	10	15110.5	4.32539	0.000661792
	1	210	35.007	1501.4	10	15110.5	4.32539	0.000661792
	1	210	35.007	1501.4	10	15110.5	4.32539	0.000661792
	1	210	35.007	1501.4	10	15110.5	4.32539	0.000661792
	1	211	35.1737	1506.29	10	15245.2	4.16743	0.000655946
	1	211	35.1737	1506.29	10	15245.2	4.16743	0.000655946
	1	211	35.1737	1506.29	10	15245.2	4.16743	0.000655946
	1	211	35.1737	1506.29	10	15245.2	4.16743	0.000655946
	1	211	35.1737	1506.29	10	15245.2	4.16743	0.000655946
	1	211	35.1737	1506.29	10	15245.2	4.16743	0.000655946
	1	211	35.1737	1506.29	10	15245.2	4.16743	0.000655946
	1	211	35.1737	1506.29	10	15245.2	4.16743	0.000655946
	1	211	35.1737	1506.29	10	15245.2	4.16743	0.000655946
	1	211	35.1737	1506.29	10	15245.2	4.16743	0.000655946
	1	212	35.3404	1538.93	10	15528	4.20131	0.000643998
	1	212	35.3404	1538.93	10	15528	4.20131	0.000643998
	1	212	35.3404	1538.93	10	15528	4.20131	0.000643998
	1	212	35.3404	1538.93	10	15528	4.20131	0.000643998
	1	212	35.3404	1538.93	10	15528	4.20131	0.000643998
	1	212	35.3404	1538.93	10	15528	4.20131	0.000643998
	1	212	35.3404	1538.93	10	15528	4.20131	0.000643998
	1	212	35.3404	1538.93	10	15528	4.20131	0.000643998
	1	212	35.3404	1538.93	10	15528	4.20131	0.000643998
	1	212	35.3404	1538.93	10	15528	4.20131	0.000643998
	1	213	35.5071	1515.01	10	15257.6	4.07347	0.000655411
	1	213	35.5071	1515.01	10	15257.6	4.07347	0.000655411
	1	213	35.5071	1515.01	10	15257.6	4.07347	0.000655411
	1	213	35.5071	1515.01	10	15257.6	4.07347	0.000655411
	1	213	35.5071	1515.01	10	15257.6	4.07347	0.000655411
	1	213	35.5071	1515.01	10	15257.6	4.07347	0.000655411
	1	213	35.5071	1515.01	10	15257.6	4.07347	0.000655411
	1	213	35.5071	1515.01	10	15257.6	4.07347	0.000655411
	1	213	35.5071	1515.01	10	15257.6	4.07347	0.000655411
	1	213	35.5071	1515.01	10	15257.6	4.07347	0.000655411
	1	214	35.6738	1571.01	10	15828.5	4.13328	0.00063177
	1	214	35.6738	1571.01	10	15828.5	4.13328	0.00063177
	1	214	35.6738	1571.01	10	15828.5	4.13328	0.00063177
	1	214	35.6738	1571.01	10	15828.5	4.13328	0.00063177
	1	214	35.6738	1571.01	10	15828.5	4.13328	0.00063177
	1	214	35.6738	1571.01	10	15828.5	4.13328	0.00063177
	1	214	35.6738	1571.01	10	15828.5	4.13328	0.00063177
	1	214	35.6738	1571.01	10	15828.5	4.13328	0.00063177
	1	214	35.6738	1571.01	10	15828.5	4.13328	0.00063177
	1	214	35.6738	1571.01	10	15828.5	4.13328	0.00063177
	1	215	35.8405	1593.58	10	16105.7	3.96675	0.000620898
	1	215	35.8405	1593.58	10	16105.7	3.96675	0.000620898
	1	215	35.8405	1593.58	10	16105.7	3.96675	0.000620898
	1	215	35.8405	1593.58	10	16105.7	3.96675	0.000620898
	1	215	35.8405	1593.58	10	16105.7	3.96675	0.000620898
	1	215	35.8405	1593.58	10	16105.7	3.96675	0.000620898
	1	215	35.8405	1593.58	10	16105.7	3.96675	0.000620898
	1	215	35.8405	1593.58	10	16105.7	3.96675	0.000620898
	1	215	35.8405	1593.58	10	16105.7	3.96675	0.000620898
	1	215	35.8405	1593.58	10	16105.7	3.96675	0.000620898
	1	216	36.0072	1535.91	10	15505.3	3.88998	0.000644942
	1	216	36.0072	1535.91	10	15505.3	3.88998	0.000644942
	1	216	36.0072	1535.91	10	15505.3	3.88998	0.000644942
	1	216	36.0072	1535.91	10	15505.3	3.88998	0.000644942
	1	216	36.0072	1535.91	10	15505.3	3.88998	0.000644942
	1	216	36.0072	1535.91	10	15505.3	3.88998	0.000644942
	1	216	36.0072	1535.91	10	15505.3	3.88998	0.000644942
	1	216	36.0072	1535.91	10	15505.3	3.88998	0.000644942
	1	216	36.0072	1535.91	10	15505.3	3.88998	0.000644942
	1	216	36.0072	1535.91	10	15505.3	3.88998	0.000644942
	1	220	36.674	1675.38	10	16876.9	3.70018	0.000592527
	1	220	36.674	1675.38	10	16876.9	3.70018	0.000592527
	1	220	36.674	1675.38	10	16876.9	3.70018	0.000592527
	1	220	36.674	1675.38	10	16876.9	3.70018	0.000592527
	1	220	36.674	1675.38	10	16876.9	3.70018	0.000592527
	1	220	36.674	1675.38	10	16876.9	3.70018	0.000592527
	1	220	36.674	1675.38	10	16876.9	3.70018	0.000592527
	1	220	36.674	1675.38	10	16876.9	3.70018	0.000592527
	1	220	36.674	1675.38	10	16876.9	3.70018	0.000592527
	1	220	36.674	1675.38	10	16876.9	3.70018	0.000592527
	1	221	36.8407	1628.58	10	16429	3.55372	0.000608681
	1	221	36.8407	1628.58	10	16429	3.55372	0.000608681
	1	221	36.8407	1628.58	10	16429	3.55372	0.000608681
	1	221	36.8407	1628.58	10	16429	3.55372	0.000608681
	1	221	36.8407	1628.58	10	16429	3.55372	0.000608681
	1	221	36.8407	1628.58	10	16429	3.55372	0.000608681
	1	221	36.8407	1628.58	10	16429	3.55372	0.000608681
	1	221	36.8407	1628.58	10	16429	3.55372	0.000608681
	1	221	36.8407	1628.58	10	16429	3.55372	0.000608681
	1	221	36.8407	1628.58	10	16429	3.55372	0.000608681
	1	222	37.0074	1687.07	10	17162	3.659	0.000582682
	1	222	37.0074	1687.07	10	17162	3.659	0.000582682
	1	222	37.0074	1687.07	10	17162	3.659	0.000582682
	1	222	37.0074	1687.07	10	17162	3.659	0.000582682
	1	222	37.0074	1687.07	10	17162	3.659	0.000582682
	1	222	37.0074	1687.07	10	17162	3.659	0.000582682
	1	222	37.0074	1687.07	10	17162	3.659	0.000582682
	1	222	37.0074	1687.07	10	17162	3.659	0.000582682
	1	222	37.0074	1687.07	10	17162	3.659	0.000582682
	1	222	37.0074	1687.07	10	17162	3.659	0.000582682
	1	225	37.5075	1706.29	10	17225.3	3.89919	0.000580542
	1	225	37.5075	1706.29	10	17225.3	3.89919	0.000580542
	1	225	37.5075	1706.29	10	17225.3	3.89919	0.000580542
	1	225	37.5075	1706.29	10	17225.3	3.89919	0.000580542
	1	225	37.5075	1706.29	10	17225.3	3.89919	0.000580542
	1	225	37.5075	1706.29	10	17225.3	3.89919	0.000580542
	1	225	37.5075	1706.29	10	17225.3	3.89919	0.000580542
	1	225	37.5075	1706.29	10	17225.3	3.89919	0.000580542
	1	225	37.5075	1706.29	10	17225.3	3.89919	0.000580542
	1	225	37.5075	1706.29	10	17225.3	3.89919	0.000580542
	1	226	37.6742	1730.61	10	17435	4.11456	0.000573559
	1	226	37.6742	1730.61	10	17435	4.11456	0.000573559
	1	226	37.6742	1730.61	10	17435	4.11456	0.000573559
	1	226	37.6742	1730.61	10	17435	4.11456	0.000573559
	1	226	37.6742	1730.61	10	17435	4.11456	0.000573559
	1	226	37.6742	1730.61	10	17435	4.11456	0.000573559
	1	226	37.6742	1730.61	10	17435	4.11456	0.000573559
	1	226	37.6742	1730.61	10	17435	4.11456	0.000573559
	1	226	37.6742	1730.61	10	17435	4.11456	0.000573559
	1	226	37.6742	1730.61	10	17435	4.11456	0.000573559
	1	227	37.8409	1606.99	11	17855.1	4.09477	0.000616072
	1	227	37.8409	1606.99	11	17855.1	4.09477	0.000616072
	1	227	37.8409	1606.99	11	17855.1	4.09477	0.000616072
	1	227	37.8409	1606.99	11	17855.1	4.09477	0.000616072
	1	227	37.8409	1606.99	11	17855.1	4.09477	0.000616072
	1	227	37.8409	1606.99	11	17855.1	4.09477	0.000616072
	1	227	37.8409	1606.99	11	17855.1	4.09477	0.000616072
	1	227	37.8409	1606.99	11	17855.1	4.09477	0.000616072
	1	227	37.8409	1606.99	11	17855.1	4.09477	0.000616072
	1	227	37.8409	1606.99	11	17855.1	4.09477	0.000616072
	1	227	37.8409	1606.99	11	17855.1	4.09477	0.000616072
	1	228	38.0076	1646.55	11	18416.7	4.05169	0.000597285
	1	228	38.0076	1646.55	11	18416.7	4.05169	0.000597285
	1	228	38.0076	1646.55	11	18416.7	4.05169	0.000597285
	1	228	38.0076	1646.55	11	18416.7	4.05169	0.000597285
	1	228	38.0076	1646.55	11	18416.7	4.05169	0.000597285
	1	228	38.0076	1646.55	11	18416.7	4.05169	0.000597285
	1	228	38.0076	1646.55	11	18416.7	4.05169	0.000597285
	1	228	38.0076	1646.55	11	18416.7	4.05169	0.000597285
	1	228	38.0076	1646.55	11	18416.7	4.05169	0.000597285
	1	228	38.0076	1646.55	11	18416.7	4.05169	0.000597285
	1	228	38.0076	1646.55	11	18416.7	4.05169	0.000597285
	1	231	38.5077	1671.88	11	18592.7	4.0796	0.00059163
	1	231	38.5077	1671.88	11	18592.7	4.0796	0.00059163
	1	231	38.5077	1671.88	11	18592.7	4.0796	0.00059163
	1	231	38.5077	1671.88	11	18592.7	4.0796	0.00059163
	1	231	38.5077	1671.88	11	18592.7	4.0796	0.00059163
	1	231	38.5077	1671.88	11	18592.7	4.0796	0.00059163
	1	231	38.5077	1671.88	11	18592.7	4.0796	0.00059163
	1	231	38.5077	1671.88	11	18592.7	4.0796	0.00059163
	1	231	38.5077	1671.88	11	18592.7	4.0796	0.00059163
	1	231	38.5077	1671.88	11	18592.7	4.0796	0.00059163
	1	231	38.5077	1671.88	11	18592.7	4.0796	0.00059163
	1	232	38.6744	1725.93	11	19321.4	4.11436	0.000569316
	1	232	38.6744	1725.93	11	19321.4	4.11436	0.000569316
	1	232	38.6744	1725.93	11	19321.4	4.11436	0.000569316
	1	232	38.6744	1725.93	11	19321.4	4.11436	0.000569316
	1	232	38.6744	1725.93	11	19321.4	4.11436	0.000569316
	1	232	38.6744	1725.93	11	19321.4	4.11436	0.000569316
	1	232	38.6744	1725.93	11	19321.4	4.11436	0.000569316
	1	232	38.6744	1725.93	11	19321.4	4.11436	0.000569316
	1	232	38.6744	1725.93	11	19321.4	4.11436	0.000569316
	1	232	38.6744	1725.93	11	19321.4	4.11436	0.000569316
	1	232	38.6744	1725.93	11	19321.4	4.11436	0.000569316
	1	233	38.8411	1545.79	12	18890.5	4.45007	0.000635238
	1	233	38.8411	1545.79	12	18890.5	4.45007	0.000635238
	1	233	38.8411	1545.79	12	18890.5	4.45007	0.000635238
	1	233	38.8411	1545.79	12	18890.5	4.45007	0.000635238
	1	233	38.8411	1545.79	12	18890.5	4.45007	0.000635238
	1	233	38.8411	1545.79	12	18890.5	4.45007	0.000635238
	1	233	38.8411	1545.79	12	18890.5	4.45007	0.000635238
	1	233	38.8411	1545.79	12	18890.5	4.45007	0.000635238
	1	233	38.8411	1545.79	12	18890.5	4.45007	0.000635238
	1	233	38.8411	1545.79	12	18890.5	4.45007	0.000635238
	1	233	38.8411	1545.79	12	18890.5	4.45007	0.000635238
	1	233	38.8411	1545.79	12	18890.5	4.45007	0.000635238
	1	236	39.3412	1585.7	12	19314.7	3.80942	0.000621289
	1	236	39.3412	1585.7	12	19314.7	3.80942	0.000621289
	1	236	39.3412	1585.7	12	19314.7	3.80942	0.000621289
	1	236	39.3412	1585.7	12	19314.7	3.80942	0.000621289
	1	236	39.3412	1585.7	12	19314.7	3.80942	0.000621289
	1	236	39.3412	1585.7	12	19314.7	3.80942	0.000621289
	1	236	39.3412	1585.7	12	19314.7	3.80942	0.000621289
	1	236	39.3412	1585.7	12	19314.7	3.80942	0.000621289
	1	236	39.3412	1585.7	12	19314.7	3.80942	0.000621289
	1	236	39.3412	1585.7	12	19314.7	3.80942	0.000621289
	1	236	39.3412	1585.7	12	19314.7	3.80942	0.000621289
	1	236	39.3412	1585.7	12	19314.7	3.80942	0.000621289
	1	237	39.5079	1603.01	12	19550.5	3.86806	0.000613796
	1	237	39.5079	1603.01	12	19550.5	3.86806	0.000613796
	1	237	39.5079	1603.01	12	19550.5	3.86806	0.000613796
	1	237	39.5079	1603.01	12	19550.5	3.86806	0.000613796
	1	237	39.5079	1603.01	12	19550.5	3.86806	0.000613796
	1	237	39.5079	1603.01	12	19550.5	3.86806	0.000613796
	1	237	39.5079	1603.01	12	19550.5	3.86806	0.000613796
	1	237	39.5079	1603.01	12	19550.5	3.86806	0.000613796
	1	237	39.5079	1603.01	12	19550.5	3.86806	0.000613796
	1	237	39.5079	1603.01	12	19550.5	3.86806	0.000613796
	1	237	39.5079	1603.01	12	19550.5	3.86806	0.000613796
	1	237	39.5079	1603.01	12	19550.5	3.86806	0.000613796
	1	238	39.6746	1636.44	12	19860.6	3.84656	0.000604211
	1	238	39.6746	1636.44	12	19860.6	3.84656	0.000604211
	1	238	39.6746	1636.44	12	19860.6	3.84656	0.000604211
	1	238	39.6746	1636.44	12	19860.6	3.84656	0.000604211
	1	238	39.6746	1636.44	12	19860.6	3.84656	0.000604211
	1	238	39.6746	1636.44	12	19860.6	3.84656	0.000604211
	1	238	39.6746	1636.44	12	19860.6	3.84656	0.000604211
	1	238	39.6746	1636.44	12	19860.6	3.84656	0.000604211
	1	238	39.6746	1636.44	12	19860.6	3.84656	0.000604211
	1	238	39.6746	1636.44	12	19860.6	3.84656	0.000604211
	1	238	39.6746	1636.44	12	19860.6	3.84656	0.000604211
	1	238	39.6746	1636.44	12	19860.6	3.84656	0.000604211
	1	239	39.8413	1599.84	12	19404.9	3.63846	0.000618402
	1	239	39.8413	1599.84	12	19404.9	3.63846	0.000618402
	1	239	39.8413	1599.84	12	19404.9	3.63846	0.000618402
	1	239	39.8413	1599.84	12	19404.9	3.63846	0.000618402
	1	239	39.8413	1599.84	12	19404.9	3.63846	0.000618402
	1	239	39.8413	1599.84	12	19404.9	3.63846	0.000618402
	1	239	39.8413	1599.84	12	19404.9	3.63846	0.000618402
	1	239	39.8413	1599.84	12	19404.9	3.63846	0.000618402
	1	239	39.8413	1599.84	12	19404.9	3.63846	0.000618402
	1	239	39.8413	1599.84	12	19404.9	3.63846	0.000618402
	1	239	39.8413	1599.84	12	19404.9	3.63846	0.000618402
	1	239	39.8413	1599.84	12	19404.9	3.63846	0.000618402
	1	242	40.3414	1374.35	14	19453.9	3.58826	0.000719649
	1	242	40.3414	1374.35	14	19453.9	3.58826	0.000719649
	1	242	40.3414	1374.35	14	19453.9	3.58826	0.000719649
	1	242	40.3414	1374.35	14	19453.9	3.58826	0.000719649
	1	242	40.3414	1374.35	14	19453.9	3.58826	0.000719649
	1	242	40.3414	1374.35	14	19453.9	3.58826	0.000719649
	1	242	40.3414	1374.35	14	19453.9	3.58826	0.000719649
	1	242	40.3414	1374.35	14	19453.9	3.58826	0.000719649
	1	242	40.3414	1374.35	14	19453.9	3.58826	0.000719649
	1	242	40.3414	1374.35	14	19453.9	3.58826	0.000719649
	1	242	40.3414	1374.35	14	19453.9	3.58826	0.000719649
	1	242	40.3414	1374.35	14	19453.9	3.58826	0.000719649
	1	242	40.3414	1374.35	14	19453.9	3.58826	0.000719649
	1	242	40.3414	1374.35	14	19453.9	3.58826	0.000719649
	1	243	40.5081	1403.39	14	19865.1	3.46151	0.000704755
	1	243	40.5081	1403.39	14	19865.1	3.46151	0.000704755
	1	243	40.5081	1403.39	14	19865.1	3.46151	0.000704755
	1	243	40.5081	1403.39	14	19865.1	3.46151	0.000704755
	1	243	40.5081	1403.39	14	19865.1	3.46151	0.000704755
	1	243	40.5081	1403.39	14	19865.1	3.46151	0.000704755
	1	243	40.5081	1403.39	14	19865.1	3.46151	0.000704755
	1	243	40.5081	1403.39	14	19865.1	3.46151	0.000704755
	1	243	40.5081	1403.39	14	19865.1	3.46151	0.000704755
	1	243	40.5081	1403.39	14	19865.1	3.46151	0.000704755
	1	243	40.5081	1403.39	14	19865.1	3.46151	0.000704755
	1	243	40.5081	1403.39	14	19865.1	3.46151	0.000704755
	1	243	40.5081	1403.39	14	19865.1	3.46151	0.000704755
	1	243	40.5081	1403.39	14	19865.1	3.46151	0.000704755
	1	244	40.6748	1315.64	15	19899.5	3.48767	0.000753786
	1	244	40.6748	1315.64	15	19899.5	3.48767	0.000753786
	1	244	40.6748	1315.64	15	19899.5	3.48767	0.000753786
	1	244	40.6748	1315.64	15	19899.5	3.48767	0.000753786
	1	244	40.6748	1315.64	15	19899.5	3.48767	0.000753786
	1	244	40.6748	1315.64	15	19899.5	3.48767	0.000753786
	1	244	40.6748	1315.64	15	19899.5	3.48767	0.000753786
	1	244	40.6748	1315.64	15	19899.5	3.48767	0.000753786
	1	244	40.6748	1315.64	15	19899.5	3.48767	0.000753786
	1	244	40.6748	1315.64	15	19899.5	3.48767	0.000753786
	1	244	40.6748	1315.64	15	19899.5	3.48767	0.000753786
	1	244	40.6748	1315.64	15	19899.5	3.48767	0.000753786
	1	244	40.6748	1315.64	15	19899.5	3.48767	0.000753786
	1	244	40.6748	1315.64	15	19899.5	3.48767	0.000753786
	1	244	40.6748	1315.64	15	19899.5	3.48767	0.000753786
	1	248	41.3416	1334.85	16	21495	3.5523	0.000744358
	1	248	41.3416	1334.85	16	21495	3.5523	0.000744358
	1	248	41.3416	1334.85	16	21495	3.5523	0.000744358
	1	248	41.3416	1334.85	16	21495	3.5523	0.000744358
	1	248	41.3416	1334.85	16	21495	3.5523	0.000744358
	1	248	41.3416	1334.85	16	21495	3.5523	0.000744358
	1	248	41.3416	1334.85	16	21495	3.5523	0.000744358
	1	248	41.3416	1334.85	16	21495	3.5523	0.000744358
	1	248	41.3416	1334.85	16	21495	3.5523	0.000744358
	1	248	41.3416	1334.85	16	21495	3.5523	0.000744358
	1	248	41.3416	1334.85	16	21495	3.5523	0.000744358
	1	248	41.3416	1334.85	16	21495	3.5523	0.000744358
	1	248	41.3416	1334.85	16	21495	3.5523	0.000744358
	1	248	41.3416	1334.85	16	21495	3.5523	0.000744358
	1	248	41.3416	1334.85	16	21495	3.5523	0.000744358
	1	248	41.3416	1334.85	16	21495	3.5523	0.000744358
	1	249	41.5083	1336.75	16	21538.6	3.51998	0.000742853
	1	249	41.5083	1336.75	16	21538.6	3.51998	0.000742853
	1	249	41.5083	1336.75	16	21538.6	3.51998	0.000742853
	1	249	41.5083	1336.75	16	21538.6	3.51998	0.000742853
	1	249	41.5083	1336.75	16	21538.6	3.51998	0.000742853
	1	249	41.5083	1336.75	16	21538.6	3.51998	0.000742853
	1	249	41.5083	1336.75	16	21538.6	3.51998	0.000742853
	1	249	41.5083	1336.75	16	21538.6	3.51998	0.000742853
	1	249	41.5083	1336.75	16	21538.6	3.51998	0.000742853
	1	249	41.5083	1336.75	16	21538.6	3.51998	0.000742853
	1	249	41.5083	1336.75	16	21538.6	3.51998	0.000742853
	1	249	41.5083	1336.75	16	21538.6	3.51998	0.000742853
	1	249	41.5083	1336.75	16	21538.6	3.51998	0.000742853
	1	249	41.5083	1336.75	16	21538.6	3.51998	0.000742853
	1	249	41.5083	1336.75	16	21538.6	3.51998	0.000742853
	1	249	41.5083	1336.75	16	21538.6	3.51998	0.000742853
	1	250	41.675	1387.46	16	22351.8	3.68177	0.000715826
	1	250	41.675	1387.46	16	22351.8	3.68177	0.000715826
	1	250	41.675	1387.46	16	22351.8	3.68177	0.000715826
	1	250	41.675	1387.46	16	22351.8	3.68177	0.000715826
	1	250	41.675	1387.46	16	22351.8	3.68177	0.000715826
	1	250	41.675	1387.46	16	22351.8	3.68177	0.000715826
	1	250	41.675	1387.46	16	22351.8	3.68177	0.000715826
	1	250	41.675	1387.46	16	22351.8	3.68177	0.000715826
	1	250	41.675	1387.46	16	22351.8	3.68177	0.000715826
	1	250	41.675	1387.46	16	22351.8	3.68177	0.000715826
	1	250	41.675	1387.46	16	22351.8	3.68177	0.000715826
	1	250	41.675	1387.46	16	22351.8	3.68177	0.000715826
	1	250	41.675	1387.46	16	22351.8	3.68177	0.000715826
	1	250	41.675	1387.46	16	22351.8	3.68177	0.000715826
	1	250	41.675	1387.46	16	22351.8	3.68177	0.000715826
	1	250	41.675	1387.46	16	22351.8	3.68177	0.000715826
	1	253	42.1751	1416.73	16	22880.8	3.6305	0.000699275
	1	253	42.1751	1416.73	16	22880.8	3.6305	0.000699275
	1	253	42.1751	1416.73	16	22880.8	3.6305	0.000699275
	1	253	42.1751	1416.73	16	22880.8	3.6305	0.000699275
	1	253	42.1751	1416.73	16	22880.8	3.6305	0.000699275
	1	253	42.1751	1416.73	16	22880.8	3.6305	0.000699275
	1	253	42.1751	1416.73	16	22880.8	3.6305	0.000699275
	1	253	42.1751	1416.73	16	22880.8	3.6305	0.000699275
	1	253	42.1751	1416.73	16	22880.8	3.6305	0.000699275
	1	253	42.1751	1416.73	16	22880.8	3.6305	0.000699275
	1	253	42.1751	1416.73	16	22880.8	3.6305	0.000699275
	1	253	42.1751	1416.73	16	22880.8	3.6305	0.000699275
	1	253	42.1751	1416.73	16	22880.8	3.6305	0.000699275
	1	253	42.1751	1416.73	16	22880.8	3.6305	0.000699275
	1	253	42.1751	1416.73	16	22880.8	3.6305	0.000699275
	1	253	42.1751	1416.73	16	22880.8	3.6305	0.000699275
	1	254	42.3418	1449.2	16	23340.7	3.67748	0.000685499
	1	254	42.3418	1449.2	16	23340.7	3.67748	0.000685499
	1	254	42.3418	1449.2	16	23340.7	3.67748	0.000685499
	1	254	42.3418	1449.2	16	23340.7	3.67748	0.000685499
	1	254	42.3418	1449.2	16	23340.7	3.67748	0.000685499
	1	254	42.3418	1449.2	16	23340.7	3.67748	0.000685499
	1	254	42.3418	1449.2	16	23340.7	3.67748	0.000685499
	1	254	42.3418	1449.2	16	23340.7	3.67748	0.000685499
	1	254	42.3418	1449.2	16	23340.7	3.67748	0.000685499
	1	254	42.3418	1449.2	16	23340.7	3.67748	0.000685499
	1	254	42.3418	1449.2	16	23340.7	3.67748	0.000685499
	1	254	42.3418	1449.2	16	23340.7	3.67748	0.000685499
	1	254	42.3418	1449.2	16	23340.7	3.67748	0.000685499
	1	254	42.3418	1449.2	16	23340.7	3.67748	0.000685499
	1	254	42.3418	1449.2	16	23340.7	3.67748	0.000685499
	1	254	42.3418	1449.2	16	23340.7	3.67748	0.000685499
	1	255	42.5085	1329.76	17	22921.3	3.62974	0.000741669
	1	255	42.5085	1329.76	17	22921.3	3.62974	0.000741669
	1	255	42.5085	1329.76	17	22921.3	3.62974	0.000741669
	1	255	42.5085	1329.76	17	22921.3	3.62974	0.000741669
	1	255	42.5085	1329.76	17	22921.3	3.62974	0.000741669
	1	255	42.5085	1329.76	17	22921.3	3.62974	0.000741669
	1	255	42.5085	1329.76	17	22921.3	3.62974	0.000741669
	1	255	42.5085	1329.76	17	22921.3	3.62974	0.000741669
	1	255	42.5085	1329.76	17	22921.3	3.62974	0.000741669
	1	255	42.5085	1329.76	17	22921.3	3.62974	0.000741669
	1	255	42.5085	1329.76	17	22921.3	3.62974	0.000741669
	1	255	42.5085	1329.76	17	22921.3	3.62974	0.000741669
	1	255	42.5085	1329.76	17	22921.3	3.62974	0.000741669
	1	255	42.5085	1329.76	17	22921.3	3.62974	0.000741669
	1	255	42.5085	1329.76	17	22921.3	3.62974	0.000741669
	1	255	42.5085	1329.76	17	22921.3	3.62974	0.000741669
	1	255	42.5085	1329.76	17	22921.3	3.62974	0.000741669
	1	256	42.6752	1382.97	17	23792.8	3.72915	0.000714503
	1	256	42.6752	1382.97	17	23792.8	3.72915	0.000714503
	1	256	42.6752	1382.97	17	23792.8	3.72915	0.000714503
	1	256	42.6752	1382.97	17	23792.8	3.72915	0.000714503
	1	256	42.6752	1382.97	17	23792.8	3.72915	0.000714503
	1	256	42.6752	1382.97	17	23792.8	3.72915	0.000714503
	1	256	42.6752	1382.97	17	23792.8	3.72915	0.000714503
	1	256	42.6752	1382.97	17	23792.8	3.72915	0.000714503
	1	256	42.6752	1382.97	17	23792.8	3.72915	0.000714503
	1	256	42.6752	1382.97	17	23792.8	3.72915	0.000714503
	1	256	42.6752	1382.97	17	23792.8	3.72915	0.000714503
	1	256	42.6752	1382.97	17	23792.8	3.72915	0.000714503
	1	256	42.6752	1382.97	17	23792.8	3.72915	0.000714503
	1	256	42.6752	1382.97	17	23792.8	3.72915	0.000714503
	1	256	42.6752	1382.97	17	23792.8	3.72915	0.000714503
	1	256	42.6752	1382.97	17	23792.8	3.72915	0.000714503
	1	256	42.6752	1382.97	17	23792.8	3.72915	0.000714503
	1	259	43.1753	1203.46	20	24227	3.76225	0.000825524
	1	259	43.1753	1203.46	20	24227	3.76225	0.000825524
	1	259	43.1753	1203.46	20	24227	3.76225	0.000825524
	1	259	43.1753	1203.46	20	24227	3.76225	0.000825524
	1	259	43.1753	1203.46	20	24227	3.76225	0.000825524
	1	259	43.1753	1203.46	20	24227	3.76225	0.000825524
	1	259	43.1753	1203.46	20	24227	3.76225	0.000825524
	1	259	43.1753	1203.46	20	24227	3.76225	0.000825524
	1	259	43.1753	1203.46	20	24227	3.76225	0.000825524
	1	259	43.1753	1203.46	20	24227	3.76225	0.000825524
	1	259	43.1753	1203.46	20	24227	3.76225	0.000825524
	1	259	43.1753	1203.46	20	24227	3.76225	0.000825524
	1	259	43.1753	1203.46	20	24227	3.76225	0.000825524
	1	259	43.1753	1203.46	20	24227	3.76225	0.000825524
	1	259	43.1753	1203.46	20	24227	3.76225	0.000825524
	1	259	43.1753	1203.46	20	24227	3.76225	0.000825524
	1	259	43.1753	1203.46	20	24227	3.76225	0.000825524
	1	259	43.1753	1203.46	20	24227	3.76225	0.000825524
	1	259	43.1753	1203.46	20	24227	3.76225	0.000825524
	1	259	43.1753	1203.46	20	24227	3.76225	0.000825524
	1	260	43.342	1221.74	20	24672.2	3.8811	0.000810628
	1	260	43.342	1221.74	20	24672.2	3.8811	0.000810628
	1	260	43.342	1221.74	20	24672.2	3.8811	0.000810628
	1	260	43.342	1221.74	20	24672.2	3.8811	0.000810628
	1	260	43.342	1221.74	20	24672.2	3.8811	0.000810628
	1	260	43.342	1221.74	20	24672.2	3.8811	0.000810628
	1	260	43.342	1221.74	20	24672.2	3.8811	0.000810628
	1	260	43.342	1221.74	20	24672.2	3.8811	0.000810628
	1	260	43.342	1221.74	20	24672.2	3.8811	0.000810628
	1	260	43.342	1221.74	20	24672.2	3.8811	0.000810628
	1	260	43.342	1221.74	20	24672.2	3.8811	0.000810628
	1	260	43.342	1221.74	20	24672.2	3.8811	0.000810628
	1	260	43.342	1221.74	20	24672.2	3.8811	0.000810628
	1	260	43.342	1221.74	20	24672.2	3.8811	0.000810628
	1	260	43.342	1221.74	20	24672.2	3.8811	0.000810628
	1	260	43.342	1221.74	20	24672.2	3.8811	0.000810628
	1	260	43.342	1221.74	20	24672.2	3.8811	0.000810628
	1	260	43.342	1221.74	20	24672.2	3.8811	0.000810628
	1	260	43.342	1221.74	20	24672.2	3.8811	0.000810628
	1	260	43.342	1221.74	20	24672.2	3.8811	0.000810628
	1	261	43.5087	1228.16	20	24875.7	3.79069	0.000803997
	1	261	43.5087	1228.16	20	24875.7	3.79069	0.000803997
	1	261	43.5087	1228.16	20	24875.7	3.79069	0.000803997
	1	261	43.5087	1228.16	20	24875.7	3.79069	0.000803997
	1	261	43.5087	1228.16	20	24875.7	3.79069	0.000803997
	1	261	43.5087	1228.16	20	24875.7	3.79069	0.000803997
	1	261	43.5087	1228.16	20	24875.7	3.79069	0.000803997
	1	261	43.5087	1228.16	20	24875.7	3.79069	0.000803997
	1	261	43.5087	1228.16	20	24875.7	3.79069	0.000803997
	1	261	43.5087	1228.16	20	24875.7	3.79069	0.000803997
	1	261	43.5087	1228.16	20	24875.7	3.79069	0.000803997
	1	261	43.5087	1228.16	20	24875.7	3.79069	0.000803997
	1	261	43.5087	1228.16	20	24875.7	3.79069	0.000803997
	1	261	43.5087	1228.16	20	24875.7	3.79069	0.000803997
	1	261	43.5087	1228.16	20	24875.7	3.79069	0.000803997
	1	261	43.5087	1228.16	20	24875.7	3.79069	0.000803997
	1	261	43.5087	1228.16	20	24875.7	3.79069	0.000803997
	1	261	43.5087	1228.16	20	24875.7	3.79069	0.000803997
	1	261	43.5087	1228.16	20	24875.7	3.79069	0.000803997
	1	261	43.5087	1228.16	20	24875.7	3.79069	0.000803997
	1	265	44.1755	1224.23	20	24736.5	3.50777	0.000808523
	1	265	44.1755	1224.23	20	24736.5	3.50777	0.000808523
[truncated: 29,910 more rows]

## Sheet: Figure3e
	dataset_id	generation	mamut_t [timepoint]	time [hours]	nuclear mean lumen distance [µm]	nuclei volume [µm³]			dataset_id	phenotype
	2	0	1	0.1667	3.99478	207.532			0	Enterocyst
	2	0	2	0.3334	4.24954	244.712			1	Budding
	2	0	3	0.5001	4.32441	249.038			2	Budding
	2	0	4	0.6668	4.12941	240.926			3	Enterocyst
	2	0	5	0.8335	3.82757	246.334			6	Budding
	2	0	6	1.0002	4.09889	222.404			7	Cyst
	2	0	7	1.1669	4.30953	223.891			9	Budding
	2	0	8	1.3336	4.09449	238.628
	2	0	9	1.5003	4.23815	251.066
	2	0	10	1.667	3.99896	253.365
	2	0	11	1.8337	4.0679	264.722
	2	0	12	2.0004	3.87583	238.358
	2	0	13	2.1671	3.90576	242.684
	2	0	14	2.3338	3.85565	272.563
	2	0	15	2.5005	3.6632	273.104
	2	0	16	2.6672	3.77457	307.715
	2	0	17	2.8339	3.74354	295.412
	2	0	18	3.0006	3.20099	253.635
	2	0	19	3.1673	3.57486	255.393
	2	0	20	3.334	3.17372	248.498
	2	0	21	3.5007	3.20508	253.635
	2	0	22	3.6674	3.45938	276.349
	2	0	23	3.8341	3.66793	283.65
	2	0	24	4.0008	3.51119	269.183
	2	0	25	4.1675	3.57891	259.854
	2	0	26	4.3342	3.59167	252.689
	2	0	27	4.5009	4.15561	276.078
	2	0	28	4.6676	4.24153	286.354
	2	0	29	4.8343	4.51704	304.2
	2	0	30	5.001	4.41019	319.748
	2	0	31	5.1677	5.37188	297.305
	2	0	32	5.3344	4.32916	304.741
	2	0	33	5.5011	3.94506	310.149
	2	0	34	5.6678	3.77739	288.787
	2	0	35	5.8345	3.94593	284.461
	2	0	36	6.0012	4.56085	282.433
	2	0	37	6.1679	3.41726	274.726
	2	0	38	6.3346	4.63914	301.766
	2	0	39	6.5013	4.31716	299.333
	2	0	40	6.668	4.32174	322.993
	2	0	41	6.8347	4.09356	324.21
	2	0	42	7.0014	4.10269	313.258
	2	0	43	7.1681	3.94978	321.641
	2	0	44	7.3348	3.92248	310.825
	2	0	45	7.5015	3.84996	308.391
	2	0	46	7.6682	3.6452	300.009
	2	0	47	7.8349	4.01619	322.317
	2	0	48	8.0016	4.0598	324.345
	2	0	49	8.1683	3.45986	330.023
	2	0	50	8.335	3.59235	340.028
	2	0	51	8.5017	3.50701	347.87
	2	0	52	8.6684	3.40529	347.464
	2	0	53	8.8351	3.41997	350.303
	2	0	54	9.0018	3.4675	353.954
	2	0	55	9.1685	4.01025	345.166
	2	0	56	9.3352	4.45526	348.951
	2	0	57	9.5019	4.14274	362.877
	2	0	58	9.6686	4.05071	353.818
	2	0	59	9.8353	4.09209	380.858
	2	0	60	10.002	4.08847	384.103
	2	0	61	10.1687	4.36375	383.292
	2	0	62	10.3354	4.16257	414.118
	2	0	63	10.5021	4.11835	417.362
	2	0	64	10.6688	4.54532	419.39
	2	0	65	10.8355	4.40325	413.712
	2	0	66	11.0022	4.95903	430.882
	2	0	67	11.1689	4.19493	419.526
	2	0	68	11.3356	5.3938	420.607
	2	0	69	11.5023	5.08991	408.845
	2	0	70	11.669	4.279	433.857
	2	0	71	11.8357	3.69905	439.4
	2	0	72	12.0024	4.27352	427.638
	2	0	73	12.1691	4.30735	437.642
	2	0	74	12.3358	4.03003	425.88
	2	0	75	12.5025	4.23169	457.517
	2	0	76	12.6692	3.89275	437.372
	2	0	77	12.8359	3.74786	420.878
	2	0	78	13.0026	3.85351	425.474
	2	0	79	13.1693	4.56432	442.915
	2	0	80	13.336	4.68479	456.435
	2	0	81	13.5027	4.72032	456.435
	2	0	82	13.6694	5.03674	447.242
	2	0	83	13.8361	4.91071	453.461
	2	0	84	14.0028	4.78306	454.002
	2	0	85	14.1695	5.1581	473.606
	2	0	86	14.3362	4.9519	478.743
	2	0	87	14.5029	5.21724	465.629
	2	0	88	14.6696	5.3236	493.074
	2	0	89	14.8363	5.20393	486.179
	2	0	90	15.003	5.02543	496.184
	2	0	91	15.1697	5.27445	503.755
	2	0	92	15.3364	4.6703	512.002
	2	0	93	15.5031	5.07176	518.357
	2	0	94	15.6698	4.89301	522.954
	2	0	95	15.8365	4.72964	519.574
	2	0	96	16.0032	4.79217	318.396
	2	0	428	71.3476	9.83577	84.2296
	2	1	100	16.67	5.86348	252.554
	2	1	100	16.67	7.00761	217.266
	2	1	103	17.1701	4.65931	272.698
	2	1	103	17.1701	4.96694	246.334
	2	1	104	17.3368	5.32263	260.53
	2	1	104	17.3368	6.05224	268.778
	2	1	106	17.6702	3.66432	162.646
	2	1	106	17.6702	5.19381	202.665
	2	1	107	17.8369	5.63742	283.379
	2	1	107	17.8369	4.99339	254.041
	2	1	108	18.0036	5.61299	295.142
	2	1	108	18.0036	4.89244	259.854
	2	1	109	18.1703	4.85858	301.631
	2	1	109	18.1703	4.47219	275.538
	2	1	110	18.337	5.14492	267.155
	2	1	110	18.337	4.60134	288.787
	2	1	111	18.5037	6.23429	271.482
	2	1	111	18.5037	5.77673	279.188
	2	1	112	18.6704	4.50697	302.172
	2	1	112	18.6704	5.28846	282.433
	2	1	113	18.8371	5.14762	267.155
	2	1	113	18.8371	6.21629	291.897
	2	1	114	19.0038	3.96121	340.163
	2	1	114	19.0038	3.22097	309.067
	2	1	115	19.1705	4.2611	346.923
	2	1	115	19.1705	4.98521	294.33
	2	1	118	19.6706	5.85663	339.082
	2	1	118	19.6706	3.75898	256.204
	2	1	119	19.8373	6.38945	416.822
	2	1	119	19.8373	4.2965	247.416
	2	1	120	20.004	5.51302	287.57
	2	1	120	20.004	6.45525	312.718
	2	1	121	20.1707	4.66797	332.998
	2	1	121	20.1707	5.88913	347.734
	2	1	127	21.1709	5.69429	359.632
	2	1	127	21.1709	4.70322	336.783
	2	1	133	22.1711	6.20637	398.164
	2	1	133	22.1711	5.1905	378.019
	2	1	134	22.3378	6.49913	350.574
	2	1	134	22.3378	5.12018	323.939
	2	1	135	22.5045	5.53604	336.648
	2	1	135	22.5045	6.25258	399.381
	2	1	138	23.0046	5.11917	409.25
	2	1	138	23.0046	5.63186	494.426
	2	1	141	23.5047	5.5274	413.982
	2	1	141	23.5047	5.46138	392.215
	2	1	142	23.6714	5.4481	447.106
	2	1	142	23.6714	5.84474	390.998
	2	1	143	23.8381	5.49452	476.174
	2	1	143	23.8381	5.40515	402.085
	2	1	144	24.0048	5.09646	464.682
	2	1	144	24.0048	4.10744	429.801
	2	1	145	24.1715	5.42953	452.785
	2	1	145	24.1715	4.93597	380.318
	2	1	146	24.3382	5.03887	399.651
	2	1	146	24.3382	5.44985	458.869
	2	1	147	24.5049	3.82566	426.15
	2	1	147	24.5049	4.57761	480.23
	2	1	148	24.6716	4.4506	420.472
	2	1	148	24.6716	4.2364	508.487
	2	1	149	24.8383	4.29623	433.316
	2	1	149	24.8383	5.36766	507.946
	2	1	150	25.005	6.85668	491.317
	2	1	150	25.005	5.99767	551.346
	2	1	153	25.5051	5.44568	459.274
	2	1	153	25.5051	4.93671	520.25
	2	1	155	25.8385	4.64969	572.437
	2	1	155	25.8385	4.85076	477.391
	2	2	161	26.8387	4.17361	259.584
	2	2	161	26.8387	4.74512	134.794
	2	2	161	26.8387	3.08101	139.526
	2	2	162	27.0054	3.80748	236.87
	2	2	162	27.0054	5.03663	178.734
	2	2	162	27.0054	4.44106	244.036
	2	2	166	27.6722	7.49426	291.086
	2	2	166	27.6722	6.89496	233.626
	2	2	166	27.6722	5.94922	310.284
	2	2	166	27.6722	2.32592	308.391
	2	2	175	29.1725	4.86476	305.552
	2	2	175	29.1725	7.10343	271.346
	2	2	175	29.1725	6.51305	264.586
	2	2	175	29.1725	5.88712	279.999
	2	2	176	29.3392	4.50549	335.296
	2	2	176	29.3392	7.63127	305.822
	2	2	176	29.3392	7.16616	285.542
	2	2	176	29.3392	6.01994	308.932
	2	2	177	29.5059	4.99704	369.772
	2	2	177	29.5059	3.77743	425.339
	2	2	177	29.5059	8.48989	323.669
	2	2	177	29.5059	5.18655	305.282
	2	2	178	29.6726	4.66651	367.068
	2	2	178	29.6726	2.90927	349.357
	2	2	178	29.6726	5.97313	314.475
	2	2	178	29.6726	4.49009	311.501
	2	2	179	29.8393	3.47115	353.548
	2	2	179	29.8393	4.21871	328.401
	2	2	179	29.8393	4.44991	259.178
	2	2	179	29.8393	6.14118	319.613
	2	2	180	30.006	2.88691	376.532
	2	2	180	30.006	3.67613	308.797
	2	2	180	30.006	4.06326	255.663
	2	2	180	30.006	4.7979	305.552
	2	2	181	30.1727	3.85239	403.437
	2	2	181	30.1727	4.29618	343.949
	2	2	181	30.1727	4.83889	368.42
	2	2	181	30.1727	4.16197	479.419
	2	2	182	30.3394	2.7894	420.472
	2	2	182	30.3394	3.65334	359.091
	2	2	182	30.3394	4.25055	366.527
	2	2	182	30.3394	2.96507	454.137
	2	2	183	30.5061	3.16787	354.224
	2	2	183	30.5061	3.51238	468.874
	2	2	183	30.5061	2.78958	433.181
	2	2	183	30.5061	3.67608	424.663
	2	2	184	30.6728	3.43995	456.841
	2	2	184	30.6728	2.41077	409.656
	2	2	184	30.6728	3.18628	431.694
	2	2	184	30.6728	4.01928	368.69
	2	2	185	30.8395	3.64595	446.43
	2	2	185	30.8395	2.58249	392.891
	2	2	185	30.8395	4.06878	440.346
	2	2	185	30.8395	4.4012	390.187
	2	2	186	31.0062	4.12303	466.846
	2	2	186	31.0062	4.14301	432.775
	2	2	186	31.0062	4.29426	429.666
	2	2	186	31.0062	3.90253	516.87
	2	2	187	31.1729	4.97928	398.57
	2	2	187	31.1729	4.14256	494.426
	2	2	187	31.1729	4.72271	456.841
	2	2	187	31.1729	3.71243	475.634
	2	2	188	31.3396	4.54155	559.998
	2	2	188	31.3396	4.38756	407.087
	2	2	188	31.3396	2.92313	486.044
	2	2	188	31.3396	5.13859	424.934
	2	2	189	31.5063	4.92884	523.089
	2	2	189	31.5063	3.40598	360.173
	2	2	189	31.5063	4.28815	447.918
	2	2	189	31.5063	5.46866	386.537
	2	2	190	31.673	5.57094	568.651
	2	2	190	31.673	5.51031	379.101
	2	2	190	31.673	4.85819	447.377
	2	2	190	31.673	6.65299	460.086
	2	2	191	31.8397	3.80383	364.364
	2	2	191	31.8397	4.37946	455.624
	2	2	191	31.8397	3.18547	436.426
	2	2	191	31.8397	4.67704	441.428
	2	2	192	32.0064	4.95673	405.33
	2	2	192	32.0064	6.41473	490.37
	2	2	192	32.0064	5.61612	523.9
	2	2	192	32.0064	3.91432	479.96
	2	2	193	32.1731	7.21451	539.989
	2	2	193	32.1731	6.85088	412.36
	2	2	193	32.1731	6.6172	520.385
	2	2	193	32.1731	3.916	523.359
	2	2	194	32.3398	4.44719	511.056
	2	2	194	32.3398	3.88578	401.679
	2	2	194	32.3398	4.31103	519.168
	2	2	194	32.3398	3.41494	526.874
	2	2	195	32.5065	4.22834	513.49
	2	2	195	32.5065	3.53232	365.04
	2	2	195	32.5065	3.5831	535.527
	2	2	195	32.5065	4.50423	587.309
	2	2	196	32.6732	4.28072	499.834
	2	2	196	32.6732	4.20257	325.156
	2	2	196	32.6732	3.95804	527.415
	2	2	196	32.6732	3.17403	514.977
	2	2	197	32.8399	4.20346	449.675
	2	2	197	32.8399	4.61103	320.424
	2	2	197	32.8399	4.34989	496.725
	2	2	197	32.8399	5.93026	446.971
	2	2	198	33.0066	3.58786	435.75
	2	2	198	33.0066	5.46683	488.883
	2	2	198	33.0066	3.84972	472.524
	2	2	198	33.0066	4.49392	424.258
	2	2	199	33.1733	4.16658	451.974
	2	2	199	33.1733	5.22712	541.07
	2	2	199	33.1733	4.12417	475.634
	2	2	199	33.1733	4.94912	473.335
	2	2	200	33.34	4.53	469.82
	2	2	200	33.34	4.34618	474.011
	2	2	200	33.34	5.7201	499.97
	2	2	200	33.34	5.14376	562.162
	2	2	201	33.5067	4.86715	493.345
	2	2	201	33.5067	4.51004	520.79
	2	2	201	33.5067	4.29209	485.098
	2	2	201	33.5067	4.55451	548.912
	2	2	202	33.6734	2.72427	497.266
	2	2	202	33.6734	4.74249	489.018
	2	2	202	33.6734	4.48947	467.927
	2	2	202	33.6734	4.43283	538.096
	2	2	203	33.8401	3.60056	486.314
	2	2	203	33.8401	5.36431	491.317
	2	2	203	33.8401	5.21023	292.843
	2	2	203	33.8401	5.10959	386.807
	2	2	204	34.0068	4.32864	470.631
	2	2	204	34.0068	5.36621	464.277
	2	2	204	34.0068	6.30807	302.037
	2	2	205	34.1735	4.6885	481.042
	2	2	205	34.1735	5.5011	417.227
	2	2	206	34.3402	4.6949	545.262
	2	2	206	34.3402	5.27504	394.378
	2	2	207	34.5069	5.68868	522.007
	2	2	208	34.6736	7.10115	213.886
	2	3	204	34.0068	5.17312	139.662
	2	3	204	34.0068	7.21357	143.582
	2	3	205	34.1735	3.09994	157.373
	2	3	205	34.1735	4.7315	217.266
	2	3	205	34.1735	6.2003	157.238
	2	3	205	34.1735	4.64482	177.923
	2	3	206	34.3402	3.37172	216.32
	2	3	206	34.3402	3.8668	235.383
	2	3	206	34.3402	5.12313	249.714
	2	3	206	34.3402	4.84088	234.166
	2	3	207	34.5069	3.87511	223.35
	2	3	207	34.5069	3.59431	124.79
	2	3	207	34.5069	4.56264	171.704
	2	3	207	34.5069	6.00746	264.992
	2	3	207	34.5069	5.18008	249.174
	2	3	207	34.5069	5.60567	224.973
	2	3	208	34.6736	4.06563	216.59
	2	3	208	34.6736	5.25622	256.745
	2	3	208	34.6736	4.60576	168.73
	2	3	208	34.6736	6.46278	210.101
	2	3	208	34.6736	6.95018	242.954
	2	3	208	34.6736	4.86438	268.778
	2	3	209	34.8403	4.43827	207.397
	2	3	209	34.8403	6.22766	154.669
	2	3	209	34.8403	7.20296	249.174
	2	3	209	34.8403	6.19213	133.983
	2	3	209	34.8403	5.68122	230.381
	2	3	209	34.8403	4.32243	243.495
	2	3	209	34.8403	4.7478	216.185
	2	3	209	34.8403	7.08288	252.824
	2	3	210	35.007	5.77227	232.409
	2	3	210	35.007	3.70376	239.845
	2	3	210	35.007	6.18727	199.69
	2	3	210	35.007	5.56688	244.712
	2	3	210	35.007	4.3694	256.204
	2	3	210	35.007	6.38464	239.169
	2	3	210	35.007	5.0911	150.342
	2	3	210	35.007	4.59314	228.218
	2	3	211	35.1737	5.31425	218.078
	2	3	211	35.1737	6.0421	206.45
	2	3	211	35.1737	3.72839	260.395
	2	3	211	35.1737	7.1449	245.929
	2	3	211	35.1737	4.25866	248.768
	2	3	211	35.1737	5.66544	248.362
	2	3	211	35.1737	5.56172	204.287
	2	3	211	35.1737	4.40477	213.886
	2	3	212	35.3404	5.28212	227.136
	2	3	212	35.3404	6.48557	231.327
	2	3	212	35.3404	4.00276	261.206
	2	3	212	35.3404	5.10853	208.073
	2	3	212	35.3404	5.4995	241.738
	2	3	212	35.3404	5.27145	273.645
	2	3	212	35.3404	6.11523	260.936
	2	3	212	35.3404	4.32797	242.278
	2	3	213	35.5071	4.88179	226.73
	2	3	213	35.5071	4.31527	240.386
	2	3	213	35.5071	4.46303	199.15
	2	3	213	35.5071	5.5317	222.404
	2	3	213	35.5071	5.4972	217.942
	2	3	213	35.5071	4.22886	263.775
	2	3	213	35.5071	5.58897	263.64
	2	3	213	35.5071	4.2497	234.842
	2	3	214	35.6738	5.57622	235.248
	2	3	214	35.6738	4.95643	240.791
	2	3	214	35.6738	4.57109	214.698
	2	3	214	35.6738	5.61949	198.203
	2	3	214	35.6738	5.12023	228.894
	2	3	214	35.6738	4.36521	219.97
	2	3	214	35.6738	4.8616	244.982
	2	3	214	35.6738	4.41018	239.304
	2	3	215	35.8405	7.28814	227.001
	2	3	215	35.8405	4.35335	246.334
	2	3	215	35.8405	4.17604	252.554
	2	3	215	35.8405	6.40656	250.12
	2	3	215	35.8405	6.04461	183.602
	2	3	215	35.8405	6.06851	239.71
	2	3	215	35.8405	4.48027	256.204
	2	3	215	35.8405	4.98839	248.633
	2	3	216	36.0072	4.66307	256.339
	2	3	216	36.0072	6.56023	284.326
	2	3	216	36.0072	4.30579	275.402
	2	3	216	36.0072	4.15424	278.106
	2	3	216	36.0072	7.26035	252.013
	2	3	216	36.0072	5.60967	221.593
	2	3	216	36.0072	6.05932	296.899
	2	3	216	36.0072	5.36493	263.37
	2	3	217	36.1739	5.91196	272.293
	2	3	217	36.1739	8.14307	223.215
	2	3	217	36.1739	4.63208	292.167
	2	3	217	36.1739	4.15734	288.246
	2	3	217	36.1739	6.25221	242.143
	2	3	217	36.1739	6.31167	278.918
	2	3	217	36.1739	6.25834	325.562
	2	3	217	36.1739	5.47372	253.635
	2	3	218	36.3406	5.33216	250.661
	2	3	218	36.3406	5.54895	334.755
	2	3	218	36.3406	5.56689	286.624
	2	3	218	36.3406	6.13553	255.393
	2	3	218	36.3406	5.39361	240.25
	2	3	218	36.3406	6.43288	285.542
	2	3	218	36.3406	6.66433	302.983
	2	3	218	36.3406	4.48031	291.356
	2	3	219	36.5073	5.64018	279.053
	2	3	219	36.5073	6.03591	327.995
	2	3	219	36.5073	5.19412	298.657
	2	3	219	36.5073	6.94032	287.03
	2	3	219	36.5073	5.64456	228.623
	2	3	219	36.5073	6.23171	287.165
	2	3	219	36.5073	6.13266	293.925
	2	3	219	36.5073	4.18844	263.37
	2	3	220	36.674	5.20796	261.747
	2	3	220	36.674	6.15604	315.422
	2	3	220	36.674	6.00024	297.981
	2	3	220	36.674	7.38824	283.65
	2	3	220	36.674	6.51168	234.031
	2	3	220	36.674	6.02869	305.687
	2	3	220	36.674	6.06049	327.184
	2	3	220	36.674	3.97847	275.132
	2	3	221	36.8407	4.839	304.065
	2	3	221	36.8407	6.75247	327.725
	2	3	221	36.8407	6.51478	313.664
	2	3	221	36.8407	5.14359	318.126
	2	3	221	36.8407	6.08311	246.605
	2	3	221	36.8407	7.11633	316.098
	2	3	221	36.8407	5.04061	326.508
	2	3	221	36.8407	4.45629	281.486
	2	3	222	37.0074	5.1587	286.489
	2	3	222	37.0074	5.96163	332.592
	2	3	222	37.0074	6.65125	309.878
	2	3	222	37.0074	6.56206	329.077
	2	3	222	37.0074	5.92536	256.88
	2	3	222	37.0074	4.70764	329.077
	2	3	222	37.0074	4.83639	345.03
	2	3	222	37.0074	4.41258	279.458
	2	3	223	37.1741	6.53307	257.556
	2	3	223	37.1741	7.04647	339.217
	2	3	223	37.1741	5.63117	324.48
	2	3	223	37.1741	7.1949	293.79
	2	3	223	37.1741	6.24355	254.717
	2	3	223	37.1741	5.2926	337.189
	2	3	223	37.1741	4.91123	323.939
	2	3	223	37.1741	5.78651	311.771
	2	3	224	37.3408	7.21831	279.729
	2	3	224	37.3408	5.56215	274.591
	2	3	224	37.3408	4.99043	336.918
	2	3	224	37.3408	6.76697	270.13
	2	3	224	37.3408	5.61102	257.826
	2	3	224	37.3408	6.32554	313.123
	2	3	224	37.3408	6.08254	338.676
	2	3	224	37.3408	4.73107	295.818
	2	3	225	37.5075	7.17708	287.841
	2	3	225	37.5075	6.14301	270.806
	2	3	225	37.5075	5.06894	333.674
	2	3	225	37.5075	5.9016	361.93
	2	3	225	37.5075	6.59807	260.53
	2	3	225	37.5075	6.94848	362.336
	2	3	225	37.5075	4.7971	309.067
	2	3	225	37.5075	6.31772	343.949
	2	3	226	37.6742	5.35308	294.06
	2	3	226	37.6742	5.97127	310.149
	2	3	226	37.6742	4.95918	339.217
	2	3	226	37.6742	5.45033	374.234
	2	3	226	37.6742	6.67072	313.664
	2	3	226	37.6742	6.64011	355.441
	2	3	226	37.6742	5.80421	293.249
	2	3	226	37.6742	5.22765	315.286
	2	3	227	37.8409	5.73785	274.456
	2	3	227	37.8409	3.37113	278.512
	2	3	227	37.8409	6.16997	313.123
	2	3	227	37.8409	6.43075	285.272
	2	3	227	37.8409	5.92479	283.92
	2	3	227	37.8409	4.94101	290.274
	2	3	227	37.8409	6.02929	324.21
	2	3	227	37.8409	5.09843	283.92
	2	3	228	38.0076	5.44806	327.725
	2	3	228	38.0076	4.81229	317.855
	2	3	228	38.0076	5.78155	299.468
	2	3	228	38.0076	6.88376	339.217
	2	3	228	38.0076	4.64131	287.165
	2	3	228	38.0076	6.37944	344.354
	2	3	228	38.0076	5.3992	270.67
	2	3	229	38.1743	5.9186	293.654
	2	3	229	38.1743	6.61499	357.604
	2	3	229	38.1743	4.63259	318.261
	2	3	229	38.1743	6.70044	316.098
	2	3	229	38.1743	5.94876	383.698
	2	3	229	38.1743	4.18011	330.158
	2	3	229	38.1743	5.76846	353.007
	2	3	229	38.1743	5.32638	304.741
	2	3	230	38.341	5.82438	282.838
	2	3	230	38.341	5.10739	310.96
	2	3	230	38.341	6.0711	377.073
	2	3	230	38.341	5.10898	318.666
	2	3	230	38.341	6.05549	355.306
	2	3	230	38.341	5.07021	339.217
	2	3	230	38.341	6.07698	320.424
	2	3	230	38.341	4.3646	317.585
	2	3	231	38.5077	5.73831	291.626
	2	3	231	38.5077	4.85901	306.634
	2	3	231	38.5077	6.45309	397.894
	2	3	231	38.5077	5.82092	360.714
	2	3	231	38.5077	5.10062	364.77
	2	3	231	38.5077	5.95892	345.03
	2	3	231	38.5077	6.24791	301.361
	2	3	231	38.5077	4.4881	312.853
	2	3	232	38.6744	5.65552	319.883
	2	3	232	38.6744	6.7917	394.378
	2	3	232	38.6744	5.03939	322.046
	2	3	232	38.6744	5.24876	335.702
	2	3	232	38.6744	4.94623	350.709
	2	3	232	38.6744	5.57625	388.565
	2	3	232	38.6744	6.10875	321.776
	2	3	232	38.6744	5.17581	358.686
	2	3	233	38.8411	5.28391	322.046
	2	3	233	38.8411	5.90531	384.644
	2	3	233	38.8411	5.53309	296.223
	2	3	233	38.8411	5.44741	310.149
	2	3	233	38.8411	6.18979	338.27
	2	3	233	38.8411	5.21617	306.769
	2	3	233	38.8411	6.05682	304.606
	2	3	233	38.8411	4.34976	298.386
	2	3	234	39.0078	5.5863	349.086
	2	3	234	39.0078	5.62915	350.709
	2	3	234	39.0078	5.26064	301.766
	2	3	234	39.0078	5.07537	341.65
	2	3	234	39.0078	5.66844	342.732
	2	3	234	39.0078	5.75711	288.652
	2	3	234	39.0078	6.54582	315.692
	2	3	234	39.0078	4.3737	315.557
	2	3	235	39.1745	5.23814	356.658
	2	3	235	39.1745	6.38604	337.459
	2	3	235	39.1745	6.80777	335.972
	2	3	235	39.1745	5.30082	310.014
	2	3	235	39.1745	5.23881	341.245
	2	3	235	39.1745	5.26233	335.161
	2	3	235	39.1745	6.13737	414.388
	2	3	235	39.1745	4.25814	281.081
	2	3	236	39.3412	5.62423	334.079
	2	3	236	39.3412	6.21824	303.389
	2	3	236	39.3412	7.01661	339.487
	2	3	236	39.3412	5.50373	389.511
	2	3	236	39.3412	5.64018	361.93
	2	3	236	39.3412	4.93785	305.958
	2	3	236	39.3412	5.14857	342.597
	2	3	236	39.3412	5.57416	362.201
	2	3	237	39.5079	6.23811	295.818
	2	3	237	39.5079	5.78361	342.056
	2	3	237	39.5079	6.8309	367.338
	2	3	237	39.5079	5.86288	396.001
	2	3	237	39.5079	6.14528	363.823
	2	3	237	39.5079	4.86715	337.594
	2	3	237	39.5079	5.09319	376.802
	2	3	237	39.5079	5.59431	418.309
	2	3	238	39.6746	5.63883	335.972
	2	3	238	39.6746	5.56139	420.337
	2	3	238	39.6746	6.46838	343.949
	2	3	238	39.6746	6.74713	307.986
	2	3	238	39.6746	6.0233	343.138
	2	3	238	39.6746	6.00324	335.026
	2	3	238	39.6746	4.71375	373.963
	2	3	238	39.6746	4.99995	420.742
	2	3	239	39.8413	5.74229	327.59
	2	3	239	39.8413	5.09165	351.52
	2	3	239	39.8413	6.4963	319.613
	2	3	239	39.8413	6.02609	445.754
	2	3	239	39.8413	6.53346	387.348
	2	3	239	39.8413	5.14384	342.056
	2	3	239	39.8413	4.74808	331.105
	2	3	239	39.8413	5.70813	400.192
	2	3	240	40.008	5.07339	369.772
	2	3	240	40.008	8.29432	364.634
	2	3	240	40.008	6.45684	354.224
	2	3	240	40.008	6.11077	366.257
	2	3	240	40.008	6.3607	454.272
	2	3	240	40.008	6.11523	404.518
	2	3	240	40.008	4.68721	368.69
	2	3	240	40.008	6.09378	428.99
	2	3	241	40.1747	5.28543	333.809
	2	3	241	40.1747	5.83663	387.483
	2	3	241	40.1747	5.97992	361.254
	2	3	241	40.1747	8.06384	394.378
	2	3	241	40.1747	5.44903	436.831
	2	3	241	40.1747	5.33302	461.167
	2	3	241	40.1747	4.28815	337.865
	2	3	241	40.1747	6.34921	466.17
	2	3	242	40.3414	5.00261	359.091
	2	3	242	40.3414	8.02992	424.663
	2	3	242	40.3414	5.88274	366.798
	2	3	242	40.3414	7.13461	406.546
	2	3	242	40.3414	5.65132	493.48
	2	3	242	40.3414	5.89739	474.958
	2	3	242	40.3414	4.4164	337.865
	2	3	242	40.3414	6.76655	513.895
	2	3	243	40.5081	5.47982	354.359
	2	3	243	40.5081	5.82044	355.576
	2	3	243	40.5081	6.56569	383.157
	2	3	243	40.5081	7.40635	412.36
	2	3	243	40.5081	6.01205	472.659
	2	3	243	40.5081	5.93479	475.363
	2	3	243	40.5081	6.13668	330.429
	2	3	243	40.5081	6.60043	489.83
	2	3	244	40.6748	6.46767	364.634
	2	3	244	40.6748	6.72282	358.956
	2	3	244	40.6748	5.95847	356.928
	2	3	244	40.6748	6.98885	472.794
	2	3	244	40.6748	6.68417	385.861
	2	3	244	40.6748	5.95855	459.95
	2	3	244	40.6748	5.80518	468.738
	2	3	244	40.6748	6.14474	355.846
	2	3	246	41.0082	6.27694	364.77
	2	3	246	41.0082	5.7189	382.751
	2	3	246	41.0082	6.94711	373.287
	2	3	246	41.0082	6.08657	368.285
	2	3	246	41.0082	6.89817	407.087
	2	3	246	41.0082	5.06835	458.598
	2	3	246	41.0082	5.56914	453.731
	2	3	246	41.0082	5.40545	527.01
	2	3	247	41.1749	6.1714	364.499
	2	3	247	41.1749	5.78079	397.758
	2	3	247	41.1749	7.47391	367.474
	2	3	247	41.1749	7.34387	392.486
	2	3	247	41.1749	7.08431	399.786
	2	3	247	41.1749	6.12132	422.23
	2	3	247	41.1749	5.52038	465.899
	2	3	247	41.1749	5.72999	509.163
	2	3	248	41.3416	5.31436	476.039
	2	3	248	41.3416	8.02295	361.525
	2	3	248	41.3416	6.21038	371.935
	2	3	248	41.3416	5.9453	388.7
	2	3	248	41.3416	6.61639	378.56
	2	3	248	41.3416	5.1721	462.519
	2	3	248	41.3416	5.6831	525.658
	2	3	248	41.3416	7.00903	411.954
	2	3	249	41.5083	5.99526	420.742
	2	3	249	41.5083	8.13095	374.369
	2	3	249	41.5083	6.93929	392.35
	2	3	249	41.5083	5.92727	345.301
	2	3	249	41.5083	7.16479	385.861
	2	3	249	41.5083	7.37885	361.795
	2	3	249	41.5083	5.65631	504.972
	2	3	249	41.5083	7.24558	404.654
	2	3	250	41.675	6.27484	374.234
	2	3	250	41.675	8.22981	377.749
	2	3	250	41.675	7.18359	385.59
	2	3	250	41.675	6.62086	274.997
	2	3	250	41.675	7.35164	339.352
	2	3	250	41.675	7.8177	377.749
	2	3	250	41.675	6.55552	489.694
	2	3	250	41.675	7.23021	396.271
	2	3	251	41.8417	8.24808	356.658
	2	3	251	41.8417	5.99508	366.933
	2	3	251	41.8417	6.67482	345.706
	2	3	251	41.8417	8.00486	411.143
	2	3	251	41.8417	6.41371	506.594
	2	3	251	41.8417	7.03411	374.098
	2	3	252	42.0084	6.03256	369.231
	2	3	252	42.0084	7.23505	393.162
	2	3	252	42.0084	6.83682	411.549
	2	3	252	42.0084	7.73475	384.644
	2	3	252	42.0084	7.05335	165.079
	2	3	252	42.0084	6.47436	375.721
	2	3	253	42.1751	7.7264	351.52
	2	3	253	42.1751	6.13666	380.588
	2	3	253	42.1751	6.06011	386.266
	2	3	253	42.1751	7.22959	407.493
	2	3	253	42.1751	7.25464	315.827
	2	3	253	42.1751	7.78215	342.191
	2	3	254	42.3418	7.87278	412.766
	2	3	254	42.3418	8.02581	373.017
	2	3	254	42.3418	9.92492	411.278
	2	3	254	42.3418	8.89849	359.226
	2	3	255	42.5085	6.67084	504.431
	2	3	255	42.5085	5.92799	374.369
	2	3	255	42.5085	8.54663	449.675
	2	3	255	42.5085	6.8056	397.758
	2	3	256	42.6752	6.62368	287.435
	2	3	256	42.6752	7.22885	419.255
	2	3	256	42.6752	8.20491	462.249
	2	3	256	42.6752	7.34315	442.374
	2	3	257	42.8419	6.8356	471.037
	2	3	257	42.8419	8.38576	474.417
	2	3	257	42.8419	7.61423	350.709
	2	3	258	43.0086	6.74654	467.386
	2	3	258	43.0086	6.98569	486.044
	2	3	258	43.0086	6.05389	379.236
	2	3	259	43.1753	5.93963	463.736
	2	3	259	43.1753	6.60798	349.762
	2	3	260	43.342	7.50509	372.611
	2	3	261	43.5087	5.98189	306.769
	2	4	251	41.8417	6.97974	143.447
	2	4	251	41.8417	6.79391	126.818
	2	4	251	41.8417	7.27343	132.361
	2	4	251	41.8417	6.64343	151.559
	2	4	252	42.0084	6.94776	167.378
	2	4	252	42.0084	7.88155	164.268
	2	4	252	42.0084	7.86472	142.501
	2	4	252	42.0084	6.5614	191.578
	2	4	253	42.1751	7.8078	193.606
	2	4	253	42.1751	10.5808	185.63
	2	4	253	42.1751	9.22872	171.163
	2	4	253	42.1751	8.28878	210.912
	2	4	254	42.3418	7.79779	159.942
	2	4	254	42.3418	10.4122	204.963
	2	4	254	42.3418	10.1812	162.24
	2	4	254	42.3418	9.88008	199.15
	2	4	254	42.3418	8.03105	158.184
	2	4	254	42.3418	7.42365	130.738
	2	4	254	42.3418	8.4727	121.68
	2	4	254	42.3418	8.60369	198.609
	2	4	255	42.5085	8.54355	189.686
	2	4	255	42.5085	7.6447	179.816
	2	4	255	42.5085	8.367	197.527
	2	4	255	42.5085	8.85991	226.325
	2	4	255	42.5085	7.8459	169.946
	2	4	255	42.5085	5.9233	204.828
	2	4	255	42.5085	6.15028	157.643
	2	4	255	42.5085	7.8073	215.779
	2	4	256	42.6752	7.37477	195.364
	2	4	256	42.6752	9.15294	247.281
	2	4	256	42.6752	10.117	213.346
	2	4	256	42.6752	10.1221	210.642
	2	4	256	42.6752	7.54262	205.639
	2	4	256	42.6752	7.47141	208.749
	2	4	256	42.6752	7.09371	189.01
	2	4	256	42.6752	8.03619	235.518
	2	4	257	42.8419	6.99427	161.429
	2	4	257	42.8419	7.34963	190.767
	2	4	257	42.8419	6.21565	152.776
	2	4	257	42.8419	8.72305	238.087
	2	4	257	42.8419	7.32491	204.558
	2	4	257	42.8419	8.55641	227.542
	2	4	257	42.8419	9.50807	240.656
	2	4	257	42.8419	6.92857	220.241
	2	4	257	42.8419	6.62423	204.828
	2	4	257	42.8419	7.57778	225.919
	2	4	258	43.0086	6.80046	186.846
	2	4	258	43.0086	7.8742	211.994
	2	4	258	43.0086	8.9855	288.922
	2	4	258	43.0086	6.21933	222.81
	2	4	258	43.0086	7.22466	185.359
	2	4	258	43.0086	6.90352	231.192
	2	4	258	43.0086	7.6112	252.959
	2	4	258	43.0086	7.78352	263.64
	2	4	258	43.0086	6.17307	177.382
	2	4	258	43.0086	7.05207	245.118
	2	4	259	43.1753	7.88007	211.858
	2	4	259	43.1753	8.42255	196.986
	2	4	259	43.1753	12.0675	263.37
	2	4	259	43.1753	6.40552	205.504
	2	4	259	43.1753	5.91365	212.129
	2	4	259	43.1753	6.59516	229.434
	2	4	259	43.1753	7.44958	272.969
	2	4	259	43.1753	8.95451	237.411
	2	4	259	43.1753	5.924	255.393
	2	4	259	43.1753	6.45865	131.279
	2	4	259	43.1753	6.93049	268.507
	2	4	259	43.1753	8.3366	174.273
	2	4	260	43.342	6.73047	243.225
	2	4	260	43.342	7.32107	205.504
	2	4	260	43.342	6.26137	183.196
	2	4	260	43.342	8.26888	200.637
	2	4	260	43.342	5.86762	131.144
	2	4	260	43.342	8.60997	279.594
	2	4	260	43.342	5.14959	193.877
	2	4	260	43.342	7.27083	235.789
	2	4	260	43.342	7.63985	254.041
	2	4	260	43.342	8.47252	249.714
	2	4	260	43.342	6.60109	266.614
	2	4	260	43.342	8.29958	169.406
	2	4	260	43.342	8.19841	267.966
	2	4	260	43.342	7.84355	208.749
	2	4	261	43.5087	6.49329	229.434
	2	4	261	43.5087	6.01765	191.984
	2	4	261	43.5087	7.56593	199.69
	2	4	261	43.5087	6.46661	172.65
	2	4	261	43.5087	7.83802	150.207
	2	4	261	43.5087	8.4163	259.719
	2	4	261	43.5087	6.51439	218.483
	2	4	261	43.5087	6.01245	241.602
	2	4	261	43.5087	8.26935	285.542
	2	4	261	43.5087	8.64562	244.171
	2	4	261	43.5087	7.90769	204.152
	2	4	261	43.5087	8.42217	214.562
	2	4	261	43.5087	6.69192	182.25
	2	4	261	43.5087	9.31434	274.456
	2	4	262	43.6754	6.9205	227.812
	2	4	262	43.6754	6.08514	187.658
	2	4	262	43.6754	7.24836	206.18
	2	4	262	43.6754	8.81722	207.397
	2	4	262	43.6754	6.59482	146.962
	2	4	262	43.6754	8.38259	177.382
	2	4	262	43.6754	6.53914	268.913
	2	4	262	43.6754	7.16037	219.159
	2	4	262	43.6754	6.44862	212.129
	2	4	262	43.6754	6.45677	244.036
	2	4	262	43.6754	7.92147	294.33
	2	4	262	43.6754	6.31696	150.613
	2	4	262	43.6754	7.34055	224.567
	2	4	262	43.6754	6.33284	192.795
	2	4	262	43.6754	8.54923	256.339
	2	4	262	43.6754	9.0774	286.894
	2	4	263	43.8421	6.23772	212.399
	2	4	263	43.8421	6.65197	220.917
	2	4	263	43.8421	9.6582	226.46
	2	4	263	43.8421	5.64595	225.108
	2	4	263	43.8421	7.95762	202.8
	2	4	263	43.8421	8.61096	214.292
	2	4	263	43.8421	7.78274	269.859
	2	4	263	43.8421	5.629	225.243
	2	4	263	43.8421	7.04884	237.682
	2	4	263	43.8421	6.60801	249.714
	2	4	263	43.8421	7.84768	319.072
	2	4	263	43.8421	8.69122	275.808
	2	4	263	43.8421	7.56309	212.264
	2	4	263	43.8421	6.84265	246.74
	2	4	263	43.8421	5.62251	227.677
	2	4	263	43.8421	7.52506	302.442
	2	4	264	44.0088	6.846	234.166
	2	4	264	44.0088	7.46136	217.402
	2	4	264	44.0088	9.87301	226.325
	2	4	264	44.0088	6.68432	242.143
	2	4	264	44.0088	7.24849	231.462
	2	4	264	44.0088	8.97758	232.003
	2	4	264	44.0088	7.98269	286.354
	2	4	264	44.0088	6.66046	243.901
	2	4	264	44.0088	6.65398	234.978
	2	4	264	44.0088	7.08817	232.95
	2	4	264	44.0088	6.94438	270.535
	2	4	264	44.0088	9.51598	282.027
	2	4	264	44.0088	6.62565	272.428
	2	4	264	44.0088	7.4768	241.332
	2	4	264	44.0088	8.72542	306.769
	2	4	264	44.0088	7.18991	295.277
	2	4	265	44.1755	6.39935	265.398
	2	4	265	44.1755	6.20499	211.994
	2	4	265	44.1755	9.50516	257.286
	2	4	265	44.1755	7.49425	254.041
	2	4	265	44.1755	7.79204	232.95
	2	4	265	44.1755	7.15846	298.386
	2	4	265	44.1755	7.25302	269.859
	2	4	265	44.1755	5.67899	205.234
	2	4	265	44.1755	6.75979	235.113
	2	4	265	44.1755	6.90014	234.437
	2	4	265	44.1755	7.25747	257.15
	2	4	265	44.1755	7.2461	356.658
	2	4	265	44.1755	6.80576	264.992
	2	4	265	44.1755	6.47646	228.623
	2	4	265	44.1755	7.44981	209.019
	2	4	265	44.1755	7.97694	295.818
	2	4	266	44.3422	5.86439	234.707
	2	4	266	44.3422	6.20773	214.968
	2	4	266	44.3422	9.56544	232.95
	2	4	266	44.3422	7.76338	234.437
	2	4	266	44.3422	8.39438	241.738
	2	4	266	44.3422	8.64117	313.258
	2	4	266	44.3422	7.62164	281.081
	2	4	266	44.3422	7.27348	214.562
	2	4	266	44.3422	7.03934	245.929
	2	4	266	44.3422	7.09256	236.735
	2	4	266	44.3422	8.09433	353.007
	2	4	266	44.3422	6.1406	278.512
	2	4	266	44.3422	7.51622	233.896
	2	4	266	44.3422	7.04736	256.339
	2	4	266	44.3422	7.41796	312.042
	2	4	266	44.3422	7.8806	223.35
	2	4	267	44.5089	6.88123	263.91
	2	4	267	44.5089	6.29149	218.213
	2	4	267	44.5089	9.58836	239.169
	2	4	267	44.5089	7.11711	257.421
	2	4	267	44.5089	7.43445	233.355
	2	4	267	44.5089	7.22541	213.21
	2	4	267	44.5089	8.1699	309.743
	2	4	267	44.5089	6.34868	222.269
	2	4	267	44.5089	6.61905	223.621
	2	4	267	44.5089	7.16488	234.437
	2	4	267	44.5089	8.31101	315.151
	2	4	267	44.5089	6.23209	294.601
	2	4	267	44.5089	7.23701	237.682
	2	4	267	44.5089	6.16802	261.342
	2	4	267	44.5089	7.72512	328.266
	2	4	267	44.5089	7.67956	234.572
	2	4	268	44.6756	6.97872	234.031
	2	4	268	44.6756	8.87012	270.941
	2	4	268	44.6756	7.21431	288.922
	2	4	268	44.6756	8.23331	279.999
	2	4	268	44.6756	6.68776	275.808
	2	4	268	44.6756	7.61457	339.217
	2	4	268	44.6756	7.59815	220.782
	2	4	268	44.6756	6.20081	258.502
	2	4	268	44.6756	7.03807	241.332
	2	4	268	44.6756	7.65479	214.833
	2	4	268	44.6756	8.42016	316.503
	2	4	268	44.6756	8.04738	283.379
	2	4	268	44.6756	8.42324	267.29
	2	4	268	44.6756	6.80414	249.174
	2	4	268	44.6756	7.55306	218.483
	2	4	268	44.6756	8.38849	292.843
	2	4	269	44.8423	6.41244	227.406
	2	4	269	44.8423	7.44835	239.169
	2	4	269	44.8423	6.32086	291.086
	2	4	269	44.8423	8.13343	278.242
	2	4	269	44.8423	6.45932	260.666
	2	4	269	44.8423	8.31698	321.1
	2	4	269	44.8423	8.86258	252.959
	2	4	269	44.8423	9.33074	348.41
	2	4	269	44.8423	5.58994	266.75
	2	4	269	44.8423	6.60395	251.337
	2	4	269	44.8423	7.44681	289.598
	2	4	269	44.8423	7.12321	239.439
	2	4	269	44.8423	7.75786	254.311
	2	4	269	44.8423	6.2774	281.622
	2	4	269	44.8423	7.87221	226.73
	2	4	269	44.8423	7.67564	312.582
	2	4	270	45.009	9.08664	258.773
	2	4	270	45.009	7.5041	236.33
	2	4	270	45.009	6.45803	291.762
	2	4	270	45.009	8.3267	347.599
	2	4	270	45.009	6.54709	292.167
	2	4	270	45.009	8.11389	325.426
	2	4	270	45.009	9.48931	226.73
	2	4	270	45.009	6.94492	240.115
	2	4	270	45.009	5.62518	292.167
	2	4	270	45.009	6.86758	242.008
	2	4	270	45.009	5.91929	273.645
	2	4	270	45.009	7.65131	301.766
	2	4	270	45.009	7.12629	255.528
	2	4	270	45.009	5.60675	255.798
	2	4	270	45.009	8.20634	334.214
	2	4	270	45.009	8.70239	205.774
	2	4	271	45.1757	7.43826	298.657
	2	4	271	45.1757	6.94699	217.537
	2	4	271	45.1757	6.19185	285.948
	2	4	271	45.1757	9.02636	317.72
	2	4	271	45.1757	6.81739	289.328
	2	4	271	45.1757	8.93607	234.166
	2	4	271	45.1757	9.06096	335.837
	2	4	271	45.1757	7.99371	268.778
	2	4	271	45.1757	6.20241	237.141
	2	4	271	45.1757	5.93366	291.897
	2	4	271	45.1757	5.81709	271.346
	2	4	271	45.1757	6.90447	268.237
	2	4	271	45.1757	7.56606	250.661
	2	4	271	45.1757	5.13154	273.239
	2	4	271	45.1757	8.90201	240.791
	2	4	271	45.1757	8.15015	343.138
	2	4	272	45.3424	6.31083	215.779
	2	4	272	45.3424	6.81187	308.797
	2	4	272	45.3424	5.18875	267.831
	2	4	272	45.3424	6.92215	298.116
	2	4	272	45.3424	8.58976	223.215
	2	4	272	45.3424	9.74564	303.389
	2	4	272	45.3424	9.21097	331.781
	2	4	272	45.3424	8.99232	287.165
	2	4	272	45.3424	6.56956	249.85
	2	4	272	45.3424	5.48933	267.561
	2	4	272	45.3424	7.2376	263.099
	2	4	272	45.3424	7.51233	280.675
	2	4	272	45.3424	6.95265	251.742
	2	4	272	45.3424	9.30647	251.337
	2	4	272	45.3424	5.74861	294.06
	2	4	272	45.3424	7.59848	288.922
	2	4	273	45.5091	7.07696	328.13
	2	4	273	45.5091	7.26009	340.974
	2	4	273	45.5091	5.71434	313.934
	2	4	273	45.5091	9.02067	367.203
	2	4	273	45.5091	7.91569	245.253
	2	4	273	45.5091	8.63083	331.781
	2	4	273	45.5091	8.18757	304.47
	2	4	273	45.5091	8.78732	261.747
	2	4	273	45.5091	7.9473	251.878
	2	4	273	45.5091	7.13202	264.586
	2	4	273	45.5091	6.44916	322.317
	2	4	273	45.5091	5.86724	302.578
	2	4	273	45.5091	8.03451	275.943
	2	4	273	45.5091	6.9203	277.43
	2	4	273	45.5091	7.87554	345.842
	2	4	273	45.5091	6.8832	309.202
	2	4	274	45.6758	8.21849	327.725
	2	4	274	45.6758	7.74606	352.196
	2	4	274	45.6758	5.84226	292.573
	2	4	274	45.6758	8.5125	411.143
	2	4	274	45.6758	8.94625	291.626
	2	4	274	45.6758	8.41509	378.83
	2	4	274	45.6758	7.46195	359.362
	2	4	274	45.6758	8.84081	246.875
	2	4	274	45.6758	8.28591	236.059
	2	4	274	45.6758	7.36892	288.517
	2	4	274	45.6758	6.45886	352.061
	2	4	274	45.6758	8.54218	347.329
	2	4	274	45.6758	7.3639	311.501
	2	4	274	45.6758	5.85057	353.278
	2	4	274	45.6758	8.7831	352.196
	2	4	274	45.6758	8.08272	348.275
	2	4	275	45.8425	8.25406	338.946
	2	4	275	45.8425	6.49685	305.146
	2	4	275	45.8425	9.01195	397.488
	2	4	275	45.8425	9.37764	250.796
	2	4	275	45.8425	8.98473	354.63
	2	4	275	45.8425	9.76258	338.27
	2	4	275	45.8425	8.51568	372.07
	2	4	275	45.8425	8.83505	273.78
	2	4	275	45.8425	7.94518	319.478
	2	4	275	45.8425	8.85503	252.959
	2	4	275	45.8425	7.88736	290.545
	2	4	275	45.8425	6.58664	311.636
	2	4	275	45.8425	7.81619	281.216
	2	4	275	45.8425	7.21582	282.568
	2	4	275	45.8425	8.12713	305.282
	2	4	275	45.8425	6.38687	313.258
	2	4	276	46.0092	8.58455	326.238
	2	4	276	46.0092	7.86214	302.578
	2	4	276	46.0092	8.34306	389.241
	2	4	276	46.0092	9.26776	266.074
	2	4	276	46.0092	7.98313	351.114
	2	4	276	46.0092	8.64852	360.038
	2	4	276	46.0092	9.69289	303.389
	2	4	276	46.0092	8.53704	276.484
	2	4	276	46.0092	7.20352	335.296
	2	4	276	46.0092	9.13968	239.98
	2	4	276	46.0092	8.0557	292.438
	2	4	276	46.0092	6.93749	297.71
	2	4	276	46.0092	7.39678	287.57
	2	4	276	46.0092	7.61395	267.966
	2	4	276	46.0092	8.84049	290.815
	2	4	276	46.0092	5.78509	316.909
	2	4	277	46.1759	8.48497	317.314
	2	4	277	46.1759	8.68029	322.858
	2	4	277	46.1759	8.93161	404.518
	2	4	277	46.1759	9.09589	263.234
	2	4	277	46.1759	7.61833	352.196
	2	4	277	46.1759	9.01153	325.832
	2	4	277	46.1759	8.52442	355.846
	2	4	277	46.1759	8.48394	277.566
	2	4	277	46.1759	6.78984	323.534
	2	4	277	46.1759	7.76274	292.708
	2	4	277	46.1759	8.4334	248.768
	2	4	277	46.1759	6.62712	309.743
	2	4	277	46.1759	7.30149	297.305
	2	4	277	46.1759	8.01114	261.882
	2	4	277	46.1759	8.89036	311.771
	2	4	277	46.1759	6.44077	319.748
	2	4	278	46.3426	7.89093	334.62
	2	4	278	46.3426	8.81406	318.396
	2	4	278	46.3426	9.0448	403.302
	2	4	278	46.3426	8.45426	237.411
	2	4	278	46.3426	7.52752	318.937
	2	4	278	46.3426	8.57409	378.425
	2	4	278	46.3426	8.80272	279.188
	2	4	278	46.3426	8.49735	272.158
	2	4	278	46.3426	6.15629	320.424
	2	4	278	46.3426	7.70823	283.514
	2	4	278	46.3426	6.45618	314.07
	2	4	278	46.3426	8.65717	301.361
	2	4	278	46.3426	8.03227	296.494
	2	4	278	46.3426	8.78702	284.461
	2	4	278	46.3426	8.15565	263.234
	2	4	278	46.3426	6.87941	321.235
	2	4	279	46.5093	8.32639	320.154
	2	4	279	46.5093	10.2038	320.154
	2	4	279	46.5093	8.8139	408.034
	2	4	279	46.5093	9.17645	244.442
	2	4	279	46.5093	7.76332	321.776
	2	4	279	46.5093	8.6649	412.09
	2	4	279	46.5093	7.78315	267.966
	2	4	279	46.5093	9.25086	267.696
	2	4	279	46.5093	7.05282	325.562
	2	4	279	46.5093	7.41702	295.682
	2	4	279	46.5093	6.70143	300.55
	2	4	279	46.5093	9.78177	317.855
	2	4	279	46.5093	8.52034	277.836
	2	4	279	46.5093	9.09643	270.265
	2	4	279	46.5093	9.16922	264.046
	2	4	279	46.5093	7.10445	303.794
	2	4	280	46.676	8.37462	318.126
	2	4	280	46.676	10.1527	330.023
	2	4	280	46.676	8.48845	404.789
	2	4	280	46.676	9.36514	255.934
	2	4	280	46.676	8.41038	326.643
	2	4	280	46.676	7.79723	448.188
	2	4	280	46.676	8.43046	245.929
	2	4	280	46.676	9.58415	269.318
	2	4	280	46.676	7.06005	305.958
	2	4	280	46.676	8.75009	274.186
	2	4	280	46.676	7.65487	293.654
	2	4	280	46.676	9.57268	300.414
	2	4	280	46.676	8.72432	284.461
	2	4	280	46.676	8.63718	276.619
	2	4	280	46.676	9.72183	271.076
	2	4	280	46.676	7.27064	323.939
	2	4	281	46.8427	8.73304	352.061
	2	4	281	46.8427	9.72919	337.73
	2	4	281	46.8427	8.58431	396.677
	2	4	281	46.8427	9.66486	269.994
	2	4	281	46.8427	7.69427	346.788
	2	4	281	46.8427	7.41817	291.626
	2	4	281	46.8427	7.0574	395.866
	2	4	281	46.8427	7.56012	306.363
	2	4	281	46.8427	6.70634	301.09
	2	4	281	46.8427	8.86454	283.65
	2	4	281	46.8427	8.65091	277.025
	2	4	281	46.8427	10.0541	307.986
	2	4	281	46.8427	7.58261	304.2
	2	4	281	46.8427	8.22093	276.619
	2	4	281	46.8427	6.82091	326.508
	2	4	281	46.8427	7.58248	296.223
	2	4	282	47.0094	8.7011	353.007
	2	4	282	47.0094	9.59655	344.219
	2	4	282	47.0094	9.04698	407.493
	2	4	282	47.0094	9.8981	261.747
	2	4	282	47.0094	7.95096	339.758
	2	4	282	47.0094	7.80238	387.213
	2	4	282	47.0094	8.90837	287.841
	2	4	282	47.0094	8.75603	315.286
	2	4	282	47.0094	6.87406	299.874
	2	4	282	47.0094	9.10708	289.058
	2	4	282	47.0094	8.1873	268.507
	2	4	282	47.0094	7.1096	313.664
	2	4	282	47.0094	8.02946	282.974
	2	4	282	47.0094	7.20269	294.33
	2	4	282	47.0094	10.1897	305.552
	2	4	282	47.0094	7.35228	340.839
	2	4	283	47.1761	8.41812	346.382
	2	4	283	47.1761	9.13205	331.916
	2	4	283	47.1761	9.78765	390.322
	2	4	283	47.1761	10.0662	272.158
	2	4	283	47.1761	7.91914	333.809
	2	4	283	47.1761	8.54521	322.993
	2	4	283	47.1761	8.44902	378.83
	2	4	283	47.1761	7.7698	286.759
	2	4	283	47.1761	5.95717	324.345
	2	4	283	47.1761	9.30322	293.79
	2	4	283	47.1761	8.82306	265.398
	2	4	283	47.1761	7.85036	328.401
	2	4	283	47.1761	8.08256	286.894
	2	4	283	47.1761	7.07789	266.614
	2	4	283	47.1761	8.96892	336.918
	2	4	283	47.1761	7.54762	355.576
	2	4	284	47.3428	10.7562	269.454
	2	4	284	47.3428	9.2851	341.786
	2	4	284	47.3428	10.0389	404.383
	2	4	284	47.3428	8.23723	333.809
	2	4	284	47.3428	8.57206	321.641
	2	4	284	47.3428	9.15865	390.458
	2	4	284	47.3428	10.0217	361.66
	2	4	284	47.3428	8.62842	357.334
	2	4	284	47.3428	7.44418	329.482
	2	4	284	47.3428	9.16653	271.617
	2	4	284	47.3428	7.62497	317.314
	2	4	284	47.3428	9.87717	325.291
	2	4	284	47.3428	8.75859	280.675
	2	4	284	47.3428	10.0766	286.489
	2	4	284	47.3428	7.97665	352.872
	2	4	284	47.3428	8.39744	263.505
	2	4	285	47.5095	8.16987	331.375
	2	4	285	47.5095	8.98787	331.51
	2	4	285	47.5095	9.81538	426.556
	2	4	285	47.5095	10.572	282.838
	2	4	285	47.5095	7.73522	331.646
	2	4	285	47.5095	8.22749	382.346
	2	4	285	47.5095	9.67877	356.658
	2	4	285	47.5095	9.0497	264.586
	2	4	285	47.5095	8.65944	355.306
	2	4	285	47.5095	6.06853	300.009
	2	4	285	47.5095	7.55888	327.59
	2	4	285	47.5095	9.63823	322.452
	2	4	285	47.5095	8.94343	288.246
	2	4	285	47.5095	9.9943	303.93
	2	4	285	47.5095	7.92391	370.042
	2	4	285	47.5095	8.12198	269.994
	2	4	286	47.6762	9.09628	329.888
	2	4	286	47.6762	8.02992	353.413
	2	4	286	47.6762	9.05792	259.719
	2	4	286	47.6762	10.1016	292.978
	2	4	286	47.6762	6.88188	330.97
	2	4	286	47.6762	7.20818	377.884
	2	4	286	47.6762	9.4672	345.842
	2	4	286	47.6762	9.2118	353.413
	2	4	286	47.6762	6.23002	327.049
	2	4	286	47.6762	6.97141	340.839
	2	4	286	47.6762	9.04398	436.02
	2	4	286	47.6762	9.46358	297.44
	2	4	286	47.6762	9.73128	302.442
	2	4	286	47.6762	7.6866	302.307
	2	4	286	47.6762	7.84047	363.012
	2	4	286	47.6762	9.39101	331.781
	2	4	287	47.8429	7.91203	338.541
	2	4	287	47.8429	8.15682	366.122
	2	4	287	47.8429	8.66015	281.081
	2	4	287	47.8429	8.97961	301.902
	2	4	287	47.8429	6.38987	319.613
	2	4	287	47.8429	7.47541	395.19
	2	4	287	47.8429	9.40448	369.907
	2	4	287	47.8429	9.95227	361.66
	2	4	287	47.8429	6.69217	355.711
	2	4	287	47.8429	6.74426	360.308
	2	4	287	47.8429	8.9966	433.586
	2	4	287	47.8429	9.78593	315.962
	2	4	287	47.8429	10.2674	297.846
	2	4	287	47.8429	7.73315	321.506
	2	4	287	47.8429	7.39286	349.627
	2	4	287	47.8429	8.49	338.676
	2	4	288	48.0096	8.72362	372.476
	2	4	288	48.0096	6.91916	367.879
	2	4	288	48.0096	8.61382	297.17
	2	4	288	48.0096	8.49177	403.978
	2	4	288	48.0096	8.73562	287.57
	2	4	288	48.0096	6.58437	328.13
	2	4	288	48.0096	8.83716	380.047
	2	4	288	48.0096	10.0199	386.131
	2	4	288	48.0096	10.1003	303.93
	2	4	288	48.0096	6.69048	359.362
	2	4	288	48.0096	9.01786	432.505
	2	4	288	48.0096	6.84434	367.068
	2	4	288	48.0096	9.58892	329.618
	2	4	288	48.0096	8.01227	310.69
	2	4	288	48.0096	7.05281	361.119
	2	4	288	48.0096	7.95702	341.921
	2	4	289	48.1763	9.1987	386.266
	2	4	289	48.1763	9.89635	313.123
	2	4	289	48.1763	6.53417	345.166
	2	4	289	48.1763	8.34913	310.554
	2	4	289	48.1763	6.78853	340.298
	2	4	289	48.1763	8.80576	433.316
	2	4	289	48.1763	8.14646	396.406
	2	4	289	48.1763	8.78435	403.302
	2	4	289	48.1763	9.5487	321.911
	2	4	289	48.1763	6.701	352.602
	2	4	289	48.1763	8.19094	433.992
	2	4	289	48.1763	6.77709	374.91
	2	4	289	48.1763	9.74876	327.454
	2	4	289	48.1763	8.52962	311.906
	2	4	289	48.1763	6.97094	381.264
	2	4	289	48.1763	7.6395	334.079
	2	4	290	48.343	10.948	309.067
	2	4	290	48.343	6.73617	389.646
	2	4	290	48.343	9.96379	408.98
	2	4	290	48.343	8.39558	302.848
	2	4	290	48.343	9.2527	353.278
	2	4	290	48.343	7.17897	332.186
	2	4	290	48.343	9.33359	464.818
	2	4	290	48.343	8.72741	422.365
	2	4	290	48.343	8.99963	321.506
	2	4	290	48.343	7.52155	363.418
	2	4	290	48.343	8.76159	470.09
	2	4	290	48.343	7.58446	393.162
	2	4	290	48.343	8.23543	298.386
	2	4	290	48.343	8.70417	332.457
	2	4	290	48.343	8.65146	391.81
	2	4	290	48.343	7.89988	360.849
	2	4	291	48.5097	6.31349	351.926
	2	4	291	48.5097	10.8716	293.384
	2	4	291	48.5097	9.01242	411.143
	2	4	291	48.5097	8.75438	283.514
	2	4	291	48.5097	9.03836	346.518
	2	4	291	48.5097	7.04658	362.201
	2	4	291	48.5097	8.83132	426.015
	2	4	291	48.5097	8.46389	438.183
	2	4	291	48.5097	9.43378	308.391
	2	4	291	48.5097	7.91377	358.956
	2	4	291	48.5097	8.29876	474.552
	2	4	291	48.5097	7.8405	393.838
	2	4	291	48.5097	8.79315	299.198
	2	4	291	48.5097	9.76378	333.403
	2	4	291	48.5097	8.64706	404.924
	2	4	291	48.5097	8.35503	388.7
	2	4	292	48.6764	8.20356	385.861
	2	4	292	48.6764	11.3303	306.904
	2	4	292	48.6764	9.3515	414.388
	2	4	292	48.6764	9.46122	329.482
	2	4	292	48.6764	8.98292	392.891
	2	4	292	48.6764	8.61871	424.934
	2	4	292	48.6764	7.03335	431.694
	2	4	292	48.6764	8.54726	367.879
	2	4	292	48.6764	10.1778	324.074
	2	4	292	48.6764	8.32115	370.718
	2	4	292	48.6764	8.78651	538.637
	2	4	292	48.6764	8.4607	408.574
	2	4	292	48.6764	7.90294	321.1
	2	4	292	48.6764	9.53169	348.681
	2	4	292	48.6764	9.31597	382.751
	2	4	292	48.6764	7.67532	385.861
	2	4	293	48.8431	9.41516	309.608
	2	4	293	48.8431	9.73033	402.761
	2	4	293	48.8431	9.43357	450.892
	2	4	293	48.8431	8.24162	380.723
	2	4	293	48.8431	7.37422	327.86
	2	4	293	48.8431	8.31059	488.207
	2	4	293	48.8431	6.64982	399.786
	2	4	293	48.8431	8.6513	377.614
	2	4	293	48.8431	12.8997	304.47
	2	4	293	48.8431	6.54893	392.756
	2	4	293	48.8431	9.99082	321.641
	2	4	293	48.8431	9.54578	382.886
	2	4	293	48.8431	8.17024	371.124
	2	4	293	48.8431	9.95318	410.062
	2	4	293	48.8431	8.74501	383.833
	2	4	294	49.0098	9.43705	330.294
	2	4	294	49.0098	8.69614	337.324
	2	4	294	49.0098	7.74754	329.347
	2	4	294	49.0098	9.33203	337.73
	2	4	294	49.0098	9.13789	361.119
	2	4	294	49.0098	8.77093	482.258
	2	4	294	49.0098	7.08645	385.32
	2	4	294	49.0098	9.12555	381.399
	2	4	294	49.0098	11.7148	334.079
	2	4	294	49.0098	10.8225	333.538
	2	4	294	49.0098	9.91289	361.39
	2	4	294	49.0098	9.50354	385.05
	2	4	294	49.0098	10.3295	394.784
	2	4	294	49.0098	8.23114	387.348
	2	4	295	49.1765	9.55677	328.401
	2	4	295	49.1765	8.22321	350.168
	2	4	295	49.1765	9.37084	330.294
	2	4	295	49.1765	9.27992	478.338
	2	4	295	49.1765	7.75814	384.914
	2	4	295	49.1765	8.86572	385.726
	2	4	295	49.1765	10.4152	343.814
	2	4	295	49.1765	11.2901	335.026
	2	4	295	49.1765	8.63867	384.374
	2	4	295	49.1765	9.09296	384.103
	2	4	295	49.1765	11.0489	372.07
	2	4	295	49.1765	8.00986	382.21
	2	4	296	49.3432	9.35714	333.403
	2	4	296	49.3432	7.72404	325.156
	2	4	296	49.3432	9.39602	361.525
	2	4	296	49.3432	9.34697	509.298
	2	4	296	49.3432	9.86521	328.806
	2	4	296	49.3432	8.91148	394.649
	2	4	296	49.3432	9.49192	346.382
	2	4	296	49.3432	8.65628	386.266
	2	4	296	49.3432	8.31695	381.129
	2	4	296	49.3432	7.94617	362.336
	2	4	296	49.3432	8.7507	387.348
	2	4	296	49.3432	10.1919	383.427
	2	4	297	49.5099	8.35893	344.895
	2	4	297	49.5099	10.2694	313.258
	2	4	297	49.5099	8.64155	393.973
	2	4	297	49.5099	8.45572	531.606
	2	4	297	49.5099	8.97807	412.225
	2	4	297	49.5099	8.48951	399.922
	2	4	297	49.5099	9.09032	360.714
	2	4	297	49.5099	9.19809	312.853
	2	4	297	49.5099	8.38129	384.374
	2	4	297	49.5099	7.73458	402.49
	2	4	297	49.5099	9.1584	414.118
	2	4	297	49.5099	9.35931	387.213
	2	4	298	49.6766	7.99045	393.162
	2	4	298	49.6766	8.08525	362.066
	2	4	298	49.6766	10.4288	315.016
	2	4	298	49.6766	8.50159	420.202
	2	4	298	49.6766	9.10192	544.586
	2	4	298	49.6766	9.46836	348.546
	2	4	298	49.6766	9.68342	383.022
	2	4	298	49.6766	10.0523	331.51
	2	4	298	49.6766	8.49928	387.483
	2	4	298	49.6766	8.95003	416.416
	2	4	298	49.6766	9.24039	431.964
	2	4	298	49.6766	8.33761	395.325
	2	4	299	49.8433	7.80166	404.113
	2	4	299	49.8433	8.0369	353.278
	2	4	299	49.8433	10.7965	360.038
	2	4	299	49.8433	8.52754	411.414
	2	4	299	49.8433	9.00375	573.248
	2	4	299	49.8433	9.45676	359.902
	2	4	299	49.8433	9.08222	381.805
	2	4	299	49.8433	9.81981	352.737
	2	4	299	49.8433	8.37779	402.22
	2	4	299	49.8433	9.30195	423.176
	2	4	299	49.8433	8.76956	434.668
	2	4	299	49.8433	7.52539	404.924
	2	4	300	50.01	9.47985	364.229
	2	4	300	50.01	7.4557	385.996
	2	4	300	50.01	8.10637	371.8
	2	4	300	50.01	8.08763	396.677
	2	4	300	50.01	10.6938	352.196
	2	4	300	50.01	9.12243	370.718
	2	4	300	50.01	7.41608	390.728
	2	4	300	50.01	9.39224	427.232
	2	4	300	50.01	9.95106	344.354
	2	4	300	50.01	7.92681	418.579
	2	4	300	50.01	7.19606	568.786
	2	4	300	50.01	8.63075	453.19
	2	4	301	50.1767	9.23624	343.408
	2	4	301	50.1767	7.39176	426.691
	2	4	301	50.1767	7.57935	373.828
	2	4	301	50.1767	7.96593	409.521
	2	4	301	50.1767	10.5542	336.648
	2	4	301	50.1767	8.579	450.892
	2	4	301	50.1767	9.37785	380.723
	2	4	301	50.1767	7.16346	410.467
	2	4	301	50.1767	9.37287	356.793
	2	4	301	50.1767	9.3601	416.01
	2	4	301	50.1767	7.52184	584.199
	2	4	301	50.1767	8.20121	434.262
	2	4	302	50.3434	7.99794	457.787
	2	4	302	50.3434	9.36719	336.107
	2	4	302	50.3434	6.84037	382.21
	2	4	302	50.3434	7.4249	411.143
	2	4	302	50.3434	11.3708	386.266
	2	4	302	50.3434	7.13246	338.27
	2	4	302	50.3434	10.545	376.667
	2	4	302	50.3434	8.52878	411.143
	2	4	302	50.3434	8.46744	370.718
	2	4	302	50.3434	7.23808	445.754
	2	4	303	50.5101	6.03725	384.374
	2	4	303	50.5101	8.94874	361.66
	2	4	303	50.5101	12.2614	364.634
	2	4	303	50.5101	7.93562	384.238
	2	4	303	50.5101	7.12261	424.663
	2	4	303	50.5101	7.40698	396.542
	2	4	303	50.5101	10.4215	417.768
	2	4	303	50.5101	6.9336	420.607
	2	4	303	50.5101	7.71632	365.446
	2	4	304	50.6768	8.58484	349.492
	2	4	304	50.6768	10.4292	379.777
	2	4	304	50.6768	9.00628	377.208
	2	4	304	50.6768	7.99778	418.714
	2	4	304	50.6768	7.46168	406.952
	2	4	304	50.6768	8.95635	357.198
	2	4	304	50.6768	5.79235	354.63
	2	4	305	50.8435	9.48649	331.781
	2	4	305	50.8435	9.61925	383.698
	2	4	305	50.8435	9.89721	374.774
	2	4	305	50.8435	8.37929	414.929
	2	4	305	50.8435	9.4109	405.465
	2	4	305	50.8435	8.17003	378.019
	2	4	306	51.0102	9.05305	367.338
	2	4	306	51.0102	10.119	389.376
	2	4	306	51.0102	8.21513	387.889
	2	4	306	51.0102	9.63041	390.728
	2	4	306	51.0102	8.95319	401.274
	2	4	306	51.0102	7.06827	464.818
	2	4	307	51.1769	8.74416	363.282
	2	4	307	51.1769	9.2821	399.516
	2	4	307	51.1769	9.20827	404.113
	2	4	307	51.1769	9.23287	397.218
	2	4	307	51.1769	8.62317	427.773
	2	4	307	51.1769	6.71014	343.678
	2	4	308	51.3436	7.87891	405.6
	2	4	308	51.3436	8.85962	429.125
	2	4	308	51.3436	9.10491	419.12
	2	4	308	51.3436	8.86569	386.807
	2	4	308	51.3436	7.08098	333.538
	2	4	309	51.5103	9.77458	413.306
	2	4	309	51.5103	7.11584	269.454
	2	4	309	51.5103	9.35106	419.255
	2	4	309	51.5103	9.0792	343.543
	2	4	310	51.677	9.51176	450.081
	2	4	310	51.677	6.01987	323.669
	2	4	311	51.8437	8.33894	323.804
	2	5	293	48.8431	7.01901	139.121
	2	5	293	48.8431	6.99898	130.198
	2	5	294	49.0098	8.88649	166.702
	2	5	294	49.0098	8.67384	120.058
	2	5	294	49.0098	7.1895	120.463
	2	5	294	49.0098	7.94698	157.238
	2	5	295	49.1765	9.8868	177.653
	2	5	295	49.1765	7.44907	125.33
	2	5	295	49.1765	8.52927	124.519
	2	5	295	49.1765	7.31621	108.701
	2	5	295	49.1765	9.78504	185.765
	2	5	295	49.1765	7.27012	112.081
	2	5	295	49.1765	7.76562	174.949
	2	5	295	49.1765	11.2432	182.52
	2	5	296	49.3432	9.40149	191.714
	2	5	296	49.3432	8.50179	149.802
	2	5	296	49.3432	8.27668	177.382
	2	5	296	49.3432	6.9101	175.625
	2	5	296	49.3432	9.43625	196.446
	2	5	296	49.3432	7.71867	164.809
	2	5	296	49.3432	8.41685	201.448
	2	5	296	49.3432	10.7853	222.539
	2	5	297	49.5099	8.8117	202.53
	2	5	297	49.5099	7.2598	193.877
	2	5	297	49.5099	7.22843	190.632
	2	5	297	49.5099	6.04774	214.833
	2	5	297	49.5099	9.7644	198.203
	2	5	297	49.5099	7.81527	205.098
	2	5	297	49.5099	6.98117	194.688
	2	5	297	49.5099	9.66373	252.283
	2	5	298	49.6766	7.7858	207.397
	2	5	298	49.6766	8.76375	216.455
	2	5	298	49.6766	6.9599	226.595
	2	5	298	49.6766	9.62498	207.667
	2	5	298	49.6766	9.08889	208.478
	2	5	298	49.6766	7.51104	193.606
	2	5	298	49.6766	8.77903	210.101
	2	5	298	49.6766	10.01	239.574
	2	5	299	49.8433	8.49533	227.001
	2	5	299	49.8433	8.34146	204.558
	2	5	299	49.8433	8.10923	246.334
	2	5	299	49.8433	9.02848	211.047
	2	5	299	49.8433	7.16984	195.229
	2	5	299	49.8433	8.99118	194.282
	2	5	299	49.8433	9.06559	206.721
	2	5	299	49.8433	10.1422	252.554
	2	5	300	50.01	8.34013	214.562
	2	5	300	50.01	7.76754	219.835
	2	5	300	50.01	8.01694	205.234
	2	5	300	50.01	8.85426	210.777
	2	5	300	50.01	7.0298	240.25
	2	5	300	50.01	6.98933	190.091
	2	5	300	50.01	8.7194	183.466
	2	5	300	50.01	9.31387	248.092
	2	5	301	50.1767	7.92987	211.858
	2	5	301	50.1767	7.54051	225.378
	2	5	301	50.1767	8.62651	210.777
	2	5	301	50.1767	9.17409	222.674
	2	5	301	50.1767	7.48366	247.551
	2	5	301	50.1767	7.25328	185.63
	2	5	301	50.1767	8.44224	194.553
	2	5	301	50.1767	9.57885	231.462
	2	5	302	50.3434	8.20087	221.728
	2	5	302	50.3434	6.35608	221.863
	2	5	302	50.3434	7.80396	218.754
	2	5	302	50.3434	8.48318	235.383
	2	5	302	50.3434	5.85939	264.992
	2	5	302	50.3434	9.63581	206.856
	2	5	302	50.3434	5.0767	244.712
	2	5	302	50.3434	9.14083	219.565
	2	5	303	50.5101	8.45809	243.225
	2	5	303	50.5101	5.78846	209.695
	2	5	303	50.5101	7.8588	241.873
	2	5	303	50.5101	8.77061	233.896
	2	5	303	50.5101	4.63307	248.227
	2	5	303	50.5101	6.18158	219.024
	2	5	303	50.5101	8.36127	204.152
	2	5	303	50.5101	3.99154	255.122
	2	5	303	50.5101	7.25051	217.266
	2	5	303	50.5101	7.06299	175.625
	2	5	304	50.6768	7.7418	222.81
	2	5	304	50.6768	5.93351	219.7
	2	5	304	50.6768	4.9858	206.991
	2	5	304	50.6768	9.29535	216.726
	2	5	304	50.6768	5.1574	127.629
	2	5	304	50.6768	4.46578	251.066
	2	5	304	50.6768	5.51579	155.75
	2	5	304	50.6768	5.30314	113.703
	2	5	304	50.6768	7.61004	223.756
	2	5	304	50.6768	8.69773	218.348
	2	5	304	50.6768	3.76648	231.733
	2	5	304	50.6768	7.443	112.892
	2	5	304	50.6768	7.44359	143.177
	2	5	304	50.6768	8.24229	126.953
	2	5	305	50.8435	8.04208	236.465
	2	5	305	50.8435	6.5885	174.408
	2	5	305	50.8435	10.017	206.991
	2	5	305	50.8435	11.7166	207.262
	2	5	305	50.8435	9.5218	231.868
	2	5	305	50.8435	10.4166	257.962
	2	5	305	50.8435	8.7776	182.79
	2	5	305	50.8435	7.78094	256.61
	2	5	305	50.8435	7.32665	153.993
	2	5	305	50.8435	5.13978	152.776
	2	5	305	50.8435	6.6411	203.611
	2	5	305	50.8435	11.5812	226.595
	2	5	305	50.8435	8.77815	215.644
	2	5	305	50.8435	7.53271	190.226
	2	5	305	50.8435	7.20072	160.347
	2	5	305	50.8435	8.1962	250.12
	2	5	305	50.8435	8.80282	120.058
	2	5	305	50.8435	5.0072	123.978
	2	5	306	51.0102	8.48186	189.28
	2	5	306	51.0102	7.68783	215.644
	2	5	306	51.0102	10.866	215.374
	2	5	306	51.0102	11.3354	219.7
	2	5	306	51.0102	9.14774	235.248
	2	5	306	51.0102	10.4215	237.006
	2	5	306	51.0102	9.03576	196.04
	2	5	306	51.0102	6.46066	190.226
	2	5	306	51.0102	6.73953	230.786
	2	5	306	51.0102	8.92481	225.649
	2	5	306	51.0102	9.11041	379.912
	2	5	306	51.0102	10.0419	245.388
	2	5	306	51.0102	7.93651	179.41
	2	5	306	51.0102	8.3886	193.606
	2	5	306	51.0102	7.2403	177.653
	2	5	306	51.0102	6.6412	173.191
	2	5	306	51.0102	8.92161	374.774
	2	5	306	51.0102	8.24093	170.893
	2	5	307	51.1769	8.71717	186.306
	2	5	307	51.1769	8.08367	229.57
	2	5	307	51.1769	10.0823	227.271
	2	5	307	51.1769	10.434	220.917
	2	5	307	51.1769	9.76653	235.924
	2	5	307	51.1769	10.5094	257.556
	2	5	307	51.1769	9.52352	196.581
	2	5	307	51.1769	6.84815	182.385
	2	5	307	51.1769	8.76716	255.393
	2	5	307	51.1769	7.82544	230.381
	2	5	307	51.1769	10.155	445.078
	2	5	307	51.1769	8.93657	231.868
	2	5	307	51.1769	8.34728	186.576
	2	5	307	51.1769	9.08082	202.394
	2	5	307	51.1769	6.94398	202.8
	2	5	307	51.1769	6.58223	208.749
	2	5	307	51.1769	10.2515	455.354
	2	5	307	51.1769	8.83212	171.839
	2	5	308	51.3436	8.91971	195.905
	2	5	308	51.3436	9.11271	253.365
	2	5	308	51.3436	11.2967	229.84
	2	5	308	51.3436	11.2736	236.6
	2	5	308	51.3436	10.3187	248.903
	2	5	308	51.3436	9.63403	253.5
	2	5	308	51.3436	9.95664	184.818
	2	5	308	51.3436	7.74866	213.616
	2	5	308	51.3436	8.73088	194.418
	2	5	308	51.3436	9.34432	235.654
	2	5	308	51.3436	7.19098	242.008
	2	5	308	51.3436	8.45781	432.37
	2	5	308	51.3436	7.99508	207.802
	2	5	308	51.3436	8.35728	219.024
	2	5	308	51.3436	9.74695	202.665
	2	5	308	51.3436	7.09306	200.231
	2	5	308	51.3436	10.5358	494.426
	2	5	308	51.3436	10.3834	191.038
	2	5	308	51.3436	7.03303	119.787
	2	5	309	51.5103	9.92663	245.118
	2	5	309	51.5103	11.5837	214.022
	2	5	309	51.5103	12.0922	217.402
	2	5	309	51.5103	9.65713	218.078
	2	5	309	51.5103	10.4221	223.35
	2	5	309	51.5103	6.16001	144.664
	2	5	309	51.5103	11.2606	251.607
	2	5	309	51.5103	8.1489	114.92
	2	5	309	51.5103	11.178	247.416
	2	5	309	51.5103	8.98253	196.175
	2	5	309	51.5103	9.27574	197.798
	2	5	309	51.5103	10.4027	250.255
	2	5	309	51.5103	12.473	420.472
	2	5	309	51.5103	7.16466	157.643
	2	5	309	51.5103	10.3797	245.929
	2	5	309	51.5103	9.20796	220.917
	2	5	309	51.5103	8.43709	222.81
	2	5	309	51.5103	9.78977	202.665
	2	5	309	51.5103	8.33471	194.282
	2	5	309	51.5103	8.85197	173.326
	2	5	309	51.5103	9.91293	454.002
	2	5	309	51.5103	8.44224	156.021
	2	5	310	51.677	9.8111	254.311
	2	5	310	51.677	7.68487	129.792
	2	5	310	51.677	11.2949	249.174
	2	5	310	51.677	6.48184	174.273
	2	5	310	51.677	10.4355	231.462
	2	5	310	51.677	10.0857	234.978
	2	5	310	51.677	11.4612	262.694
	2	5	310	51.677	10.247	216.05
	2	5	310	51.677	6.60051	163.186
	2	5	310	51.677	8.7087	180.762
	2	5	310	51.677	9.59655	184.683
	2	5	310	51.677	9.58721	212.129
	2	5	310	51.677	9.94559	204.693
	2	5	310	51.677	9.57617	265.938
	2	5	310	51.677	6.43383	136.687
	2	5	310	51.677	11.0254	430.882
	2	5	310	51.677	7.14852	185.494
	2	5	310	51.677	9.57955	247.822
	2	5	310	51.677	9.42071	246.47
	2	5	310	51.677	9.17628	214.833
	2	5	310	51.677	9.34342	217.266
	2	5	310	51.677	8.12834	241.062
	2	5	310	51.677	8.19631	209.56
	2	5	310	51.677	7.06292	170.082
	2	5	310	51.677	8.8171	475.634
	2	5	310	51.677	8.82001	168.189
	2	5	311	51.8437	9.78269	223.08
	2	5	311	51.8437	8.69603	150.883
	2	5	311	51.8437	11.4314	260.53
	2	5	311	51.8437	6.82913	176.977
	2	5	311	51.8437	10.1766	239.439
	2	5	311	51.8437	10.2414	210.912
	2	5	311	51.8437	8.93112	169.27
	2	5	311	51.8437	5.97663	117.759
	2	5	311	51.8437	6.72002	122.221
	2	5	311	51.8437	10.2615	230.922
	2	5	311	51.8437	7.79292	142.636
	2	5	311	51.8437	8.31498	235.113
	2	5	311	51.8437	9.01735	242.549
	2	5	311	51.8437	8.94838	217.402
	2	5	311	51.8437	8.59562	227.001
	2	5	311	51.8437	9.82451	218.483
	2	5	311	51.8437	9.10265	267.155
	2	5	311	51.8437	9.92017	456.57
	2	5	311	51.8437	7.64806	147.774
	2	5	311	51.8437	8.94846	261.882
	2	5	311	51.8437	10.0805	250.796
	2	5	311	51.8437	7.67362	200.637
	2	5	311	51.8437	8.88627	235.518
	2	5	311	51.8437	8.38013	243.901
	2	5	311	51.8437	9.03147	194.418
	2	5	311	51.8437	8.20711	494.697
	2	5	311	51.8437	8.07736	207.667
	2	5	311	51.8437	6.83891	219.159
	2	5	312	52.0104	8.93327	217.807
	2	5	312	52.0104	5.88149	113.703
	2	5	312	52.0104	8.38378	249.85
	2	5	312	52.0104	11.2151	269.318
	2	5	312	52.0104	9.40715	173.326
	2	5	312	52.0104	10.0504	230.922
	2	5	312	52.0104	8.3373	199.826
	2	5	312	52.0104	6.1877	119.111
	2	5	312	52.0104	9.16555	195.229
	2	5	312	52.0104	6.47572	171.839
	2	5	312	52.0104	9.55642	269.318
	2	5	312	52.0104	8.9352	156.967
	2	5	312	52.0104	8.68506	229.705
	2	5	312	52.0104	8.50209	222.81
	2	5	312	52.0104	8.25011	166.837
	2	5	312	52.0104	9.71463	220.782
	2	5	312	52.0104	8.26657	228.082
	2	5	312	52.0104	9.41075	247.686
	2	5	312	52.0104	9.05788	168.189
	2	5	312	52.0104	8.86689	234.572
	2	5	312	52.0104	9.06837	438.183
	2	5	312	52.0104	8.07503	266.209
	2	5	312	52.0104	7.91273	199.42
	2	5	312	52.0104	9.60968	237.682
	2	5	312	52.0104	9.93244	211.723
	2	5	312	52.0104	8.95146	256.745
	2	5	312	52.0104	8.12559	193.336
	2	5	312	52.0104	8.23481	478.878
	2	5	312	52.0104	7.04522	235.924
	2	5	312	52.0104	8.77173	209.019
	2	5	313	52.1771	8.72708	232.544
	2	5	313	52.1771	6.52838	165.62
	2	5	313	52.1771	8.03203	261.747
	2	5	313	52.1771	11.6357	254.041
	2	5	313	52.1771	10.1208	179.005
	2	5	313	52.1771	10.6354	227.406
	2	5	313	52.1771	9.25567	214.562
	2	5	313	52.1771	5.94947	161.429
	2	5	313	52.1771	7.25433	195.229
	2	5	313	52.1771	6.32534	186.982
	2	5	313	52.1771	8.94181	271.076
	2	5	313	52.1771	9.79916	184.278
	2	5	313	52.1771	8.89411	234.166
	2	5	313	52.1771	9.31583	228.082
	2	5	313	52.1771	7.18673	196.175
	2	5	313	52.1771	7.6589	219.43
	2	5	313	52.1771	8.4094	231.462
	2	5	313	52.1771	9.11491	259.719
	2	5	313	52.1771	9.33679	177.788
	2	5	313	52.1771	9.90356	252.283
	2	5	313	52.1771	9.4953	439.13
	2	5	313	52.1771	7.9656	260.26
	2	5	313	52.1771	8.06371	228.894
	2	5	313	52.1771	9.26707	235.248
	2	5	313	52.1771	8.75187	207.938
	2	5	313	52.1771	8.86829	256.069
	2	5	313	52.1771	8.73512	195.094
	2	5	313	52.1771	7.85497	500.105
	2	5	313	52.1771	7.89433	193.742
	2	5	313	52.1771	9.05891	214.157
	2	5	314	52.3438	8.88379	219.294
	2	5	314	52.3438	7.07718	194.418
	2	5	314	52.3438	8.43335	260.26
	2	5	314	52.3438	11.949	268.642
	2	5	314	52.3438	10.2865	180.086
	2	5	314	52.3438	10.4799	223.621
	2	5	314	52.3438	10.206	198.474
	2	5	314	52.3438	7.12166	201.583
	2	5	314	52.3438	6.58849	210.101
	2	5	314	52.3438	7.56417	203.611
	2	5	314	52.3438	9.01305	249.85
	2	5	314	52.3438	8.80168	295.682
	2	5	314	52.3438	9.78956	217.672
	2	5	314	52.3438	8.47303	217.131
	2	5	314	52.3438	7.78039	187.387
	2	5	314	52.3438	7.49925	229.299
	2	5	314	52.3438	7.55142	219.7
	2	5	314	52.3438	8.66763	261.477
	2	5	314	52.3438	8.46277	186.576
	2	5	314	52.3438	9.67186	250.931
	2	5	314	52.3438	9.34791	470.766
	2	5	314	52.3438	6.80574	275.943
	2	5	314	52.3438	9.36068	214.698
	2	5	314	52.3438	9.56835	224.026
	2	5	314	52.3438	9.98921	198.879
	2	5	314	52.3438	9.29792	254.041
	2	5	314	52.3438	9.84846	188.604
	2	5	314	52.3438	7.78601	496.319
	2	5	314	52.3438	7.72596	202.53
	2	5	314	52.3438	6.64165	244.577
	2	5	315	52.5105	8.28314	212.94
	2	5	315	52.5105	7.60185	209.29
	2	5	315	52.5105	9.64041	191.849
	2	5	315	52.5105	8.01552	212.805
	2	5	315	52.5105	10.9772	269.994
	2	5	315	52.5105	9.75788	211.858
	2	5	315	52.5105	9.47013	196.581
	2	5	315	52.5105	7.52652	195.094
	2	5	315	52.5105	6.867	202.935
	2	5	315	52.5105	7.41104	202.935
	2	5	315	52.5105	7.97611	208.884
	2	5	315	52.5105	8.33804	293.925
	2	5	315	52.5105	8.18072	227.947
	2	5	315	52.5105	8.32974	215.914
	2	5	315	52.5105	10.0047	219.97
	2	5	315	52.5105	7.00433	218.213
	2	5	315	52.5105	7.11574	214.292
	2	5	315	52.5105	8.38042	256.204
	2	5	315	52.5105	8.66012	200.096
	2	5	315	52.5105	9.14002	448.864
	2	5	315	52.5105	9.1183	259.584
	2	5	315	52.5105	6.01865	271.211
	2	5	315	52.5105	8.94377	214.562
	2	5	315	52.5105	8.88409	238.222
	2	5	315	52.5105	8.88747	252.554
	2	5	315	52.5105	9.68572	194.147
	2	5	315	52.5105	9.48541	204.422
	2	5	315	52.5105	8.23124	482.664
	2	5	315	52.5105	7.54897	218.618
	2	5	315	52.5105	6.40417	246.74
	2	5	316	52.6772	8.2158	226.19
	2	5	316	52.6772	7.39576	212.805
	2	5	316	52.6772	9.95482	192.39
	2	5	316	52.6772	7.71282	201.448
	2	5	316	52.6772	10.6456	272.698
	2	5	316	52.6772	10.1905	235.789
	2	5	316	52.6772	8.94864	225.514
	2	5	316	52.6772	7.89587	195.229
	2	5	316	52.6772	7.56247	211.588
	2	5	316	52.6772	7.59225	219.43
	2	5	316	52.6772	7.76594	209.695
	2	5	316	52.6772	8.52836	277.971
	2	5	316	52.6772	7.50792	228.758
	2	5	316	52.6772	8.7222	227.677
	2	5	316	52.6772	9.51913	213.481
	2	5	316	52.6772	6.42806	224.973
	2	5	316	52.6772	7.68953	225.243
	2	5	316	52.6772	8.67498	281.757
	2	5	316	52.6772	7.54675	189.145
	2	5	316	52.6772	8.14319	444.132
	2	5	316	52.6772	8.13485	249.444
	2	5	316	52.6772	7.18389	293.519
	2	5	316	52.6772	9.27931	270.806
	2	5	316	52.6772	8.47522	227.001
	2	5	316	52.6772	9.90377	194.823
	2	5	316	52.6772	10.1433	218.078
	2	5	316	52.6772	7.88442	210.777
	2	5	316	52.6772	8.36358	464.818
	2	5	316	52.6772	9.10421	230.381
	2	5	316	52.6772	6.12545	217.402
	2	5	317	52.8439	7.79004	272.698
	2	5	317	52.8439	7.71978	207.938
	2	5	317	52.8439	8.32255	216.861
	2	5	317	52.8439	9.48388	190.091
	2	5	317	52.8439	10.275	277.295
	2	5	317	52.8439	10.2956	220.782
	2	5	317	52.8439	7.74096	216.32
	2	5	317	52.8439	8.00944	221.052
	2	5	317	52.8439	7.50115	208.884
	2	5	317	52.8439	6.9947	213.751
	2	5	317	52.8439	7.83199	202.394
	2	5	317	52.8439	9.03005	293.519
	2	5	317	52.8439	8.46725	215.509
	2	5	317	52.8439	9.13108	244.847
	2	5	317	52.8439	8.45749	464.142
	2	5	317	52.8439	6.27189	221.863
	2	5	317	52.8439	8.58267	206.315
	2	5	317	52.8439	9.22186	286.083
	2	5	317	52.8439	8.35805	203.882
	2	5	317	52.8439	9.57724	227.271
	2	5	317	52.8439	8.55774	267.561
	2	5	317	52.8439	8.59402	441.158
	2	5	317	52.8439	7.44053	299.333
	2	5	317	52.8439	8.68019	238.763
	2	5	317	52.8439	9.43683	272.563
	2	5	317	52.8439	9.61729	229.299
	2	5	317	52.8439	10.4982	218.889
	2	5	317	52.8439	7.02269	216.455
	2	5	317	52.8439	9.04855	226.46
	2	5	317	52.8439	7.45318	257.015
	2	5	318	53.0106	7.97993	261.477
	2	5	318	53.0106	7.3853	214.698
	2	5	318	53.0106	8.41514	227.001
	2	5	318	53.0106	10.2345	203.746
	2	5	318	53.0106	11.5013	283.244
	2	5	318	53.0106	9.22368	232.138
	2	5	318	53.0106	9.96077	219.565
	2	5	318	53.0106	8.10047	226.46
	2	5	318	53.0106	8.23081	222.134
	2	5	318	53.0106	6.99797	200.502
	2	5	318	53.0106	8.86468	195.499
	2	5	318	53.0106	9.12459	316.098
	2	5	318	53.0106	7.99911	466.71
	2	5	318	53.0106	8.91626	230.922
	2	5	318	53.0106	9.86721	233.085
	2	5	318	53.0106	7.96038	183.602
	2	5	318	53.0106	6.65442	216.32
	2	5	318	53.0106	8.76152	227.271
	2	5	318	53.0106	8.33743	281.351
	2	5	318	53.0106	8.45343	269.454
	2	5	318	53.0106	8.5018	459.004
	2	5	318	53.0106	7.66084	206.45
	2	5	318	53.0106	7.3045	306.363
	2	5	318	53.0106	8.98136	238.493
	2	5	318	53.0106	8.59132	281.216
	2	5	318	53.0106	8.96712	228.894
	2	5	318	53.0106	10.1435	224.702
	2	5	318	53.0106	7.69729	206.045
	2	5	318	53.0106	8.70545	210.236
	2	5	318	53.0106	7.67753	258.638
	2	5	319	53.1773	8.42633	278.242
	2	5	319	53.1773	7.19793	214.833
	2	5	319	53.1773	8.88863	236.735
	2	5	319	53.1773	10.7416	202.124
	2	5	319	53.1773	11.051	303.93
	2	5	319	53.1773	7.26212	230.922
	2	5	319	53.1773	9.31188	224.432
	2	5	319	53.1773	7.83999	251.607
	2	5	319	53.1773	8.26791	226.19
	2	5	319	53.1773	7.75809	225.784
	2	5	319	53.1773	9.39326	198.203
	2	5	319	53.1773	8.79202	314.475
	2	5	319	53.1773	8.06026	487.802
	2	5	319	53.1773	8.26472	244.442
	2	5	319	53.1773	10.37	235.924
	2	5	319	53.1773	8.19538	186.711
	2	5	319	53.1773	6.00232	209.154
	2	5	319	53.1773	8.22445	222.945
	2	5	319	53.1773	7.99073	282.298
	2	5	319	53.1773	8.01532	271.346
	2	5	319	53.1773	8.23511	470.226
	2	5	319	53.1773	8.8934	201.313
	2	5	319	53.1773	7.32382	340.704
	2	5	319	53.1773	8.63797	257.556
	2	5	319	53.1773	8.05204	272.158
	2	5	319	53.1773	9.44341	222.945
	2	5	319	53.1773	9.56195	235.248
	2	5	319	53.1773	7.11641	192.795
	2	5	319	53.1773	7.46632	236.87
	2	5	319	53.1773	7.219	280.134
	2	5	320	53.344	7.90513	220.376
	2	5	320	53.344	7.81011	211.047
	2	5	320	53.344	8.64995	268.507
	2	5	320	53.344	8.49765	232.138
	2	5	320	53.344	11.2581	299.874
	2	5	320	53.344	10.377	208.478
	2	5	320	53.344	8.74896	207.532
	2	5	320	53.344	9.47709	201.989
	2	5	320	53.344	6.7879	237.276
	2	5	320	53.344	8.98616	226.866
	2	5	320	53.344	7.31747	210.236
	2	5	320	53.344	8.26438	305.958
	2	5	320	53.344	7.88863	504.702
	2	5	320	53.344	7.94528	268.642
	2	5	320	53.344	8.1522	182.926
	2	5	320	53.344	5.75829	220.917
	2	5	320	53.344	9.0958	212.534
	2	5	320	53.344	9.32323	207.397
	2	5	320	53.344	7.93323	467.657
	2	5	320	53.344	8.49999	233.761
	2	5	320	53.344	10.2763	233.626
	2	5	320	53.344	7.71609	289.463
	2	5	320	53.344	8.34728	285.002
	2	5	320	53.344	8.6832	249.038
	2	5	320	53.344	8.97582	253.094
	2	5	320	53.344	8.09174	289.463
	2	5	320	53.344	8.57271	222.81
	2	5	320	53.344	7.02585	226.46
	2	5	320	53.344	6.37761	238.087
	2	5	320	53.344	6.90323	327.184
	2	5	321	53.5107	9.38992	276.89
	2	5	321	53.5107	6.9569	217.537
	2	5	321	53.5107	8.87511	227.542
	2	5	321	53.5107	11.3299	293.79
	2	5	321	53.5107	10.4007	193.742
	2	5	321	53.5107	8.61831	218.483
	2	5	321	53.5107	7.68566	229.57
	2	5	321	53.5107	9.83099	183.466
	2	5	321	53.5107	8.69733	219.97
	2	5	321	53.5107	8.88479	254.852
	2	5	321	53.5107	7.61227	211.182
	2	5	321	53.5107	9.03306	227.947
	2	5	321	53.5107	8.78775	306.228
	2	5	321	53.5107	7.90281	511.597
	2	5	321	53.5107	7.47082	244.036
	2	5	321	53.5107	9.10275	185.9
	2	5	321	53.5107	5.81004	258.232
	2	5	321	53.5107	8.69578	219.024
	2	5	321	53.5107	9.93555	211.994
	2	5	321	53.5107	8.81766	229.975
	2	5	321	53.5107	10.4003	236.059
	2	5	321	53.5107	8.13503	497.942
	2	5	321	53.5107	9.00163	298.792
	2	5	321	53.5107	8.06727	281.622
	2	5	321	53.5107	9.11907	262.423
	2	5	321	53.5107	8.12958	212.129
	2	5	321	53.5107	7.13343	231.327
	2	5	321	53.5107	7.46718	238.628
	2	5	321	53.5107	8.2183	326.238
	2	5	321	53.5107	7.02065	297.981
	2	5	322	53.6774	8.86758	238.493
	2	5	322	53.6774	7.30194	226.325
	2	5	322	53.6774	9.27257	266.885
	2	5	322	53.6774	10.6843	295.547
	2	5	322	53.6774	10.6568	210.642
	2	5	322	53.6774	8.53408	220.782
[truncated: 62,059 more rows]

## Sheet: Figure4f
	generation	backtrace ID	normalized time per generation [A.U.]	volume [µm³]	labels			backtrace ID	type
	5	0	0	132.047	0_nuclei_volume			0	rest branches
	5	0	0.010101	146.601	0_nuclei_volume			1	backtrack
	5	0	0.020202	160.547	0_nuclei_volume			2	DLL1+
	5	0	0.030303	173.211	0_nuclei_volume			3	DLL1+, Lys+
	5	0	0.040404	177.42	0_nuclei_volume
	5	0	0.0505051	176.956	0_nuclei_volume			labels: <backtrace ID>_<nuclei/cell_volume>
	5	0	0.0606061	175.527	0_nuclei_volume
	5	0	0.0707071	176.12	0_nuclei_volume
	5	0	0.0808081	181.792	0_nuclei_volume
	5	0	0.0909091	187.704	0_nuclei_volume
	5	0	0.10101	193.768	0_nuclei_volume
	5	0	0.111111	199.101	0_nuclei_volume
	5	0	0.121212	203.855	0_nuclei_volume
	5	0	0.131313	207.065	0_nuclei_volume
	5	0	0.141414	202.012	0_nuclei_volume
	5	0	0.151515	190.882	0_nuclei_volume
	5	0	0.161616	186.449	0_nuclei_volume
	5	0	0.171717	184.229	0_nuclei_volume
	5	0	0.181818	187.154	0_nuclei_volume
	5	0	0.191919	196.716	0_nuclei_volume
	5	0	0.20202	211.877	0_nuclei_volume
	5	0	0.212121	211.496	0_nuclei_volume
	5	0	0.222222	210.354	0_nuclei_volume
	5	0	0.232323	216.526	0_nuclei_volume
	5	0	0.242424	219.015	0_nuclei_volume
	5	0	0.252525	217.945	0_nuclei_volume
	5	0	0.262626	217.082	0_nuclei_volume
	5	0	0.272727	215.581	0_nuclei_volume
	5	0	0.282828	210.302	0_nuclei_volume
	5	0	0.292929	215.095	0_nuclei_volume
	5	0	0.30303	231.041	0_nuclei_volume
	5	0	0.313131	237.495	0_nuclei_volume
	5	0	0.323232	239.58	0_nuclei_volume
	5	0	0.333333	227.201	0_nuclei_volume
	5	0	0.343434	224.475	0_nuclei_volume
	5	0	0.353535	233.999	0_nuclei_volume
	5	0	0.363636	238.763	0_nuclei_volume
	5	0	0.373737	240.69	0_nuclei_volume
	5	0	0.383838	227.991	0_nuclei_volume
	5	0	0.393939	223.519	0_nuclei_volume
	5	0	0.40404	231.046	0_nuclei_volume
	5	0	0.414141	232.047	0_nuclei_volume
	5	0	0.424242	232.004	0_nuclei_volume
	5	0	0.434343	257.796	0_nuclei_volume
	5	0	0.444444	265.776	0_nuclei_volume
	5	0	0.454545	243.802	0_nuclei_volume
	5	0	0.464646	253.558	0_nuclei_volume
	5	0	0.474747	276.67	0_nuclei_volume
	5	0	0.484848	266.432	0_nuclei_volume
	5	0	0.494949	257.245	0_nuclei_volume
	5	0	0.505051	250.111	0_nuclei_volume
	5	0	0.515152	243.849	0_nuclei_volume
	5	0	0.525253	238.034	0_nuclei_volume
	5	0	0.535354	251.963	0_nuclei_volume
	5	0	0.545455	263.729	0_nuclei_volume
	5	0	0.555556	269.793	0_nuclei_volume
	5	0	0.565657	256.484	0_nuclei_volume
	5	0	0.575758	231.656	0_nuclei_volume
	5	0	0.585859	236.928	0_nuclei_volume
	5	0	0.59596	247.199	0_nuclei_volume
	5	0	0.606061	266.569	0_nuclei_volume
	5	0	0.616162	269.497	0_nuclei_volume
	5	0	0.626263	261.15	0_nuclei_volume
	5	0	0.636364	248.754	0_nuclei_volume
	5	0	0.646465	239.216	0_nuclei_volume
	5	0	0.656566	240.072	0_nuclei_volume
	5	0	0.666667	248.072	0_nuclei_volume
	5	0	0.676768	261.699	0_nuclei_volume
	5	0	0.686869	255.675	0_nuclei_volume
	5	0	0.69697	251.266	0_nuclei_volume
	5	0	0.707071	263.537	0_nuclei_volume
	5	0	0.717172	279.351	0_nuclei_volume
	5	0	0.727273	298.365	0_nuclei_volume
	5	0	0.737374	287.026	0_nuclei_volume
	5	0	0.747475	275.509	0_nuclei_volume
	5	0	0.757576	289.885	0_nuclei_volume
	5	0	0.767677	297.896	0_nuclei_volume
	5	0	0.777778	299.323	0_nuclei_volume
	5	0	0.787879	314.449	0_nuclei_volume
	5	0	0.79798	328.534	0_nuclei_volume
	5	0	0.808081	315.977	0_nuclei_volume
	5	0	0.818182	307.991	0_nuclei_volume
	5	0	0.828283	305.423	0_nuclei_volume
	5	0	0.838384	301.408	0_nuclei_volume
	5	0	0.848485	300.518	0_nuclei_volume
	5	0	0.858586	330.84	0_nuclei_volume
	5	0	0.868687	347.135	0_nuclei_volume
	5	0	0.878788	344.352	0_nuclei_volume
	5	0	0.888889	344.523	0_nuclei_volume
	5	0	0.89899	345.71	0_nuclei_volume
	5	0	0.909091	347.029	0_nuclei_volume
	5	0	0.919192	355.261	0_nuclei_volume
	5	0	0.929293	374.31	0_nuclei_volume
	5	0	0.939394	386.275	0_nuclei_volume
	5	0	0.949495	394.243	0_nuclei_volume
	5	0	0.959596	370.057	0_nuclei_volume
	5	0	0.969697	368.319	0_nuclei_volume
	5	0	0.979798	407.202	0_nuclei_volume
	5	0	0.989899	421.49	0_nuclei_volume
	5	0	1	424.094	0_nuclei_volume
	5	0	0	117.621	0_nuclei_volume
	5	0	0.010101	142.68	0_nuclei_volume
	5	0	0.020202	164.769	0_nuclei_volume
	5	0	0.030303	167.332	0_nuclei_volume
	5	0	0.040404	169.684	0_nuclei_volume
	5	0	0.0505051	171.447	0_nuclei_volume
	5	0	0.0606061	176.828	0_nuclei_volume
	5	0	0.0707071	187.723	0_nuclei_volume
	5	0	0.0808081	194.064	0_nuclei_volume
	5	0	0.0909091	196.34	0_nuclei_volume
	5	0	0.10101	198.467	0_nuclei_volume
	5	0	0.111111	200.518	0_nuclei_volume
	5	0	0.121212	191.192	0_nuclei_volume
	5	0	0.131313	178.887	0_nuclei_volume
	5	0	0.141414	197.956	0_nuclei_volume
	5	0	0.151515	217.471	0_nuclei_volume
	5	0	0.161616	201.737	0_nuclei_volume
	5	0	0.171717	189.208	0_nuclei_volume
	5	0	0.181818	190.457	0_nuclei_volume
	5	0	0.191919	191.049	0_nuclei_volume
	5	0	0.20202	190.248	0_nuclei_volume
	5	0	0.212121	188.663	0_nuclei_volume
	5	0	0.222222	186.132	0_nuclei_volume
	5	0	0.232323	193.309	0_nuclei_volume
	5	0	0.242424	207.377	0_nuclei_volume
	5	0	0.252525	214.414	0_nuclei_volume
	5	0	0.262626	218.676	0_nuclei_volume
	5	0	0.272727	217.551	0_nuclei_volume
	5	0	0.282828	215.468	0_nuclei_volume
	5	0	0.292929	213.794	0_nuclei_volume
	5	0	0.30303	212.9	0_nuclei_volume
	5	0	0.313131	218.06	0_nuclei_volume
	5	0	0.323232	223.604	0_nuclei_volume
	5	0	0.333333	230.334	0_nuclei_volume
	5	0	0.343434	233.484	0_nuclei_volume
	5	0	0.353535	230.728	0_nuclei_volume
	5	0	0.363636	225.637	0_nuclei_volume
	5	0	0.373737	218.299	0_nuclei_volume
	5	0	0.383838	215.751	0_nuclei_volume
	5	0	0.393939	215.879	0_nuclei_volume
	5	0	0.40404	224.064	0_nuclei_volume
	5	0	0.414141	234.606	0_nuclei_volume
	5	0	0.424242	251.766	0_nuclei_volume
	5	0	0.434343	268.374	0_nuclei_volume
	5	0	0.444444	253.312	0_nuclei_volume
	5	0	0.454545	240.64	0_nuclei_volume
	5	0	0.464646	239.647	0_nuclei_volume
	5	0	0.474747	241.768	0_nuclei_volume
	5	0	0.484848	251.093	0_nuclei_volume
	5	0	0.494949	256.733	0_nuclei_volume
	5	0	0.505051	257.567	0_nuclei_volume
	5	0	0.515152	264.295	0_nuclei_volume
	5	0	0.525253	275.543	0_nuclei_volume
	5	0	0.535354	283.144	0_nuclei_volume
	5	0	0.545455	289.169	0_nuclei_volume
	5	0	0.555556	290.617	0_nuclei_volume
	5	0	0.565657	291.13	0_nuclei_volume
	5	0	0.575758	289.33	0_nuclei_volume
	5	0	0.585859	285.831	0_nuclei_volume
	5	0	0.59596	266.892	0_nuclei_volume
	5	0	0.606061	253.286	0_nuclei_volume
	5	0	0.616162	257.901	0_nuclei_volume
	5	0	0.626263	262.653	0_nuclei_volume
	5	0	0.636364	267.652	0_nuclei_volume
	5	0	0.646465	271.614	0_nuclei_volume
	5	0	0.656566	274.498	0_nuclei_volume
	5	0	0.666667	280.534	0_nuclei_volume
	5	0	0.676768	288.482	0_nuclei_volume
	5	0	0.686869	291.64	0_nuclei_volume
	5	0	0.69697	293.243	0_nuclei_volume
	5	0	0.707071	286.632	0_nuclei_volume
	5	0	0.717172	279.4	0_nuclei_volume
	5	0	0.727273	294.365	0_nuclei_volume
	5	0	0.737374	307.415	0_nuclei_volume
	5	0	0.747475	309.69	0_nuclei_volume
	5	0	0.757576	312.763	0_nuclei_volume
	5	0	0.767677	317.859	0_nuclei_volume
	5	0	0.777778	323.978	0_nuclei_volume
	5	0	0.787879	331.541	0_nuclei_volume
	5	0	0.79798	332.984	0_nuclei_volume
	5	0	0.808081	329.363	0_nuclei_volume
	5	0	0.818182	324.806	0_nuclei_volume
	5	0	0.828283	319.807	0_nuclei_volume
	5	0	0.838384	323.283	0_nuclei_volume
	5	0	0.848485	328.731	0_nuclei_volume
	5	0	0.858586	334.33	0_nuclei_volume
	5	0	0.868687	340.228	0_nuclei_volume
	5	0	0.878788	349.681	0_nuclei_volume
	5	0	0.888889	359.048	0_nuclei_volume
	5	0	0.89899	368.085	0_nuclei_volume
	5	0	0.909091	373.291	0_nuclei_volume
	5	0	0.919192	371.048	0_nuclei_volume
	5	0	0.929293	371.495	0_nuclei_volume
	5	0	0.939394	374.956	0_nuclei_volume
	5	0	0.949495	378.262	0_nuclei_volume
	5	0	0.959596	381.467	0_nuclei_volume
	5	0	0.969697	381.794	0_nuclei_volume
	5	0	0.979798	381.089	0_nuclei_volume
	5	0	0.989899	330.877	0_nuclei_volume
	5	0	1	273.132	0_nuclei_volume
	5	0	0	133.364	0_nuclei_volume
	5	0	0.010101	159.991	0_nuclei_volume
	5	0	0.020202	186.618	0_nuclei_volume
	5	0	0.030303	202.529	0_nuclei_volume
	5	0	0.040404	217.164	0_nuclei_volume
	5	0	0.0505051	227.123	0_nuclei_volume
	5	0	0.0606061	235.819	0_nuclei_volume
	5	0	0.0707071	244.959	0_nuclei_volume
	5	0	0.0808081	254.309	0_nuclei_volume
	5	0	0.0909091	252.492	0_nuclei_volume
	5	0	0.10101	242.404	0_nuclei_volume
	5	0	0.111111	232.262	0_nuclei_volume
	5	0	0.121212	222.06	0_nuclei_volume
	5	0	0.131313	217.419	0_nuclei_volume
	5	0	0.141414	222.591	0_nuclei_volume
	5	0	0.151515	224.803	0_nuclei_volume
	5	0	0.161616	218.381	0_nuclei_volume
	5	0	0.171717	215.069	0_nuclei_volume
	5	0	0.181818	229.534	0_nuclei_volume
	5	0	0.191919	243.675	0_nuclei_volume
	5	0	0.20202	250.552	0_nuclei_volume
	5	0	0.212121	257.429	0_nuclei_volume
	5	0	0.222222	262.258	0_nuclei_volume
	5	0	0.232323	266.947	0_nuclei_volume
	5	0	0.242424	272.744	0_nuclei_volume
	5	0	0.252525	278.768	0_nuclei_volume
	5	0	0.262626	293.283	0_nuclei_volume
	5	0	0.272727	311.044	0_nuclei_volume
	5	0	0.282828	316.584	0_nuclei_volume
	5	0	0.292929	314.537	0_nuclei_volume
	5	0	0.30303	311.345	0_nuclei_volume
	5	0	0.313131	307.054	0_nuclei_volume
	5	0	0.323232	302.246	0_nuclei_volume
	5	0	0.333333	296.676	0_nuclei_volume
	5	0	0.343434	274.448	0_nuclei_volume
	5	0	0.353535	212.952	0_nuclei_volume
	5	0	0.363636	174.867	0_nuclei_volume
	5	0	0.373737	235.623	0_nuclei_volume
	5	0	0.383838	292.984	0_nuclei_volume
	5	0	0.393939	313.843	0_nuclei_volume
	5	0	0.40404	334.701	0_nuclei_volume
	5	0	0.414141	345.213	0_nuclei_volume
	5	0	0.424242	355.5	0_nuclei_volume
	5	0	0.434343	350.517	0_nuclei_volume
	5	0	0.444444	343.299	0_nuclei_volume
	5	0	0.454545	339.128	0_nuclei_volume
	5	0	0.464646	335.889	0_nuclei_volume
	5	0	0.474747	348.862	0_nuclei_volume
	5	0	0.484848	370.204	0_nuclei_volume
	5	0	0.494949	361.582	0_nuclei_volume
	5	0	0.505051	328.76	0_nuclei_volume
	5	0	0.515152	308.597	0_nuclei_volume
	5	0	0.525253	304.107	0_nuclei_volume
	5	0	0.535354	304.435	0_nuclei_volume
	5	0	0.545455	314.097	0_nuclei_volume
	5	0	0.555556	323.692	0_nuclei_volume
	5	0	0.565657	333.07	0_nuclei_volume
	5	0	0.575758	340.122	0_nuclei_volume
	5	0	0.585859	331.284	0_nuclei_volume
	5	0	0.59596	322.766	0_nuclei_volume
	5	0	0.606061	328.961	0_nuclei_volume
	5	0	0.616162	335.156	0_nuclei_volume
	5	0	0.626263	333.5	0_nuclei_volume
	5	0	0.636364	331.113	0_nuclei_volume
	5	0	0.646465	323.28	0_nuclei_volume
	5	0	0.656566	314.158	0_nuclei_volume
	5	0	0.666667	323.273	0_nuclei_volume
	5	0	0.676768	340.125	0_nuclei_volume
	5	0	0.686869	348.427	0_nuclei_volume
	5	0	0.69697	350.928	0_nuclei_volume
	5	0	0.707071	355.403	0_nuclei_volume
	5	0	0.717172	361.939	0_nuclei_volume
	5	0	0.727273	369.966	0_nuclei_volume
	5	0	0.737374	380.395	0_nuclei_volume
	5	0	0.747475	384.206	0_nuclei_volume
	5	0	0.757576	370.708	0_nuclei_volume
	5	0	0.767677	360.716	0_nuclei_volume
	5	0	0.777778	367.821	0_nuclei_volume
	5	0	0.787879	374.642	0_nuclei_volume
	5	0	0.79798	377.313	0_nuclei_volume
	5	0	0.808081	379.985	0_nuclei_volume
	5	0	0.818182	361.161	0_nuclei_volume
	5	0	0.828283	341.383	0_nuclei_volume
	5	0	0.838384	336.551	0_nuclei_volume
	5	0	0.848485	334.334	0_nuclei_volume
	5	0	0.858586	339.503	0_nuclei_volume
	5	0	0.868687	347.204	0_nuclei_volume
	5	0	0.878788	350.207	0_nuclei_volume
	5	0	0.888889	350.548	0_nuclei_volume
	5	0	0.89899	362.528	0_nuclei_volume
	5	0	0.909091	384.751	0_nuclei_volume
	5	0	0.919192	388.448	0_nuclei_volume
	5	0	0.929293	367.135	0_nuclei_volume
	5	0	0.939394	352.324	0_nuclei_volume
	5	0	0.949495	351.386	0_nuclei_volume
	5	0	0.959596	350.279	0_nuclei_volume
	5	0	0.969697	348.546	0_nuclei_volume
	5	0	0.979798	346.682	0_nuclei_volume
	5	0	0.989899	343.727	0_nuclei_volume
	5	0	1	340.772	0_nuclei_volume
	5	0	0	131.149	0_nuclei_volume
	5	0	0.010101	150.347	0_nuclei_volume
	5	0	0.020202	169.545	0_nuclei_volume
	5	0	0.030303	183.813	0_nuclei_volume
	5	0	0.040404	195.342	0_nuclei_volume
	5	0	0.0505051	205.681	0_nuclei_volume
	5	0	0.0606061	213.046	0_nuclei_volume
	5	0	0.0707071	220.41	0_nuclei_volume
	5	0	0.0808081	215.418	0_nuclei_volume
	5	0	0.0909091	209.476	0_nuclei_volume
	5	0	0.10101	217.421	0_nuclei_volume
	5	0	0.111111	235.781	0_nuclei_volume
	5	0	0.121212	252.655	0_nuclei_volume
	5	0	0.131313	264.083	0_nuclei_volume
	5	0	0.141414	275.51	0_nuclei_volume
	5	0	0.151515	262.32	0_nuclei_volume
	5	0	0.161616	245.026	0_nuclei_volume
	5	0	0.171717	240.861	0_nuclei_volume
	5	0	0.181818	249.826	0_nuclei_volume
	5	0	0.191919	258.706	0_nuclei_volume
	5	0	0.20202	267.086	0_nuclei_volume
	5	0	0.212121	275.467	0_nuclei_volume
	5	0	0.222222	280.235	0_nuclei_volume
	5	0	0.232323	284.019	0_nuclei_volume
	5	0	0.242424	293.429	0_nuclei_volume
	5	0	0.252525	310.342	0_nuclei_volume
	5	0	0.262626	326.016	0_nuclei_volume
	5	0	0.272727	325.584	0_nuclei_volume
	5	0	0.282828	325.152	0_nuclei_volume
	5	0	0.292929	318.281	0_nuclei_volume
	5	0	0.30303	308.835	0_nuclei_volume
	5	0	0.313131	308.104	0_nuclei_volume
	5	0	0.323232	323.061	0_nuclei_volume
	5	0	0.333333	338.018	0_nuclei_volume
	5	0	0.343434	333.879	0_nuclei_volume
	5	0	0.353535	329.74	0_nuclei_volume
	5	0	0.363636	325.568	0_nuclei_volume
	5	0	0.373737	321.378	0_nuclei_volume
	5	0	0.383838	322.382	0_nuclei_volume
	5	0	0.393939	336.375	0_nuclei_volume
	5	0	0.40404	350.367	0_nuclei_volume
	5	0	0.414141	354.621	0_nuclei_volume
	5	0	0.424242	358.125	0_nuclei_volume
	5	0	0.434343	348.192	0_nuclei_volume
	5	0	0.444444	328.181	0_nuclei_volume
	5	0	0.454545	313.661	0_nuclei_volume
	5	0	0.464646	319.274	0_nuclei_volume
	5	0	0.474747	324.886	0_nuclei_volume
	5	0	0.484848	317.503	0_nuclei_volume
	5	0	0.494949	307.955	0_nuclei_volume
	5	0	0.505051	302.597	0_nuclei_volume
	5	0	0.515152	301.429	0_nuclei_volume
	5	0	0.525253	305.974	0_nuclei_volume
	5	0	0.535354	344.802	0_nuclei_volume
	5	0	0.545455	383.63	0_nuclei_volume
	5	0	0.555556	395.741	0_nuclei_volume
	5	0	0.565657	400.566	0_nuclei_volume
	5	0	0.575758	406.741	0_nuclei_volume
	5	0	0.585859	414.714	0_nuclei_volume
	5	0	0.59596	421.146	0_nuclei_volume
	5	0	0.606061	407.535	0_nuclei_volume
	5	0	0.616162	393.924	0_nuclei_volume
	5	0	0.626263	396.873	0_nuclei_volume
	5	0	0.636364	406.447	0_nuclei_volume
	5	0	0.646465	407.15	0_nuclei_volume
	5	0	0.656566	391.889	0_nuclei_volume
	5	0	0.666667	376.627	0_nuclei_volume
	5	0	0.676768	366.215	0_nuclei_volume
	5	0	0.686869	355.803	0_nuclei_volume
	5	0	0.69697	361.325	0_nuclei_volume
	5	0	0.707071	375.698	0_nuclei_volume
	5	0	0.717172	384.564	0_nuclei_volume
	5	0	0.727273	379.663	0_nuclei_volume
	5	0	0.737374	374.762	0_nuclei_volume
	5	0	0.747475	361.419	0_nuclei_volume
	5	0	0.757576	347.427	0_nuclei_volume
	5	0	0.767677	335.002	0_nuclei_volume
	5	0	0.777778	323.752	0_nuclei_volume
	5	0	0.787879	318.216	0_nuclei_volume
	5	0	0.79798	333.63	0_nuclei_volume
	5	0	0.808081	349.045	0_nuclei_volume
	5	0	0.818182	354.947	0_nuclei_volume
	5	0	0.828283	359.264	0_nuclei_volume
	5	0	0.838384	372.291	0_nuclei_volume
	5	0	0.848485	394.029	0_nuclei_volume
	5	0	0.858586	411.362	0_nuclei_volume
	5	0	0.868687	402.271	0_nuclei_volume
	5	0	0.878788	393.18	0_nuclei_volume
	5	0	0.888889	394.764	0_nuclei_volume
	5	0	0.89899	399.258	0_nuclei_volume
	5	0	0.909091	398.039	0_nuclei_volume
	5	0	0.919192	389.202	0_nuclei_volume
	5	0	0.929293	381.341	0_nuclei_volume
	5	0	0.939394	386.166	0_nuclei_volume
	5	0	0.949495	390.991	0_nuclei_volume
	5	0	0.959596	397.176	0_nuclei_volume
	5	0	0.969697	403.905	0_nuclei_volume
	5	0	0.979798	393.43	0_nuclei_volume
	5	0	0.989899	351.987	0_nuclei_volume
	5	0	1	310.543	0_nuclei_volume
	5	0	0	150.842	0_nuclei_volume
	5	0	0.010101	141.646	0_nuclei_volume
	5	0	0.020202	132.449	0_nuclei_volume
	5	0	0.030303	138.555	0_nuclei_volume
	5	0	0.040404	148.486	0_nuclei_volume
	5	0	0.0505051	168.016	0_nuclei_volume
	5	0	0.0606061	193.945	0_nuclei_volume
	5	0	0.0707071	207.305	0_nuclei_volume
	5	0	0.0808081	201.809	0_nuclei_volume
	5	0	0.0909091	196.323	0_nuclei_volume
	5	0	0.10101	190.882	0_nuclei_volume
	5	0	0.111111	185.44	0_nuclei_volume
	5	0	0.121212	184.787	0_nuclei_volume
	5	0	0.131313	184.134	0_nuclei_volume
	5	0	0.141414	187.464	0_nuclei_volume
	5	0	0.151515	191.79	0_nuclei_volume
	5	0	0.161616	196.59	0_nuclei_volume
	5	0	0.171717	201.705	0_nuclei_volume
	5	0	0.181818	203.131	0_nuclei_volume
	5	0	0.191919	199.022	0_nuclei_volume
	5	0	0.20202	195.768	0_nuclei_volume
	5	0	0.212121	195.932	0_nuclei_volume
	5	0	0.222222	196.095	0_nuclei_volume
	5	0	0.232323	199.85	0_nuclei_volume
	5	0	0.242424	203.604	0_nuclei_volume
	5	0	0.252525	213.867	0_nuclei_volume
	5	0	0.262626	225.757	0_nuclei_volume
	5	0	0.272727	228.456	0_nuclei_volume
	5	0	0.282828	225.028	0_nuclei_volume
	5	0	0.292929	224.778	0_nuclei_volume
	5	0	0.30303	229.294	0_nuclei_volume
	5	0	0.313131	234.355	0_nuclei_volume
	5	0	0.323232	241.592	0_nuclei_volume
	5	0	0.333333	248.83	0_nuclei_volume
	5	0	0.343434	241.565	0_nuclei_volume
	5	0	0.353535	234.301	0_nuclei_volume
	5	0	0.363636	244.536	0_nuclei_volume
	5	0	0.373737	259.147	0_nuclei_volume
	5	0	0.383838	269.497	0_nuclei_volume
	5	0	0.393939	277.006	0_nuclei_volume
	5	0	0.40404	282.252	0_nuclei_volume
	5	0	0.414141	284.102	0_nuclei_volume
	5	0	0.424242	282.138	0_nuclei_volume
	5	0	0.434343	264.915	0_nuclei_volume
	5	0	0.444444	247.692	0_nuclei_volume
	5	0	0.454545	246.223	0_nuclei_volume
	5	0	0.464646	244.754	0_nuclei_volume
	5	0	0.474747	253.232	0_nuclei_volume
	5	0	0.484848	264.197	0_nuclei_volume
	5	0	0.494949	275.211	0_nuclei_volume
	5	0	0.505051	286.257	0_nuclei_volume
	5	0	0.515152	293.756	0_nuclei_volume
	5	0	0.525253	295.933	0_nuclei_volume
	5	0	0.535354	298.071	0_nuclei_volume
	5	0	0.545455	300.057	0_nuclei_volume
	5	0	0.555556	302.043	0_nuclei_volume
	5	0	0.565657	294.997	0_nuclei_volume
	5	0	0.575758	287.95	0_nuclei_volume
	5	0	0.585859	289.783	0_nuclei_volume
	5	0	0.59596	293.837	0_nuclei_volume
	5	0	0.606061	298.659	0_nuclei_volume
	5	0	0.616162	303.992	0_nuclei_volume
	5	0	0.626263	310.565	0_nuclei_volume
	5	0	0.636364	319	0_nuclei_volume
	5	0	0.646465	323.919	0_nuclei_volume
	5	0	0.656566	314.777	0_nuclei_volume
	5	0	0.666667	305.635	0_nuclei_volume
	5	0	0.676768	310.478	0_nuclei_volume
	5	0	0.686869	315.321	0_nuclei_volume
	5	0	0.69697	327.826	0_nuclei_volume
	5	0	0.707071	342.246	0_nuclei_volume
	5	0	0.717172	349.712	0_nuclei_volume
	5	0	0.727273	352.542	0_nuclei_volume
	5	0	0.737374	353.413	0_nuclei_volume
	5	0	0.747475	351.345	0_nuclei_volume
	5	0	0.757576	351.383	0_nuclei_volume
	5	0	0.767677	359.845	0_nuclei_volume
	5	0	0.777778	368.306	0_nuclei_volume
	5	0	0.787879	368.361	0_nuclei_volume
	5	0	0.79798	368.415	0_nuclei_volume
	5	0	0.808081	375.195	0_nuclei_volume
	5	0	0.818182	383.657	0_nuclei_volume
	5	0	0.828283	383.516	0_nuclei_volume
	5	0	0.838384	377.639	0_nuclei_volume
	5	0	0.848485	377.007	0_nuclei_volume
	5	0	0.858586	384.245	0_nuclei_volume
	5	0	0.868687	389.371	0_nuclei_volume
	5	0	0.878788	386.051	0_nuclei_volume
	5	0	0.888889	382.732	0_nuclei_volume
	5	0	0.89899	391.629	0_nuclei_volume
	5	0	0.909091	400.526	0_nuclei_volume
	5	0	0.919192	398.214	0_nuclei_volume
	5	0	0.929293	393.098	0_nuclei_volume
	5	0	0.939394	394.089	0_nuclei_volume
	5	0	0.949495	399.149	0_nuclei_volume
	5	0	0.959596	397.125	0_nuclei_volume
	5	0	0.969697	384.473	0_nuclei_volume
	5	0	0.979798	362.924	0_nuclei_volume
	5	0	0.989899	305.787	0_nuclei_volume
	5	0	1	248.65	0_nuclei_volume
	5	0	0	156.888	0_nuclei_volume
	5	0	0.010101	146.146	0_nuclei_volume
	5	0	0.020202	135.404	0_nuclei_volume
	5	0	0.030303	153.587	0_nuclei_volume
	5	0	0.040404	175.212	0_nuclei_volume
	5	0	0.0505051	183.527	0_nuclei_volume
	5	0	0.0606061	188.244	0_nuclei_volume
	5	0	0.0707071	190.292	0_nuclei_volume
	5	0	0.0808081	191.087	0_nuclei_volume
	5	0	0.0909091	196.144	0_nuclei_volume
	5	0	0.10101	204.356	0_nuclei_volume
	5	0	0.111111	206.251	0_nuclei_volume
	5	0	0.121212	200.965	0_nuclei_volume
	5	0	0.131313	200.315	0_nuclei_volume
	5	0	0.141414	207.846	0_nuclei_volume
	5	0	0.151515	214.121	0_nuclei_volume
	5	0	0.161616	216.736	0_nuclei_volume
	5	0	0.171717	218.288	0_nuclei_volume
	5	0	0.181818	213.769	0_nuclei_volume
	5	0	0.191919	209.269	0_nuclei_volume
	5	0	0.20202	205.177	0_nuclei_volume
	5	0	0.212121	201.085	0_nuclei_volume
	5	0	0.222222	204.202	0_nuclei_volume
	5	0	0.232323	207.811	0_nuclei_volume
	5	0	0.242424	210.949	0_nuclei_volume
	5	0	0.252525	213.989	0_nuclei_volume
	5	0	0.262626	218.88	0_nuclei_volume
	5	0	0.272727	224.478	0_nuclei_volume
	5	0	0.282828	230.094	0_nuclei_volume
	5	0	0.292929	235.721	0_nuclei_volume
	5	0	0.30303	236.573	0_nuclei_volume
	5	0	0.313131	232.851	0_nuclei_volume
	5	0	0.323232	228.76	0_nuclei_volume
	5	0	0.333333	224.128	0_nuclei_volume
	5	0	0.343434	222.637	0_nuclei_volume
	5	0	0.353535	228.548	0_nuclei_volume
	5	0	0.363636	234.17	0_nuclei_volume
	5	0	0.373737	238.575	0_nuclei_volume
	5	0	0.383838	242.994	0_nuclei_volume
	5	0	0.393939	247.569	0_nuclei_volume
	5	0	0.40404	252.144	0_nuclei_volume
	5	0	0.414141	256.998	0_nuclei_volume
	5	0	0.424242	261.857	0_nuclei_volume
	5	0	0.434343	263.271	0_nuclei_volume
	5	0	0.444444	264.18	0_nuclei_volume
	5	0	0.454545	268.158	0_nuclei_volume
	5	0	0.464646	273.075	0_nuclei_volume
	5	0	0.474747	274.017	0_nuclei_volume
	5	0	0.484848	272.909	0_nuclei_volume
	5	0	0.494949	272.194	0_nuclei_volume
	5	0	0.505051	271.796	0_nuclei_volume
	5	0	0.515152	244.696	0_nuclei_volume
	5	0	0.525253	184.536	0_nuclei_volume
	5	0	0.535354	166.555	0_nuclei_volume
	5	0	0.545455	230.295	0_nuclei_volume
	5	0	0.555556	284.02	0_nuclei_volume
	5	0	0.565657	304.963	0_nuclei_volume
	5	0	0.575758	322.228	0_nuclei_volume
	5	0	0.585859	314.357	0_nuclei_volume
	5	0	0.59596	306.914	0_nuclei_volume
	5	0	0.606061	319.219	0_nuclei_volume
	5	0	0.616162	331.524	0_nuclei_volume
	5	0	0.626263	312.162	0_nuclei_volume
	5	0	0.636364	289.854	0_nuclei_volume
	5	0	0.646465	288.799	0_nuclei_volume
	5	0	0.656566	292.778	0_nuclei_volume
	5	0	0.666667	289.314	0_nuclei_volume
	5	0	0.676768	282.692	0_nuclei_volume
	5	0	0.686869	290.14	0_nuclei_volume
	5	0	0.69697	307.133	0_nuclei_volume
	5	0	0.707071	323.557	0_nuclei_volume
	5	0	0.717172	339.385	0_nuclei_volume
	5	0	0.727273	346.779	0_nuclei_volume
	5	0	0.737374	340.584	0_nuclei_volume
	5	0	0.747475	335.026	0_nuclei_volume
	5	0	0.757576	331.133	0_nuclei_volume
	5	0	0.767677	328.729	0_nuclei_volume
	5	0	0.777778	333.589	0_nuclei_volume
	5	0	0.787879	338.541	0_nuclei_volume
	5	0	0.79798	344.849	0_nuclei_volume
	5	0	0.808081	351.158	0_nuclei_volume
	5	0	0.818182	359.806	0_nuclei_volume
	5	0	0.828283	368.559	0_nuclei_volume
	5	0	0.838384	374.288	0_nuclei_volume
	5	0	0.848485	379.489	0_nuclei_volume
	5	0	0.858586	377.156	0_nuclei_volume
	5	0	0.868687	372.239	0_nuclei_volume
	5	0	0.878788	369.409	0_nuclei_volume
	5	0	0.888889	367.761	0_nuclei_volume
	5	0	0.89899	367.609	0_nuclei_volume
	5	0	0.909091	368.774	0_nuclei_volume
	5	0	0.919192	372.987	0_nuclei_volume
	5	0	0.929293	381.313	0_nuclei_volume
	5	0	0.939394	386.42	0_nuclei_volume
	5	0	0.949495	384.658	0_nuclei_volume
	5	0	0.959596	385.036	0_nuclei_volume
	5	0	0.969697	393.334	0_nuclei_volume
	5	0	0.979798	392.015	0_nuclei_volume
	5	0	0.989899	309.918	0_nuclei_volume
	5	0	1	227.82	0_nuclei_volume
	5	0	0	154.194	0_nuclei_volume
	5	0	0.010101	154.673	0_nuclei_volume
	5	0	0.020202	155.152	0_nuclei_volume
	5	0	0.030303	170.196	0_nuclei_volume
	5	0	0.040404	190.096	0_nuclei_volume
	5	0	0.0505051	200.338	0_nuclei_volume
	5	0	0.0606061	200.923	0_nuclei_volume
	5	0	0.0707071	200.398	0_nuclei_volume
	5	0	0.0808081	196.54	0_nuclei_volume
	5	0	0.0909091	192.683	0_nuclei_volume
	5	0	0.10101	200.903	0_nuclei_volume
	5	0	0.111111	209.124	0_nuclei_volume
	5	0	0.121212	211.818	0_nuclei_volume
	5	0	0.131313	212.669	0_nuclei_volume
	5	0	0.141414	211.325	0_nuclei_volume
	5	0	0.151515	207.787	0_nuclei_volume
	5	0	0.161616	203.55	0_nuclei_volume
	5	0	0.171717	197.219	0_nuclei_volume
	5	0	0.181818	190.887	0_nuclei_volume
	5	0	0.191919	185.912	0_nuclei_volume
	5	0	0.20202	180.937	0_nuclei_volume
	5	0	0.212121	189.49	0_nuclei_volume
	5	0	0.222222	202.553	0_nuclei_volume
	5	0	0.232323	207.94	0_nuclei_volume
	5	0	0.242424	205.652	0_nuclei_volume
	5	0	0.252525	206.597	0_nuclei_volume
	5	0	0.262626	217.238	0_nuclei_volume
	5	0	0.272727	227.879	0_nuclei_volume
	5	0	0.282828	232.588	0_nuclei_volume
	5	0	0.292929	237.297	0_nuclei_volume
	5	0	0.30303	245.538	0_nuclei_volume
	5	0	0.313131	254.955	0_nuclei_volume
	5	0	0.323232	258.427	0_nuclei_volume
	5	0	0.333333	255.953	0_nuclei_volume
	5	0	0.343434	252.494	0_nuclei_volume
	5	0	0.353535	246.083	0_nuclei_volume
	5	0	0.363636	239.671	0_nuclei_volume
	5	0	0.373737	235.894	0_nuclei_volume
	5	0	0.383838	232.116	0_nuclei_volume
	5	0	0.393939	245.039	0_nuclei_volume
	5	0	0.40404	263.528	0_nuclei_volume
	5	0	0.414141	269.607	0_nuclei_volume
	5	0	0.424242	263.275	0_nuclei_volume
	5	0	0.434343	259.059	0_nuclei_volume
	5	0	0.444444	261.187	0_nuclei_volume
	5	0	0.454545	263.315	0_nuclei_volume
	5	0	0.464646	263.236	0_nuclei_volume
	5	0	0.474747	263.156	0_nuclei_volume
	5	0	0.484848	265.49	0_nuclei_volume
	5	0	0.494949	268.629	0_nuclei_volume
	5	0	0.505051	266.328	0_nuclei_volume
	5	0	0.515152	258.587	0_nuclei_volume
	5	0	0.525253	255.461	0_nuclei_volume
	5	0	0.535354	266.182	0_nuclei_volume
	5	0	0.545455	276.903	0_nuclei_volume
	5	0	0.555556	283.9	0_nuclei_volume
	5	0	0.565657	290.897	0_nuclei_volume
	5	0	0.575758	287.099	0_nuclei_volume
	5	0	0.585859	279.703	0_nuclei_volume
	5	0	0.59596	283.162	0_nuclei_volume
	5	0	0.606061	297.474	0_nuclei_volume
	5	0	0.616162	308.508	0_nuclei_volume
	5	0	0.626263	309.705	0_nuclei_volume
	5	0	0.636364	310.902	0_nuclei_volume
	5	0	0.646465	328.434	0_nuclei_volume
	5	0	0.656566	345.966	0_nuclei_volume
	5	0	0.666667	338.617	0_nuclei_volume
	5	0	0.676768	322.974	0_nuclei_volume
	5	0	0.686869	320.739	0_nuclei_volume
	5	0	0.69697	331.913	0_nuclei_volume
	5	0	0.707071	337.167	0_nuclei_volume
	5	0	0.717172	324.663	0_nuclei_volume
	5	0	0.727273	312.159	0_nuclei_volume
	5	0	0.737374	328.122	0_nuclei_volume
	5	0	0.747475	344.084	0_nuclei_volume
	5	0	0.757576	344.543	0_nuclei_volume
	5	0	0.767677	339.834	0_nuclei_volume
	5	0	0.777778	340.818	0_nuclei_volume
	5	0	0.787879	347.496	0_nuclei_volume
	5	0	0.79798	354.585	0_nuclei_volume
	5	0	0.808081	362.912	0_nuclei_volume
	5	0	0.818182	371.239	0_nuclei_volume
	5	0	0.828283	366.025	0_nuclei_volume
	5	0	0.838384	360.811	0_nuclei_volume
	5	0	0.848485	360.425	0_nuclei_volume
	5	0	0.858586	361.649	0_nuclei_volume
	5	0	0.868687	361.063	0_nuclei_volume
	5	0	0.878788	358.669	0_nuclei_volume
	5	0	0.888889	355.796	0_nuclei_volume
	5	0	0.89899	351.486	0_nuclei_volume
	5	0	0.909091	347.176	0_nuclei_volume
	5	0	0.919192	349.757	0_nuclei_volume
	5	0	0.929293	352.337	0_nuclei_volume
	5	0	0.939394	367.029	0_nuclei_volume
	5	0	0.949495	385.758	0_nuclei_volume
	5	0	0.959596	396.346	0_nuclei_volume
	5	0	0.969697	398.794	0_nuclei_volume
	5	0	0.979798	388.731	0_nuclei_volume
	5	0	0.989899	341.137	0_nuclei_volume
	5	0	1	293.544	0_nuclei_volume
	5	0	0	145.096	0_nuclei_volume
	5	0	0.010101	158.651	0_nuclei_volume
	5	0	0.020202	172.206	0_nuclei_volume
	5	0	0.030303	188.174	0_nuclei_volume
	5	0	0.040404	204.428	0_nuclei_volume
	5	0	0.0505051	205.247	0_nuclei_volume
	5	0	0.0606061	201.894	0_nuclei_volume
	5	0	0.0707071	200.824	0_nuclei_volume
	5	0	0.0808081	200.824	0_nuclei_volume
	5	0	0.0909091	202.962	0_nuclei_volume
	5	0	0.10101	206.685	0_nuclei_volume
	5	0	0.111111	208.426	0_nuclei_volume
	5	0	0.121212	207.914	0_nuclei_volume
	5	0	0.131313	205.779	0_nuclei_volume
	5	0	0.141414	200.777	0_nuclei_volume
	5	0	0.151515	197.082	0_nuclei_volume
	5	0	0.161616	197.195	0_nuclei_volume
	5	0	0.171717	196.56	0_nuclei_volume
	5	0	0.181818	191.644	0_nuclei_volume
	5	0	0.191919	187.569	0_nuclei_volume
	5	0	0.20202	202.431	0_nuclei_volume
	5	0	0.212121	217.294	0_nuclei_volume
	5	0	0.222222	214.704	0_nuclei_volume
	5	0	0.232323	210.924	0_nuclei_volume
	5	0	0.242424	210.305	0_nuclei_volume
	5	0	0.252525	210.333	0_nuclei_volume
	5	0	0.262626	228.329	0_nuclei_volume
	5	0	0.272727	253.194	0_nuclei_volume
	5	0	0.282828	255.195	0_nuclei_volume
	5	0	0.292929	243.004	0_nuclei_volume
	5	0	0.30303	234.73	0_nuclei_volume
	5	0	0.313131	230.212	0_nuclei_volume
	5	0	0.323232	227.13	0_nuclei_volume
	5	0	0.333333	226.163	0_nuclei_volume
	5	0	0.343434	227.17	0_nuclei_volume
	5	0	0.353535	232.825	0_nuclei_volume
	5	0	0.363636	237.941	0_nuclei_volume
	5	0	0.373737	240.783	0_nuclei_volume
	5	0	0.383838	245.356	0_nuclei_volume
	5	0	0.393939	268.545	0_nuclei_volume
	5	0	0.40404	291.733	0_nuclei_volume
	5	0	0.414141	284.161	0_nuclei_volume
	5	0	0.424242	275.92	0_nuclei_volume
	5	0	0.434343	265.721	0_nuclei_volume
	5	0	0.444444	255.235	0_nuclei_volume
	5	0	0.454545	267.669	0_nuclei_volume
	5	0	0.464646	287.106	0_nuclei_volume
	5	0	0.474747	288.775	0_nuclei_volume
	5	0	0.484848	281.273	0_nuclei_volume
	5	0	0.494949	285.639	0_nuclei_volume
	5	0	0.505051	299.592	0_nuclei_volume
	5	0	0.515152	302.105	0_nuclei_volume
	5	0	0.525253	290.454	0_nuclei_volume
	5	0	0.535354	285.962	0_nuclei_volume
	5	0	0.545455	295.339	0_nuclei_volume
	5	0	0.555556	304.77	0_nuclei_volume
	5	0	0.565657	314.375	0_nuclei_volume
	5	0	0.575758	324.372	0_nuclei_volume
	5	0	0.585859	337.046	0_nuclei_volume
	5	0	0.59596	349.713	0_nuclei_volume
	5	0	0.606061	362.047	0_nuclei_volume
	5	0	0.616162	374.38	0_nuclei_volume
	5	0	0.626263	364.068	0_nuclei_volume
	5	0	0.636364	351.649	0_nuclei_volume
	5	0	0.646465	353.499	0_nuclei_volume
	5	0	0.656566	358.728	0_nuclei_volume
	5	0	0.666667	365.034	0_nuclei_volume
	5	0	0.676768	371.797	0_nuclei_volume
	5	0	0.686869	372.28	0_nuclei_volume
	5	0	0.69697	368.5	0_nuclei_volume
	5	0	0.707071	365.027	0_nuclei_volume
	5	0	0.717172	361.872	0_nuclei_volume
	5	0	0.727273	362.636	0_nuclei_volume
	5	0	0.737374	369.712	0_nuclei_volume
	5	0	0.747475	379.264	0_nuclei_volume
	5	0	0.757576	395.291	0_nuclei_volume
	5	0	0.767677	407.198	0_nuclei_volume
	5	0	0.777778	399.013	0_nuclei_volume
	5	0	0.787879	391.809	0_nuclei_volume
	5	0	0.79798	398.97	0_nuclei_volume
	5	0	0.808081	406.131	0_nuclei_volume
	5	0	0.818182	405.647	0_nuclei_volume
	5	0	0.828283	404.823	0_nuclei_volume
	5	0	0.838384	401.411	0_nuclei_volume
	5	0	0.848485	397.546	0_nuclei_volume
	5	0	0.858586	399.776	0_nuclei_volume
	5	0	0.868687	404.095	0_nuclei_volume
	5	0	0.878788	409.249	0_nuclei_volume
	5	0	0.888889	414.876	0_nuclei_volume
	5	0	0.89899	423.45	0_nuclei_volume
	5	0	0.909091	434.618	0_nuclei_volume
	5	0	0.919192	441.155	0_nuclei_volume
	5	0	0.929293	441.439	0_nuclei_volume
	5	0	0.939394	443.41	0_nuclei_volume
	5	0	0.949495	448.98	0_nuclei_volume
	5	0	0.959596	454.568	0_nuclei_volume
	5	0	0.969697	460.223	0_nuclei_volume
	5	0	0.979798	457.489	0_nuclei_volume
	5	0	0.989899	384.285	0_nuclei_volume
	5	0	1	311.082	0_nuclei_volume
	5	0	0	126.66	0_nuclei_volume
	5	0	0.010101	126.747	0_nuclei_volume
	5	0	0.020202	126.834	0_nuclei_volume
	5	0	0.030303	148.497	0_nuclei_volume
	5	0	0.040404	171.598	0_nuclei_volume
	5	0	0.0505051	181.139	0_nuclei_volume
	5	0	0.0606061	188.743	0_nuclei_volume
	5	0	0.0707071	190.263	0_nuclei_volume
	5	0	0.0808081	190.379	0_nuclei_volume
	5	0	0.0909091	188.58	0_nuclei_volume
	5	0	0.10101	186.142	0_nuclei_volume
	5	0	0.111111	184.522	0_nuclei_volume
	5	0	0.121212	183.274	0_nuclei_volume
	5	0	0.131313	189.88	0_nuclei_volume
	5	0	0.141414	201.199	0_nuclei_volume
	5	0	0.151515	200.894	0_nuclei_volume
	5	0	0.161616	191.549	0_nuclei_volume
	5	0	0.171717	189.227	0_nuclei_volume
	5	0	0.181818	193.929	0_nuclei_volume
	5	0	0.191919	196.993	0_nuclei_volume
	5	0	0.20202	197.95	0_nuclei_volume
	5	0	0.212121	201.477	0_nuclei_volume
	5	0	0.222222	209.284	0_nuclei_volume
	5	0	0.232323	213.862	0_nuclei_volume
	5	0	0.242424	211.337	0_nuclei_volume
	5	0	0.252525	205.91	0_nuclei_volume
	5	0	0.262626	191.776	0_nuclei_volume
	5	0	0.272727	181.239	0_nuclei_volume
	5	0	0.282828	186.289	0_nuclei_volume
	5	0	0.292929	190.864	0_nuclei_volume
	5	0	0.30303	192.112	0_nuclei_volume
	5	0	0.313131	193.691	0_nuclei_volume
	5	0	0.323232	200.25	0_nuclei_volume
	5	0	0.333333	206.809	0_nuclei_volume
	5	0	0.343434	210.089	0_nuclei_volume
	5	0	0.353535	213.368	0_nuclei_volume
	5	0	0.363636	219.886	0_nuclei_volume
	5	0	0.373737	226.619	0_nuclei_volume
	5	0	0.383838	231.27	0_nuclei_volume
	5	0	0.393939	235.623	0_nuclei_volume
	5	0	0.40404	237.547	0_nuclei_volume
	5	0	0.414141	238.911	0_nuclei_volume
	5	0	0.424242	235.857	0_nuclei_volume
	5	0	0.434343	231.329	0_nuclei_volume
	5	0	0.444444	236.279	0_nuclei_volume
	5	0	0.454545	245.538	0_nuclei_volume
	5	0	0.464646	250.696	0_nuclei_volume
	5	0	0.474747	253.395	0_nuclei_volume
	5	0	0.484848	259.343	0_nuclei_volume
	5	0	0.494949	267.817	0_nuclei_volume
	5	0	0.505051	273.157	0_nuclei_volume
	5	0	0.515152	275.363	0_nuclei_volume
	5	0	0.525253	276.743	0_nuclei_volume
	5	0	0.535354	277.063	0_nuclei_volume
	5	0	0.545455	280.984	0_nuclei_volume
	5	0	0.555556	290.91	0_nuclei_volume
	5	0	0.565657	293.444	0_nuclei_volume
	5	0	0.575758	279.716	0_nuclei_volume
	5	0	0.585859	270.691	0_nuclei_volume
	5	0	0.59596	275.769	0_nuclei_volume
	5	0	0.606061	280.908	0_nuclei_volume
	5	0	0.616162	286.306	0_nuclei_volume
	5	0	0.626263	292.071	0_nuclei_volume
	5	0	0.636364	300.4	0_nuclei_volume
	5	0	0.646465	307.443	0_nuclei_volume
	5	0	0.656566	295.196	0_nuclei_volume
	5	0	0.666667	282.949	0_nuclei_volume
	5	0	0.676768	290.64	0_nuclei_volume
	5	0	0.686869	298.33	0_nuclei_volume
	5	0	0.69697	297.913	0_nuclei_volume
	5	0	0.707071	296.956	0_nuclei_volume
	5	0	0.717172	298.74	0_nuclei_volume
	5	0	0.727273	300.917	0_nuclei_volume
	5	0	0.737374	294.18	0_nuclei_volume
	5	0	0.747475	285.387	0_nuclei_volume
	5	0	0.757576	288.064	0_nuclei_volume
	5	0	0.767677	294.565	0_nuclei_volume
	5	0	0.777778	301.944	0_nuclei_volume
	5	0	0.787879	309.722	0_nuclei_volume
	5	0	0.79798	321.037	0_nuclei_volume
	5	0	0.808081	334.474	0_nuclei_volume
	5	0	0.818182	332.762	0_nuclei_volume
	5	0	0.828283	319.266	0_nuclei_volume
	5	0	0.838384	309.065	0_nuclei_volume
	5	0	0.848485	302.158	0_nuclei_volume
	5	0	0.858586	300.355	0_nuclei_volume
	5	0	0.868687	305.114	0_nuclei_volume
	5	0	0.878788	312.976	0_nuclei_volume
	5	0	0.888889	326.007	0_nuclei_volume
	5	0	0.89899	335.129	0_nuclei_volume
	5	0	0.909091	335.651	0_nuclei_volume
	5	0	0.919192	339.337	0_nuclei_volume
	5	0	0.929293	352.513	0_nuclei_volume
	5	0	0.939394	365.531	0_nuclei_volume
	5	0	0.949495	377.865	0_nuclei_volume
	5	0	0.959596	380.031	0_nuclei_volume
	5	0	0.969697	311.017	0_nuclei_volume
	5	0	0.979798	249.523	0_nuclei_volume
	5	0	0.989899	300.834	0_nuclei_volume
	5	0	1	352.145	0_nuclei_volume
	5	0	0	134.68	0_nuclei_volume
	5	0	0.010101	136.132	0_nuclei_volume
	5	0	0.020202	137.583	0_nuclei_volume
	5	0	0.030303	144.53	0_nuclei_volume
	5	0	0.040404	151.843	0_nuclei_volume
	5	0	0.0505051	167.893	0_nuclei_volume
	5	0	0.0606061	185.19	0_nuclei_volume
	5	0	0.0707071	186.735	0_nuclei_volume
	5	0	0.0808081	184.646	0_nuclei_volume
	5	0	0.0909091	184.276	0_nuclei_volume
	5	0	0.10101	184.479	0_nuclei_volume
	5	0	0.111111	187.934	0_nuclei_volume
	5	0	0.121212	192.868	0_nuclei_volume
	5	0	0.131313	186.955	0_nuclei_volume
	5	0	0.141414	174.533	0_nuclei_volume
	5	0	0.151515	172.723	0_nuclei_volume
	5	0	0.161616	179.166	0_nuclei_volume
	5	0	0.171717	179.238	0_nuclei_volume
	5	0	0.181818	172.941	0_nuclei_volume
	5	0	0.191919	169.119	0_nuclei_volume
	5	0	0.20202	168.48	0_nuclei_volume
	5	0	0.212121	168.908	0_nuclei_volume
	5	0	0.222222	171.114	0_nuclei_volume
	5	0	0.232323	173.936	0_nuclei_volume
	5	0	0.242424	178.116	0_nuclei_volume
	5	0	0.252525	179.226	0_nuclei_volume
	5	0	0.262626	171.129	0_nuclei_volume
	5	0	0.272727	163.581	0_nuclei_volume
	5	0	0.282828	158.415	0_nuclei_volume
	5	0	0.292929	154.504	0_nuclei_volume
	5	0	0.30303	159.38	0_nuclei_volume
	5	0	0.313131	164.662	0_nuclei_volume
	5	0	0.323232	176.039	0_nuclei_volume
	5	0	0.333333	187.415	0_nuclei_volume
	5	0	0.343434	193.626	0_nuclei_volume
	5	0	0.353535	199.837	0_nuclei_volume
	5	0	0.363636	219.488	0_nuclei_volume
	5	0	0.373737	240.036	0_nuclei_volume
	5	0	0.383838	235.139	0_nuclei_volume
	5	0	0.393939	226.606	0_nuclei_volume
	5	0	0.40404	222.86	0_nuclei_volume
	5	0	0.414141	220.219	0_nuclei_volume
	5	0	0.424242	215.794	0_nuclei_volume
	5	0	0.434343	210.773	0_nuclei_volume
	5	0	0.444444	210.341	0_nuclei_volume
	5	0	0.454545	211.995	0_nuclei_volume
	5	0	0.464646	224.37	0_nuclei_volume
	5	0	0.474747	243.176	0_nuclei_volume
	5	0	0.484848	253.085	0_nuclei_volume
	5	0	0.494949	256.074	0_nuclei_volume
	5	0	0.505051	260.137	0_nuclei_volume
	5	0	0.515152	265.274	0_nuclei_volume
	5	0	0.525253	266.196	0_nuclei_volume
	5	0	0.535354	261.697	0_nuclei_volume
	5	0	0.545455	261.911	0_nuclei_volume
	5	0	0.555556	269.98	0_nuclei_volume
	5	0	0.565657	271.817	0_nuclei_volume
	5	0	0.575758	259.947	0_nuclei_volume
	5	0	0.585859	251.697	0_nuclei_volume
	5	0	0.59596	254.309	0_nuclei_volume
	5	0	0.606061	257.694	0_nuclei_volume
	5	0	0.616162	264.427	0_nuclei_volume
	5	0	0.626263	269.833	0_nuclei_volume
	5	0	0.636364	265.944	0_nuclei_volume
	5	0	0.646465	261.284	0_nuclei_volume
	5	0	0.656566	245.06	0_nuclei_volume
	5	0	0.666667	228.837	0_nuclei_volume
	5	0	0.676768	247.963	0_nuclei_volume
	5	0	0.686869	267.088	0_nuclei_volume
	5	0	0.69697	267.331	0_nuclei_volume
	5	0	0.707071	266.315	0_nuclei_volume
	5	0	0.717172	275.534	0_nuclei_volume
	5	0	0.727273	286.214	0_nuclei_volume
	5	0	0.737374	279.279	0_nuclei_volume
	5	0	0.747475	268.28	0_nuclei_volume
	5	0	0.757576	271.646	0_nuclei_volume
	5	0	0.767677	279.802	0_nuclei_volume
	5	0	0.777778	280.315	0_nuclei_volume
	5	0	0.787879	277.355	0_nuclei_volume
	5	0	0.79798	281.995	0_nuclei_volume
	5	0	0.808081	291.195	0_nuclei_volume
	5	0	0.818182	295.644	0_nuclei_volume
	5	0	0.828283	296.399	0_nuclei_volume
	5	0	0.838384	295.035	0_nuclei_volume
	5	0	0.848485	291.552	0_nuclei_volume
	5	0	0.858586	293.58	0_nuclei_volume
	5	0	0.868687	302.693	0_nuclei_volume
	5	0	0.878788	309.063	0_nuclei_volume
	5	0	0.888889	310.863	0_nuclei_volume
	5	0	0.89899	313.378	0_nuclei_volume
	5	0	0.909091	317.471	0_nuclei_volume
	5	0	0.919192	321.359	0_nuclei_volume
	5	0	0.929293	324.639	0_nuclei_volume
	5	0	0.939394	330.122	0_nuclei_volume
	5	0	0.949495	345.156	0_nuclei_volume
	5	0	0.959596	358.404	0_nuclei_volume
	5	0	0.969697	359.159	0_nuclei_volume
	5	0	0.979798	355.95	0_nuclei_volume
	5	0	0.989899	293.292	0_nuclei_volume
	5	0	1	230.633	0_nuclei_volume
	5	0	0	97.6284	0_nuclei_volume
	5	0	0.010101	123.689	0_nuclei_volume
	5	0	0.020202	149.75	0_nuclei_volume
	5	0	0.030303	171.377	0_nuclei_volume
	5	0	0.040404	192.209	0_nuclei_volume
	5	0	0.0505051	195.918	0_nuclei_volume
	5	0	0.0606061	192.135	0_nuclei_volume
	5	0	0.0707071	194.248	0_nuclei_volume
	5	0	0.0808081	201.312	0_nuclei_volume
	5	0	0.0909091	211.489	0_nuclei_volume
	5	0	0.10101	226.508	0_nuclei_volume
	5	0	0.111111	236.891	0_nuclei_volume
	5	0	0.121212	232.525	0_nuclei_volume
	5	0	0.131313	227.89	0_nuclei_volume
	5	0	0.141414	220.436	0_nuclei_volume
	5	0	0.151515	212.982	0_nuclei_volume
	5	0	0.161616	209.896	0_nuclei_volume
	5	0	0.171717	207.115	0_nuclei_volume
	5	0	0.181818	207.468	0_nuclei_volume
	5	0	0.191919	208.692	0_nuclei_volume
	5	0	0.20202	212.914	0_nuclei_volume
	5	0	0.212121	218.893	0_nuclei_volume
	5	0	0.222222	215.722	0_nuclei_volume
	5	0	0.232323	202.566	0_nuclei_volume
	5	0	0.242424	195.632	0_nuclei_volume
	5	0	0.252525	201.556	0_nuclei_volume
	5	0	0.262626	205.879	0_nuclei_volume
	5	0	0.272727	202.598	0_nuclei_volume
	5	0	0.282828	199.684	0_nuclei_volume
	5	0	0.292929	213.34	0_nuclei_volume
	5	0	0.30303	226.996	0_nuclei_volume
	5	0	0.313131	218.595	0_nuclei_volume
	5	0	0.323232	206.886	0_nuclei_volume
	5	0	0.333333	208.685	0_nuclei_volume
	5	0	0.343434	215.805	0_nuclei_volume
	5	0	0.353535	220.52	0_nuclei_volume
	5	0	0.363636	223.385	0_nuclei_volume
	5	0	0.373737	227.938	0_nuclei_volume
	5	0	0.383838	234.891	0_nuclei_volume
	5	0	0.393939	239.704	0_nuclei_volume
	5	0	0.40404	238.453	0_nuclei_volume
	5	0	0.414141	237.27	0_nuclei_volume
	5	0	0.424242	236.659	0_nuclei_volume
	5	0	0.434343	236.047	0_nuclei_volume
	5	0	0.444444	238.281	0_nuclei_volume
	5	0	0.454545	240.645	0_nuclei_volume
	5	0	0.464646	233.86	0_nuclei_volume
	5	0	0.474747	224.848	0_nuclei_volume
	5	0	0.484848	220.426	0_nuclei_volume
	5	0	0.494949	218.451	0_nuclei_volume
	5	0	0.505051	222.304	0_nuclei_volume
	5	0	0.515152	231.982	0_nuclei_volume
	5	0	0.525253	242.039	0_nuclei_volume
	5	0	0.535354	252.802	0_nuclei_volume
	5	0	0.545455	260.867	0_nuclei_volume
	5	0	0.555556	257.835	0_nuclei_volume
	5	0	0.565657	255.135	0_nuclei_volume
	5	0	0.575758	259.724	0_nuclei_volume
	5	0	0.585859	264.313	0_nuclei_volume
	5	0	0.59596	261.292	0_nuclei_volume
	5	0	0.606061	257.342	0_nuclei_volume
	5	0	0.616162	263.075	0_nuclei_volume
	5	0	0.626263	272.226	0_nuclei_volume
	5	0	0.636364	276.577	0_nuclei_volume
	5	0	0.646465	277.55	0_nuclei_volume
	5	0	0.656566	279.709	0_nuclei_volume
	5	0	0.666667	283.408	0_nuclei_volume
	5	0	0.676768	286.753	0_nuclei_volume
	5	0	0.686869	289.201	0_nuclei_volume
	5	0	0.69697	293.585	0_nuclei_volume
	5	0	0.707071	310.885	0_nuclei_volume
	5	0	0.717172	328.184	0_nuclei_volume
	5	0	0.727273	312.453	0_nuclei_volume
	5	0	0.737374	295.988	0_nuclei_volume
	5	0	0.747475	298.685	0_nuclei_volume
	5	0	0.757576	305.415	0_nuclei_volume
	5	0	0.767677	312.821	0_nuclei_volume
	5	0	0.777778	320.553	0_nuclei_volume
	5	0	0.787879	314.877	0_nuclei_volume
	5	0	0.79798	296.91	0_nuclei_volume
	5	0	0.808081	283.989	0_nuclei_volume
	5	0	0.818182	279.678	0_nuclei_volume
	5	0	0.828283	279.563	0_nuclei_volume
	5	0	0.838384	294.555	0_nuclei_volume
	5	0	0.848485	308.368	0_nuclei_volume
	5	0	0.858586	305.309	0_nuclei_volume
	5	0	0.868687	302.25	0_nuclei_volume
	5	0	0.878788	307.367	0_nuclei_volume
	5	0	0.888889	313.264	0_nuclei_volume
	5	0	0.89899	317.425	0_nuclei_volume
	5	0	0.909091	321.04	0_nuclei_volume
	5	0	0.919192	322.404	0_nuclei_volume
	5	0	0.929293	322.321	0_nuclei_volume
	5	0	0.939394	326.047	0_nuclei_volume
	5	0	0.949495	334.307	0_nuclei_volume
	5	0	0.959596	346.597	0_nuclei_volume
	5	0	0.969697	368.096	0_nuclei_volume
	5	0	0.979798	372.319	0_nuclei_volume
	5	0	0.989899	280.286	0_nuclei_volume
	5	0	1	188.253	0_nuclei_volume
	5	0	0	131.688	0_nuclei_volume
	5	0	0.010101	145.727	0_nuclei_volume
	5	0	0.020202	159.766	0_nuclei_volume
	5	0	0.030303	176.875	0_nuclei_volume
	5	0	0.040404	194.751	0_nuclei_volume
	5	0	0.0505051	201.183	0_nuclei_volume
	5	0	0.0606061	199.986	0_nuclei_volume
	5	0	0.0707071	194.74	0_nuclei_volume
	5	0	0.0808081	183.421	0_nuclei_volume
	5	0	0.0909091	174.862	0_nuclei_volume
	5	0	0.10101	177.337	0_nuclei_volume
	5	0	0.111111	179.813	0_nuclei_volume
	5	0	0.121212	194.996	0_nuclei_volume
	5	0	0.131313	210.178	0_nuclei_volume
	5	0	0.141414	213.105	0_nuclei_volume
	5	0	0.151515	212.969	0_nuclei_volume
	5	0	0.161616	208.001	0_nuclei_volume
	5	0	0.171717	199.811	0_nuclei_volume
	5	0	0.181818	198.598	0_nuclei_volume
	5	0	0.191919	207.849	0_nuclei_volume
	5	0	0.20202	215.57	0_nuclei_volume
	5	0	0.212121	217.176	0_nuclei_volume
	5	0	0.222222	218.781	0_nuclei_volume
	5	0	0.232323	229.8	0_nuclei_volume
	5	0	0.242424	240.82	0_nuclei_volume
	5	0	0.252525	242.131	0_nuclei_volume
	5	0	0.262626	241.016	0_nuclei_volume
	5	0	0.272727	243.949	0_nuclei_volume
	5	0	0.282828	249.581	0_nuclei_volume
	5	0	0.292929	245.265	0_nuclei_volume
	5	0	0.30303	226.029	0_nuclei_volume
	5	0	0.313131	213.671	0_nuclei_volume
	5	0	0.323232	228.826	0_nuclei_volume
	5	0	0.333333	243.981	0_nuclei_volume
	5	0	0.343434	258.864	0_nuclei_volume
	5	0	0.353535	273.747	0_nuclei_volume
	5	0	0.363636	259.571	0_nuclei_volume
	5	0	0.373737	238.131	0_nuclei_volume
	5	0	0.383838	236.461	0_nuclei_volume
	5	0	0.393939	247.97	0_nuclei_volume
	5	0	0.40404	257.966	0_nuclei_volume
	5	0	0.414141	265.693	0_nuclei_volume
	5	0	0.424242	270.645	0_nuclei_volume
	5	0	0.434343	264.496	0_nuclei_volume
	5	0	0.444444	258.347	0_nuclei_volume
	5	0	0.454545	275.706	0_nuclei_volume
	5	0	0.464646	293.065	0_nuclei_volume
	5	0	0.474747	285.784	0_nuclei_volume
	5	0	0.484848	272.343	0_nuclei_volume
	5	0	0.494949	270.868	0_nuclei_volume
	5	0	0.505051	277.371	0_nuclei_volume
	5	0	0.515152	281.893	0_nuclei_volume
	5	0	0.525253	283.444	0_nuclei_volume
	5	0	0.535354	284.26	0_nuclei_volume
	5	0	0.545455	282.138	0_nuclei_volume
	5	0	0.555556	280.016	0_nuclei_volume
	5	0	0.565657	285.321	0_nuclei_volume
	5	0	0.575758	290.627	0_nuclei_volume
	5	0	0.585859	291.057	0_nuclei_volume
	5	0	0.59596	290.268	0_nuclei_volume
	5	0	0.606061	294.474	0_nuclei_volume
	5	0	0.616162	302.011	0_nuclei_volume
	5	0	0.626263	306.413	0_nuclei_volume
	5	0	0.636364	306.114	0_nuclei_volume
	5	0	0.646465	307.371	0_nuclei_volume
	5	0	0.656566	314.853	0_nuclei_volume
	5	0	0.666667	322.335	0_nuclei_volume
	5	0	0.676768	322.934	0_nuclei_volume
	5	0	0.686869	323.532	0_nuclei_volume
	5	0	0.69697	320.975	0_nuclei_volume
	5	0	0.707071	317.628	0_nuclei_volume
	5	0	0.717172	315.016	0_nuclei_volume
	5	0	0.727273	312.894	0_nuclei_volume
	5	0	0.737374	309.781	0_nuclei_volume
	5	0	0.747475	305.183	0_nuclei_volume
	5	0	0.757576	300.743	0_nuclei_volume
	5	0	0.767677	296.934	0_nuclei_volume
	5	0	0.777778	293.125	0_nuclei_volume
	5	0	0.787879	288.935	0_nuclei_volume
	5	0	0.79798	284.745	0_nuclei_volume
	5	0	0.808081	288.39	0_nuclei_volume
	5	0	0.818182	293.995	0_nuclei_volume
	5	0	0.828283	294.36	0_nuclei_volume
	5	0	0.838384	291.231	0_nuclei_volume
	5	0	0.848485	292.281	0_nuclei_volume
	5	0	0.858586	299.6	0_nuclei_volume
	5	0	0.868687	307.556	0_nuclei_volume
	5	0	0.878788	318.058	0_nuclei_volume
	5	0	0.888889	328.561	0_nuclei_volume
	5	0	0.89899	322.139	0_nuclei_volume
	5	0	0.909091	315.718	0_nuclei_volume
	5	0	0.919192	315.675	0_nuclei_volume
	5	0	0.929293	317.226	0_nuclei_volume
	5	0	0.939394	314.222	0_nuclei_volume
	5	0	0.949495	308.182	0_nuclei_volume
	5	0	0.959596	304.09	0_nuclei_volume
	5	0	0.969697	302.92	0_nuclei_volume
	5	0	0.979798	303.148	0_nuclei_volume
	5	0	0.989899	308.971	0_nuclei_volume
	5	0	1	314.793	0_nuclei_volume
	5	0	0	128.814	0_nuclei_volume
	5	0	0.010101	148.652	0_nuclei_volume
	5	0	0.020202	168.49	0_nuclei_volume
	5	0	0.030303	187.724	0_nuclei_volume
	5	0	0.040404	200.716	0_nuclei_volume
	5	0	0.0505051	213.708	0_nuclei_volume
	5	0	0.0606061	225.423	0_nuclei_volume
	5	0	0.0707071	231.179	0_nuclei_volume
	5	0	0.0808081	236.935	0_nuclei_volume
	5	0	0.0909091	241.571	0_nuclei_volume
	5	0	0.10101	243.092	0_nuclei_volume
	5	0	0.111111	244.613	0_nuclei_volume
	5	0	0.121212	248.521	0_nuclei_volume
	5	0	0.131313	256.806	0_nuclei_volume
	5	0	0.141414	265.091	0_nuclei_volume
	5	0	0.151515	262.664	0_nuclei_volume
	5	0	0.161616	246.671	0_nuclei_volume
	5	0	0.171717	230.677	0_nuclei_volume
	5	0	0.181818	225.578	0_nuclei_volume
	5	0	0.191919	230.162	0_nuclei_volume
	5	0	0.20202	234.746	0_nuclei_volume
	5	0	0.212121	240.499	0_nuclei_volume
	5	0	0.222222	246.974	0_nuclei_volume
	5	0	0.232323	253.45	0_nuclei_volume
	5	0	0.242424	263.655	0_nuclei_volume
	5	0	0.252525	275.413	0_nuclei_volume
	5	0	0.262626	287.172	0_nuclei_volume
	5	0	0.272727	280.859	0_nuclei_volume
	5	0	0.282828	269.861	0_nuclei_volume
	5	0	0.292929	258.863	0_nuclei_volume
	5	0	0.30303	263.591	0_nuclei_volume
	5	0	0.313131	270.416	0_nuclei_volume
	5	0	0.323232	277.241	0_nuclei_volume
	5	0	0.333333	283.308	0_nuclei_volume
	5	0	0.343434	289.352	0_nuclei_volume
	5	0	0.353535	294.535	0_nuclei_volume
	5	0	0.363636	285.942	0_nuclei_volume
	5	0	0.373737	277.349	0_nuclei_volume
	5	0	0.383838	270.815	0_nuclei_volume
	5	0	0.393939	276.221	0_nuclei_volume
	5	0	0.40404	281.628	0_nuclei_volume
	5	0	0.414141	286.971	0_nuclei_volume
	5	0	0.424242	292.111	0_nuclei_volume
	5	0	0.434343	297.25	0_nuclei_volume
	5	0	0.444444	298	0_nuclei_volume
	5	0	0.454545	289.571	0_nuclei_volume
	5	0	0.464646	281.143	0_nuclei_volume
	5	0	0.474747	284.328	0_nuclei_volume
	5	0	0.484848	304.104	0_nuclei_volume
	5	0	0.494949	323.88	0_nuclei_volume
	5	0	0.505051	341.189	0_nuclei_volume
	5	0	0.515152	356.032	0_nuclei_volume
	5	0	0.525253	370.874	0_nuclei_volume
	5	0	0.535354	365.969	0_nuclei_volume
	5	0	0.545455	347.242	0_nuclei_volume
	5	0	0.555556	328.514	0_nuclei_volume
	5	0	0.565657	329.061	0_nuclei_volume
	5	0	0.575758	338.825	0_nuclei_volume
	5	0	0.585859	348.59	0_nuclei_volume
	5	0	0.59596	351.343	0_nuclei_volume
	5	0	0.606061	351.94	0_nuclei_volume
	5	0	0.616162	352.536	0_nuclei_volume
	5	0	0.626263	371.823	0_nuclei_volume
	5	0	0.636364	394.334	0_nuclei_volume
	5	0	0.646465	416.844	0_nuclei_volume
	5	0	0.656566	373.822	0_nuclei_volume
	5	0	0.666667	326.705	0_nuclei_volume
	5	0	0.676768	281.535	0_nuclei_volume
	5	0	0.686869	300.612	0_nuclei_volume
	5	0	0.69697	319.689	0_nuclei_volume
	5	0	0.707071	337.881	0_nuclei_volume
	5	0	0.717172	349.434	0_nuclei_volume
	5	0	0.727273	360.987	0_nuclei_volume
	5	0	0.737374	370.636	0_nuclei_volume
	5	0	0.747475	372.938	0_nuclei_volume
	5	0	0.757576	375.241	0_nuclei_volume
	5	0	0.767677	375.457	0_nuclei_volume
	5	0	0.777778	370.667	0_nuclei_volume
	5	0	0.787879	365.877	0_nuclei_volume
	5	0	0.79798	371.219	0_nuclei_volume
	5	0	0.808081	392.928	0_nuclei_volume
	5	0	0.818182	414.636	0_nuclei_volume
	5	0	0.828283	423.778	0_nuclei_volume
	5	0	0.838384	418.783	0_nuclei_volume
	5	0	0.848485	413.787	0_nuclei_volume
	5	0	0.858586	414.892	0_nuclei_volume
	5	0	0.868687	420.813	0_nuclei_volume
	5	0	0.878788	426.733	0_nuclei_volume
	5	0	0.888889	433.997	0_nuclei_volume
	5	0	0.89899	441.994	0_nuclei_volume
	5	0	0.909091	449.991	0_nuclei_volume
	5	0	0.919192	454.753	0_nuclei_volume
	5	0	0.929293	458.35	0_nuclei_volume
	5	0	0.939394	461.948	0_nuclei_volume
	5	0	0.949495	465.63	0_nuclei_volume
	5	0	0.959596	469.33	0_nuclei_volume
	5	0	0.969697	473.031	0_nuclei_volume
	5	0	0.979798	480.105	0_nuclei_volume
	5	0	0.989899	487.505	0_nuclei_volume
	5	0	1	494.906	0_nuclei_volume
	5	0	0	153.835	0_nuclei_volume
	5	0	0.010101	157.88	0_nuclei_volume
	5	0	0.020202	161.925	0_nuclei_volume
	5	0	0.030303	165.97	0_nuclei_volume
	5	0	0.040404	170.015	0_nuclei_volume
	5	0	0.0505051	174.06	0_nuclei_volume
	5	0	0.0606061	178.105	0_nuclei_volume
	5	0	0.0707071	182.15	0_nuclei_volume
	5	0	0.0808081	186.195	0_nuclei_volume
	5	0	0.0909091	190.24	0_nuclei_volume
	5	0	0.10101	194.285	0_nuclei_volume
	5	0	0.111111	198.33	0_nuclei_volume
	5	0	0.121212	202.374	0_nuclei_volume
	5	0	0.131313	206.419	0_nuclei_volume
	5	0	0.141414	210.464	0_nuclei_volume
	5	0	0.151515	214.509	0_nuclei_volume
	5	0	0.161616	218.554	0_nuclei_volume
	5	0	0.171717	222.599	0_nuclei_volume
	5	0	0.181818	226.644	0_nuclei_volume
	5	0	0.191919	230.689	0_nuclei_volume
	5	0	0.20202	233.905	0_nuclei_volume
	5	0	0.212121	233.802	0_nuclei_volume
	5	0	0.222222	233.699	0_nuclei_volume
	5	0	0.232323	233.596	0_nuclei_volume
	5	0	0.242424	233.493	0_nuclei_volume
	5	0	0.252525	233.391	0_nuclei_volume
	5	0	0.262626	233.288	0_nuclei_volume
	5	0	0.272727	233.185	0_nuclei_volume
	5	0	0.282828	233.082	0_nuclei_volume
	5	0	0.292929	232.979	0_nuclei_volume
	5	0	0.30303	232.877	0_nuclei_volume
	5	0	0.313131	232.774	0_nuclei_volume
	5	0	0.323232	232.671	0_nuclei_volume
	5	0	0.333333	232.568	0_nuclei_volume
	5	0	0.343434	232.465	0_nuclei_volume
	5	0	0.353535	232.363	0_nuclei_volume
	5	0	0.363636	232.26	0_nuclei_volume
	5	0	0.373737	232.157	0_nuclei_volume
	5	0	0.383838	232.054	0_nuclei_volume
	5	0	0.393939	231.952	0_nuclei_volume
	5	0	0.40404	232.642	0_nuclei_volume
	5	0	0.414141	234.522	0_nuclei_volume
	5	0	0.424242	236.403	0_nuclei_volume
	5	0	0.434343	238.283	0_nuclei_volume
	5	0	0.444444	240.164	0_nuclei_volume
	5	0	0.454545	242.044	0_nuclei_volume
	5	0	0.464646	243.924	0_nuclei_volume
	5	0	0.474747	245.805	0_nuclei_volume
	5	0	0.484848	247.685	0_nuclei_volume
	5	0	0.494949	249.566	0_nuclei_volume
	5	0	0.505051	251.446	0_nuclei_volume
	5	0	0.515152	253.326	0_nuclei_volume
	5	0	0.525253	255.207	0_nuclei_volume
	5	0	0.535354	257.087	0_nuclei_volume
	5	0	0.545455	258.967	0_nuclei_volume
	5	0	0.555556	260.848	0_nuclei_volume
	5	0	0.565657	262.728	0_nuclei_volume
	5	0	0.575758	264.609	0_nuclei_volume
	5	0	0.585859	266.489	0_nuclei_volume
	5	0	0.59596	268.369	0_nuclei_volume
	5	0	0.606061	269.695	0_nuclei_volume
	5	0	0.616162	270.65	0_nuclei_volume
	5	0	0.626263	271.605	0_nuclei_volume
	5	0	0.636364	272.561	0_nuclei_volume
	5	0	0.646465	273.516	0_nuclei_volume
	5	0	0.656566	274.471	0_nuclei_volume
	5	0	0.666667	275.427	0_nuclei_volume
	5	0	0.676768	276.382	0_nuclei_volume
	5	0	0.686869	277.337	0_nuclei_volume
	5	0	0.69697	278.293	0_nuclei_volume
	5	0	0.707071	279.248	0_nuclei_volume
	5	0	0.717172	280.203	0_nuclei_volume
	5	0	0.727273	281.158	0_nuclei_volume
	5	0	0.737374	282.114	0_nuclei_volume
	5	0	0.747475	283.069	0_nuclei_volume
	5	0	0.757576	284.024	0_nuclei_volume
	5	0	0.767677	284.98	0_nuclei_volume
	5	0	0.777778	285.935	0_nuclei_volume
	5	0	0.787879	286.89	0_nuclei_volume
	5	0	0.79798	287.846	0_nuclei_volume
	5	0	0.808081	288.779	0_nuclei_volume
	5	0	0.818182	289.707	0_nuclei_volume
	5	0	0.828283	290.635	0_nuclei_volume
	5	0	0.838384	291.563	0_nuclei_volume
	5	0	0.848485	292.492	0_nuclei_volume
	5	0	0.858586	293.42	0_nuclei_volume
	5	0	0.868687	294.348	0_nuclei_volume
	5	0	0.878788	295.276	0_nuclei_volume
	5	0	0.888889	296.204	0_nuclei_volume
	5	0	0.89899	297.132	0_nuclei_volume
	5	0	0.909091	298.06	0_nuclei_volume
	5	0	0.919192	298.988	0_nuclei_volume
	5	0	0.929293	299.916	0_nuclei_volume
	5	0	0.939394	300.844	0_nuclei_volume
	5	0	0.949495	301.773	0_nuclei_volume
	5	0	0.959596	302.701	0_nuclei_volume
	5	0	0.969697	303.629	0_nuclei_volume
	5	0	0.979798	304.557	0_nuclei_volume
	5	0	0.989899	305.485	0_nuclei_volume
	5	0	1	306.413	0_nuclei_volume
	5	0	0	168.141	0_nuclei_volume
	5	0	0.010101	168.736	0_nuclei_volume
	5	0	0.020202	169.331	0_nuclei_volume
	5	0	0.030303	172.596	0_nuclei_volume
	5	0	0.040404	177.752	0_nuclei_volume
	5	0	0.0505051	182.951	0_nuclei_volume
	5	0	0.0606061	188.355	0_nuclei_volume
	5	0	0.0707071	193.759	0_nuclei_volume
	5	0	0.0808081	229.022	0_nuclei_volume
	5	0	0.0909091	273.916	0_nuclei_volume
	5	0	0.10101	300.763	0_nuclei_volume
	5	0	0.111111	292.805	0_nuclei_volume
	5	0	0.121212	284.848	0_nuclei_volume
	5	0	0.131313	309.47	0_nuclei_volume
	5	0	0.141414	336.664	0_nuclei_volume
	5	0	0.151515	345.689	0_nuclei_volume
	5	0	0.161616	337.409	0_nuclei_volume
	5	0	0.171717	330.124	0_nuclei_volume
	5	0	0.181818	332.032	0_nuclei_volume
	5	0	0.191919	333.941	0_nuclei_volume
	5	0	0.20202	316.381	0_nuclei_volume
	5	0	0.212121	289.782	0_nuclei_volume
	5	0	0.222222	269.833	0_nuclei_volume
	5	0	0.232323	268.024	0_nuclei_volume
	5	0	0.242424	266.214	0_nuclei_volume
	5	0	0.252525	264.404	0_nuclei_volume
	5	0	0.262626	262.595	0_nuclei_volume
	5	0	0.272727	282.149	0_nuclei_volume
	5	0	0.282828	329.001	0_nuclei_volume
	5	0	0.292929	375.163	0_nuclei_volume
	5	0	0.30303	393.706	0_nuclei_volume
	5	0	0.313131	412.249	0_nuclei_volume
	5	0	0.323232	401.27	0_nuclei_volume
	5	0	0.333333	371.399	0_nuclei_volume
	5	0	0.343434	346.776	0_nuclei_volume
	5	0	0.353535	343.801	0_nuclei_volume
	5	0	0.363636	340.826	0_nuclei_volume
	5	0	0.373737	347.351	0_nuclei_volume
	5	0	0.383838	356.548	0_nuclei_volume
	5	0	0.393939	377.952	0_nuclei_volume
	5	0	0.40404	420.516	0_nuclei_volume
	5	0	0.414141	463.08	0_nuclei_volume
	5	0	0.424242	466.901	0_nuclei_volume
	5	0	0.434343	468.736	0_nuclei_volume
	5	0	0.444444	491.388	0_nuclei_volume
	5	0	0.454545	532.018	0_nuclei_volume
	5	0	0.464646	557.95	0_nuclei_volume
	5	0	0.474747	478.053	0_nuclei_volume
	5	0	0.484848	398.155	0_nuclei_volume
	5	0	0.494949	397.425	0_nuclei_volume
	5	0	0.505051	429.453	0_nuclei_volume
	5	0	0.515152	443.887	0_nuclei_volume
	5	0	0.525253	415.8	0_nuclei_volume
	5	0	0.535354	387.714	0_nuclei_volume
	5	0	0.545455	394.54	0_nuclei_volume
	5	0	0.555556	406.216	0_nuclei_volume
	5	0	0.565657	410.758	0_nuclei_volume
	5	0	0.575758	407.04	0_nuclei_volume
	5	0	0.585859	405.536	0_nuclei_volume
	5	0	0.59596	447.207	0_nuclei_volume
	5	0	0.606061	488.878	0_nuclei_volume
	5	0	0.616162	518.005	0_nuclei_volume
	5	0	0.626263	539.894	0_nuclei_volume
	5	0	0.636364	551.499	0_nuclei_volume
	5	0	0.646465	526.536	0_nuclei_volume
	5	0	0.656566	501.573	0_nuclei_volume
	5	0	0.666667	492.911	0_nuclei_volume
	5	0	0.676768	488.201	0_nuclei_volume
	5	0	0.686869	482.03	0_nuclei_volume
	5	0	0.69697	473.577	0_nuclei_volume
	5	0	0.707071	465.123	0_nuclei_volume
	5	0	0.717172	457.347	0_nuclei_volume
	5	0	0.727273	449.588	0_nuclei_volume
	5	0	0.737374	438.589	0_nuclei_volume
	5	0	0.747475	425.053	0_nuclei_volume
	5	0	0.757576	415.099	0_nuclei_volume
	5	0	0.767677	426.031	0_nuclei_volume
	5	0	0.777778	436.963	0_nuclei_volume
	5	0	0.787879	449.982	0_nuclei_volume
	5	0	0.79798	463.765	0_nuclei_volume
	5	0	0.808081	462.81	0_nuclei_volume
	5	0	0.818182	430.112	0_nuclei_volume
	5	0	0.828283	397.415	0_nuclei_volume
	5	0	0.838384	411.652	0_nuclei_volume
	5	0	0.848485	430.963	0_nuclei_volume
	5	0	0.858586	396.68	0_nuclei_volume
	5	0	0.868687	306.123	0_nuclei_volume
	5	0	0.878788	222.882	0_nuclei_volume
	5	0	0.888889	232.302	0_nuclei_volume
	5	0	0.89899	241.722	0_nuclei_volume
	5	0	0.909091	284.755	0_nuclei_volume
	5	0	0.919192	345.217	0_nuclei_volume
	5	0	0.929293	382.25	0_nuclei_volume
	5	0	0.939394	346.652	0_nuclei_volume
	5	0	0.949495	311.054	0_nuclei_volume
	5	0	0.959596	356.473	0_nuclei_volume
	5	0	0.969697	418.571	0_nuclei_volume
	5	0	0.979798	428.464	0_nuclei_volume
	5	0	0.989899	364.655	0_nuclei_volume
	5	0	1	300.846	0_nuclei_volume
	5	0	0	164.31	0_nuclei_volume
	5	0	0.010101	170.041	0_nuclei_volume
	5	0	0.020202	175.772	0_nuclei_volume
	5	0	0.030303	181.502	0_nuclei_volume
	5	0	0.040404	187.233	0_nuclei_volume
	5	0	0.0505051	192.963	0_nuclei_volume
	5	0	0.0606061	198.694	0_nuclei_volume
	5	0	0.0707071	204.425	0_nuclei_volume
	5	0	0.0808081	207.326	0_nuclei_volume
	5	0	0.0909091	210.009	0_nuclei_volume
	5	0	0.10101	212.692	0_nuclei_volume
	5	0	0.111111	215.376	0_nuclei_volume
	5	0	0.121212	218.059	0_nuclei_volume
	5	0	0.131313	220.742	0_nuclei_volume
	5	0	0.141414	223.426	0_nuclei_volume
	5	0	0.151515	224.469	0_nuclei_volume
	5	0	0.161616	225.24	0_nuclei_volume
	5	0	0.171717	226.01	0_nuclei_volume
	5	0	0.181818	226.78	0_nuclei_volume
	5	0	0.191919	227.55	0_nuclei_volume
	5	0	0.20202	228.321	0_nuclei_volume
	5	0	0.212121	229.091	0_nuclei_volume
	5	0	0.222222	231.045	0_nuclei_volume
	5	0	0.232323	233.322	0_nuclei_volume
	5	0	0.242424	235.599	0_nuclei_volume
	5	0	0.252525	237.876	0_nuclei_volume
	5	0	0.262626	240.153	0_nuclei_volume
	5	0	0.272727	242.43	0_nuclei_volume
	5	0	0.282828	244.707	0_nuclei_volume
	5	0	0.292929	244.294	0_nuclei_volume
	5	0	0.30303	242.804	0_nuclei_volume
	5	0	0.313131	241.314	0_nuclei_volume
	5	0	0.323232	239.824	0_nuclei_volume
	5	0	0.333333	238.335	0_nuclei_volume
	5	0	0.343434	236.845	0_nuclei_volume
	5	0	0.353535	235.355	0_nuclei_volume
	5	0	0.363636	234.072	0_nuclei_volume
	5	0	0.373737	232.904	0_nuclei_volume
	5	0	0.383838	231.736	0_nuclei_volume
	5	0	0.393939	230.568	0_nuclei_volume
	5	0	0.40404	229.399	0_nuclei_volume
	5	0	0.414141	228.231	0_nuclei_volume
	5	0	0.424242	227.063	0_nuclei_volume
	5	0	0.434343	228.318	0_nuclei_volume
	5	0	0.444444	231.391	0_nuclei_volume
	5	0	0.454545	234.464	0_nuclei_volume
	5	0	0.464646	237.536	0_nuclei_volume
	5	0	0.474747	240.609	0_nuclei_volume
	5	0	0.484848	243.682	0_nuclei_volume
	5	0	0.494949	246.755	0_nuclei_volume
	5	0	0.505051	246.259	0_nuclei_volume
	5	0	0.515152	242.196	0_nuclei_volume
	5	0	0.525253	238.133	0_nuclei_volume
	5	0	0.535354	234.07	0_nuclei_volume
	5	0	0.545455	230.007	0_nuclei_volume
	5	0	0.555556	225.944	0_nuclei_volume
	5	0	0.565657	221.881	0_nuclei_volume
	5	0	0.575758	220.593	0_nuclei_volume
	5	0	0.585859	223.006	0_nuclei_volume
	5	0	0.59596	225.418	0_nuclei_volume
	5	0	0.606061	227.83	0_nuclei_volume
	5	0	0.616162	230.243	0_nuclei_volume
	5	0	0.626263	232.655	0_nuclei_volume
	5	0	0.636364	235.068	0_nuclei_volume
	5	0	0.646465	238.297	0_nuclei_volume
	5	0	0.656566	242.994	0_nuclei_volume
	5	0	0.666667	247.692	0_nuclei_volume
	5	0	0.676768	252.39	0_nuclei_volume
	5	0	0.686869	257.088	0_nuclei_volume
	5	0	0.69697	261.786	0_nuclei_volume
	5	0	0.707071	266.484	0_nuclei_volume
	5	0	0.717172	268.328	0_nuclei_volume
	5	0	0.727273	263.038	0_nuclei_volume
	5	0	0.737374	257.747	0_nuclei_volume
	5	0	0.747475	252.457	0_nuclei_volume
	5	0	0.757576	247.166	0_nuclei_volume
	5	0	0.767677	241.876	0_nuclei_volume
	5	0	0.777778	236.585	0_nuclei_volume
	5	0	0.787879	231.482	0_nuclei_volume
	5	0	0.79798	227.063	0_nuclei_volume
	5	0	0.808081	222.645	0_nuclei_volume
	5	0	0.818182	218.226	0_nuclei_volume
	5	0	0.828283	213.807	0_nuclei_volume
	5	0	0.838384	209.389	0_nuclei_volume
	5	0	0.848485	204.97	0_nuclei_volume
	5	0	0.858586	200.339	0_nuclei_volume
	5	0	0.868687	194.43	0_nuclei_volume
	5	0	0.878788	188.522	0_nuclei_volume
	5	0	0.888889	182.613	0_nuclei_volume
	5	0	0.89899	176.705	0_nuclei_volume
	5	0	0.909091	170.797	0_nuclei_volume
	5	0	0.919192	164.888	0_nuclei_volume
	5	0	0.929293	161.245	0_nuclei_volume
	5	0	0.939394	187.054	0_nuclei_volume
	5	0	0.949495	212.864	0_nuclei_volume
	5	0	0.959596	238.673	0_nuclei_volume
	5	0	0.969697	264.482	0_nuclei_volume
	5	0	0.979798	290.291	0_nuclei_volume
	5	0	0.989899	316.1	0_nuclei_volume
	5	0	1	341.909	0_nuclei_volume
	5	0	0	130.431	0_nuclei_volume
	5	0	0.010101	154.071	0_nuclei_volume
	5	0	0.020202	177.635	0_nuclei_volume
	5	0	0.030303	197.406	0_nuclei_volume
	5	0	0.040404	216.254	0_nuclei_volume
	5	0	0.0505051	212.928	0_nuclei_volume
	5	0	0.0606061	212.086	0_nuclei_volume
	5	0	0.0707071	250.147	0_nuclei_volume
	5	0	0.0808081	286.424	0_nuclei_volume
	5	0	0.0909091	302.174	0_nuclei_volume
	5	0	0.10101	317.269	0_nuclei_volume
	5	0	0.111111	326.459	0_nuclei_volume
	5	0	0.121212	329.856	0_nuclei_volume
	5	0	0.131313	290.767	0_nuclei_volume
	5	0	0.141414	257.747	0_nuclei_volume
	5	0	0.151515	262.009	0_nuclei_volume
	5	0	0.161616	265.508	0_nuclei_volume
	5	0	0.171717	264.994	0_nuclei_volume
	5	0	0.181818	264.649	0_nuclei_volume
	5	0	0.191919	265.072	0_nuclei_volume
	5	0	0.20202	269.014	0_nuclei_volume
	5	0	0.212121	287.032	0_nuclei_volume
	5	0	0.222222	302.216	0_nuclei_volume
	5	0	0.232323	307.356	0_nuclei_volume
	5	0	0.242424	308.432	0_nuclei_volume
	5	0	0.252525	296.642	0_nuclei_volume
	5	0	0.262626	285.771	0_nuclei_volume
	5	0	0.272727	277.518	0_nuclei_volume
	5	0	0.282828	274.784	0_nuclei_volume
	5	0	0.292929	286.242	0_nuclei_volume
	5	0	0.30303	290.689	0_nuclei_volume
	5	0	0.313131	278.777	0_nuclei_volume
	5	0	0.323232	274.712	0_nuclei_volume
	5	0	0.333333	287.318	0_nuclei_volume
	5	0	0.343434	296.728	0_nuclei_volume
	5	0	0.353535	299.933	0_nuclei_volume
	5	0	0.363636	306.718	0_nuclei_volume
	5	0	0.373737	319.868	0_nuclei_volume
	5	0	0.383838	326.459	0_nuclei_volume
	5	0	0.393939	322.348	0_nuclei_volume
	5	0	0.40404	324.851	0_nuclei_volume
	5	0	0.414141	337.276	0_nuclei_volume
	5	0	0.424242	332.878	0_nuclei_volume
	5	0	0.434343	305.246	0_nuclei_volume
	5	0	0.444444	282.324	0_nuclei_volume
	5	0	0.454545	265.394	0_nuclei_volume
	5	0	0.464646	265.736	0_nuclei_volume
	5	0	0.474747	286.354	0_nuclei_volume
	5	0	0.484848	300.79	0_nuclei_volume
	5	0	0.494949	308.529	0_nuclei_volume
	5	0	0.505051	302.241	0_nuclei_volume
	5	0	0.515152	281.926	0_nuclei_volume
	5	0	0.525253	278.918	0_nuclei_volume
	5	0	0.535354	291.888	0_nuclei_volume
	5	0	0.545455	308.922	0_nuclei_volume
	5	0	0.555556	329.419	0_nuclei_volume
	5	0	0.565657	333.917	0_nuclei_volume
	5	0	0.575758	325.845	0_nuclei_volume
	5	0	0.585859	316.353	0_nuclei_volume
	5	0	0.59596	305.833	0_nuclei_volume
	5	0	0.606061	310.494	0_nuclei_volume
	5	0	0.616162	325.277	0_nuclei_volume
	5	0	0.626263	326.696	0_nuclei_volume
	5	0	0.636364	319.925	0_nuclei_volume
	5	0	0.646465	318.841	0_nuclei_volume
	5	0	0.656566	320.957	0_nuclei_volume
	5	0	0.666667	331.793	0_nuclei_volume
	5	0	0.676768	347.12	0_nuclei_volume
	5	0	0.686869	351.943	0_nuclei_volume
	5	0	0.69697	351.822	0_nuclei_volume
	5	0	0.707071	355.32	0_nuclei_volume
	5	0	0.717172	360.368	0_nuclei_volume
	5	0	0.727273	339.515	0_nuclei_volume
	5	0	0.737374	308.588	0_nuclei_volume
	5	0	0.747475	305.692	0_nuclei_volume
	5	0	0.757576	312.646	0_nuclei_volume
	5	0	0.767677	309.926	0_nuclei_volume
	5	0	0.777778	304.152	0_nuclei_volume
	5	0	0.787879	313.988	0_nuclei_volume
	5	0	0.79798	328.227	0_nuclei_volume
	5	0	0.808081	341.474	0_nuclei_volume
	5	0	0.818182	354.474	0_nuclei_volume
	5	0	0.828283	369.134	0_nuclei_volume
	5	0	0.838384	384.159	0_nuclei_volume
	5	0	0.848485	407.793	0_nuclei_volume
	5	0	0.858586	433.066	0_nuclei_volume
	5	0	0.868687	415.467	0_nuclei_volume
	5	0	0.878788	390.889	0_nuclei_volume
	5	0	0.888889	394.458	0_nuclei_volume
	5	0	0.89899	401.864	0_nuclei_volume
	5	0	0.909091	402.687	0_nuclei_volume
	5	0	0.919192	402.777	0_nuclei_volume
	5	0	0.929293	423.616	0_nuclei_volume
	5	0	0.939394	446.26	0_nuclei_volume
	5	0	0.949495	433.239	0_nuclei_volume
	5	0	0.959596	417.942	0_nuclei_volume
	5	0	0.969697	416.401	0_nuclei_volume
	5	0	0.979798	415.434	0_nuclei_volume
	5	0	0.989899	341.229	0_nuclei_volume
	5	0	1	265.53	0_nuclei_volume
	5	0	0	156.768	0_nuclei_volume
	5	0	0.010101	203.875	0_nuclei_volume
	5	0	0.020202	246.85	0_nuclei_volume
	5	0	0.030303	262.68	0_nuclei_volume
	5	0	0.040404	275.303	0_nuclei_volume
	5	0	0.0505051	278.988	0_nuclei_volume
	5	0	0.0606061	287.117	0_nuclei_volume
	5	0	0.0707071	302.018	0_nuclei_volume
	5	0	0.0808081	317.647	0_nuclei_volume
	5	0	0.0909091	333.926	0_nuclei_volume
	5	0	0.10101	339.476	0_nuclei_volume
	5	0	0.111111	339.508	0_nuclei_volume
	5	0	0.121212	330.093	0_nuclei_volume
	5	0	0.131313	318.205	0_nuclei_volume
	5	0	0.141414	310.226	0_nuclei_volume
	5	0	0.151515	303.315	0_nuclei_volume
	5	0	0.161616	308.859	0_nuclei_volume
	5	0	0.171717	314.505	0_nuclei_volume
	5	0	0.181818	320.594	0_nuclei_volume
	5	0	0.191919	329.509	0_nuclei_volume
	5	0	0.20202	344.41	0_nuclei_volume
	5	0	0.212121	355.451	0_nuclei_volume
	5	0	0.222222	361.828	0_nuclei_volume
	5	0	0.232323	365.188	0_nuclei_volume
	5	0	0.242424	366.405	0_nuclei_volume
	5	0	0.252525	361.58	0_nuclei_volume
	5	0	0.262626	354.37	0_nuclei_volume
	5	0	0.272727	359.485	0_nuclei_volume
	5	0	0.282828	366.792	0_nuclei_volume
	5	0	0.292929	372.652	0_nuclei_volume
	5	0	0.30303	374.874	0_nuclei_volume
	5	0	0.313131	348.822	0_nuclei_volume
	5	0	0.323232	334.512	0_nuclei_volume
	5	0	0.333333	356.335	0_nuclei_volume
	5	0	0.343434	380.576	0_nuclei_volume
	5	0	0.353535	408.808	0_nuclei_volume
	5	0	0.363636	416.584	0_nuclei_volume
	5	0	0.373737	404.664	0_nuclei_volume
	5	0	0.383838	408.202	0_nuclei_volume
	5	0	0.393939	420.379	0_nuclei_volume
	5	0	0.40404	407.791	0_nuclei_volume
	5	0	0.414141	387.955	0_nuclei_volume
	5	0	0.424242	368.787	0_nuclei_volume
	5	0	0.434343	350.782	0_nuclei_volume
	5	0	0.444444	360.684	0_nuclei_volume
	5	0	0.454545	366.086	0_nuclei_volume
	5	0	0.464646	349.487	0_nuclei_volume
	5	0	0.474747	340.656	0_nuclei_volume
	5	0	0.484848	349.788	0_nuclei_volume
	5	0	0.494949	354.652	0_nuclei_volume
	5	0	0.505051	353.947	0_nuclei_volume
	5	0	0.515152	371.58	0_nuclei_volume
	5	0	0.525253	403.273	0_nuclei_volume
	5	0	0.535354	421.297	0_nuclei_volume
	5	0	0.545455	433.41	0_nuclei_volume
	5	0	0.555556	430.865	0_nuclei_volume
	5	0	0.565657	425.321	0_nuclei_volume
	5	0	0.575758	437.816	0_nuclei_volume
	5	0	0.585859	448.845	0_nuclei_volume
	5	0	0.59596	439.007	0_nuclei_volume
	5	0	0.606061	432.137	0_nuclei_volume
	5	0	0.616162	435.405	0_nuclei_volume
	5	0	0.626263	436.801	0_nuclei_volume
	5	0	0.636364	434.847	0_nuclei_volume
	5	0	0.646465	435.47	0_nuclei_volume
	5	0	0.656566	438.771	0_nuclei_volume
	5	0	0.666667	420.303	0_nuclei_volume
	5	0	0.676768	388.642	0_nuclei_volume
	5	0	0.686869	350.645	0_nuclei_volume
	5	0	0.69697	310.589	0_nuclei_volume
	5	0	0.707071	338.024	0_nuclei_volume
	5	0	0.717172	374.31	0_nuclei_volume
	5	0	0.727273	422.826	0_nuclei_volume
	5	0	0.737374	461.102	0_nuclei_volume
	5	0	0.747475	441.779	0_nuclei_volume
	5	0	0.757576	441.946	0_nuclei_volume
	5	0	0.767677	491.488	0_nuclei_volume
	5	0	0.777778	508.893	0_nuclei_volume
	5	0	0.787879	481.013	0_nuclei_volume
	5	0	0.79798	487.606	0_nuclei_volume
	5	0	0.808081	522.728	0_nuclei_volume
	5	0	0.818182	533.971	0_nuclei_volume
	5	0	0.828283	533.939	0_nuclei_volume
	5	0	0.838384	550.807	0_nuclei_volume
	5	0	0.848485	571.604	0_nuclei_volume
	5	0	0.858586	542.096	0_nuclei_volume
	5	0	0.868687	512.296	0_nuclei_volume
	5	0	0.878788	515.885	0_nuclei_volume
	5	0	0.888889	518.41	0_nuclei_volume
	5	0	0.89899	516.872	0_nuclei_volume
	5	0	0.909091	525.629	0_nuclei_volume
	5	0	0.919192	554.406	0_nuclei_volume
	5	0	0.929293	561.265	0_nuclei_volume
	5	0	0.939394	543.576	0_nuclei_volume
	5	0	0.949495	597.397	0_nuclei_volume
	5	0	0.959596	698.147	0_nuclei_volume
	5	0	0.969697	651.095	0_nuclei_volume
	5	0	0.979798	550.986	0_nuclei_volume
	5	0	0.989899	509.979	0_nuclei_volume
	5	0	1	477.966	0_nuclei_volume
	5	0	0	131.149	0_nuclei_volume
	5	0	0.010101	145.329	0_nuclei_volume
	5	0	0.020202	159.454	0_nuclei_volume
	5	0	0.030303	173.068	0_nuclei_volume
	5	0	0.040404	185.134	0_nuclei_volume
	5	0	0.0505051	190.699	0_nuclei_volume
	5	0	0.0606061	198.141	0_nuclei_volume
	5	0	0.0707071	210.214	0_nuclei_volume
	5	0	0.0808081	219.663	0_nuclei_volume
	5	0	0.0909091	224.914	0_nuclei_volume
	5	0	0.10101	225.509	0_nuclei_volume
	5	0	0.111111	221.076	0_nuclei_volume
	5	0	0.121212	225.295	0_nuclei_volume
	5	0	0.131313	235.859	0_nuclei_volume
	5	0	0.141414	236.498	0_nuclei_volume
	5	0	0.151515	232.316	0_nuclei_volume
	5	0	0.161616	223.467	0_nuclei_volume
	5	0	0.171717	213.217	0_nuclei_volume
	5	0	0.181818	225.986	0_nuclei_volume
	5	0	0.191919	242.335	0_nuclei_volume
	5	0	0.20202	258.472	0_nuclei_volume
	5	0	0.212121	273.986	0_nuclei_volume
	5	0	0.222222	279.457	0_nuclei_volume
	5	0	0.232323	280.545	0_nuclei_volume
	5	0	0.242424	257.531	0_nuclei_volume
	5	0	0.252525	239.963	0_nuclei_volume
	5	0	0.262626	238.737	0_nuclei_volume
	5	0	0.272727	237.838	0_nuclei_volume
	5	0	0.282828	237.555	0_nuclei_volume
	5	0	0.292929	241.638	0_nuclei_volume
	5	0	0.30303	251.228	0_nuclei_volume
	5	0	0.313131	251.116	0_nuclei_volume
	5	0	0.323232	242.69	0_nuclei_volume
	5	0	0.333333	242.744	0_nuclei_volume
	5	0	0.343434	247.68	0_nuclei_volume
	5	0	0.353535	250.48	0_nuclei_volume
	5	0	0.363636	252.492	0_nuclei_volume
	5	0	0.373737	241.765	0_nuclei_volume
	5	0	0.383838	228.371	0_nuclei_volume
	5	0	0.393939	246.466	0_nuclei_volume
	5	0	0.40404	266.74	0_nuclei_volume
	5	0	0.414141	264.288	0_nuclei_volume
	5	0	0.424242	264.251	0_nuclei_volume
	5	0	0.434343	282.738	0_nuclei_volume
	5	0	0.444444	297.814	0_nuclei_volume
	5	0	0.454545	300.172	0_nuclei_volume
	5	0	0.464646	300.498	0_nuclei_volume
	5	0	0.474747	296.254	0_nuclei_volume
	5	0	0.484848	292.517	0_nuclei_volume
	5	0	0.494949	289.53	0_nuclei_volume
	5	0	0.505051	289.577	0_nuclei_volume
	5	0	0.515152	292.658	0_nuclei_volume
	5	0	0.525253	293.922	0_nuclei_volume
	5	0	0.535354	293.953	0_nuclei_volume
	5	0	0.545455	294.224	0_nuclei_volume
	5	0	0.555556	294.601	0_nuclei_volume
	5	0	0.565657	296.416	0_nuclei_volume
	5	0	0.575758	298.617	0_nuclei_volume
	5	0	0.585859	296.646	0_nuclei_volume
	5	0	0.59596	294.131	0_nuclei_volume
	5	0	0.606061	292.263	0_nuclei_volume
	5	0	0.616162	290.662	0_nuclei_volume
	5	0	0.626263	292.108	0_nuclei_volume
	5	0	0.636364	294.159	0_nuclei_volume
	5	0	0.646465	299.095	0_nuclei_volume
	5	0	0.656566	304.801	0_nuclei_volume
	5	0	0.666667	312.598	0_nuclei_volume
	5	0	0.676768	317.753	0_nuclei_volume
	5	0	0.686869	318.319	0_nuclei_volume
	5	0	0.69697	313.27	0_nuclei_volume
	5	0	0.707071	301.668	0_nuclei_volume
	5	0	0.717172	309.775	0_nuclei_volume
	5	0	0.727273	333.512	0_nuclei_volume
	5	0	0.737374	345.286	0_nuclei_volume
	5	0	0.747475	350.725	0_nuclei_volume
	5	0	0.757576	348.571	0_nuclei_volume
	5	0	0.767677	343.887	0_nuclei_volume
	5	0	0.777778	330.13	0_nuclei_volume
	5	0	0.787879	314.724	0_nuclei_volume
	5	0	0.79798	325.627	0_nuclei_volume
	5	0	0.808081	338.252	0_nuclei_volume
	5	0	0.818182	353.657	0_nuclei_volume
	5	0	0.828283	366.27	0_nuclei_volume
	5	0	0.838384	360.925	0_nuclei_volume
	5	0	0.848485	354.528	0_nuclei_volume
	5	0	0.858586	344.624	0_nuclei_volume
	5	0	0.868687	336.632	0_nuclei_volume
	5	0	0.878788	332.576	0_nuclei_volume
	5	0	0.888889	334.467	0_nuclei_volume
	5	0	0.89899	344.465	0_nuclei_volume
	5	0	0.909091	361.042	0_nuclei_volume
	5	0	0.919192	383.71	0_nuclei_volume
	5	0	0.929293	406.418	0_nuclei_volume
	5	0	0.939394	429.149	0_nuclei_volume
	5	0	0.949495	442.395	0_nuclei_volume
	5	0	0.959596	451.796	0_nuclei_volume
	5	0	0.969697	361.296	0_nuclei_volume
	5	0	0.979798	247.009	0_nuclei_volume
	5	0	0.989899	260.09	0_nuclei_volume
	5	0	1	286.72	0_nuclei_volume
	5	0	0	145.934	0_nuclei_volume
	5	0	0.010101	161.025	0_nuclei_volume
	5	0	0.020202	175.485	0_nuclei_volume
	5	0	0.030303	184.005	0_nuclei_volume
	5	0	0.040404	192.193	0_nuclei_volume
	5	0	0.0505051	198.984	0_nuclei_volume
	5	0	0.0606061	203.127	0_nuclei_volume
	5	0	0.0707071	200.738	0_nuclei_volume
	5	0	0.0808081	208.204	0_nuclei_volume
	5	0	0.0909091	231.438	0_nuclei_volume
	5	0	0.10101	239.028	0_nuclei_volume
	5	0	0.111111	229.722	0_nuclei_volume
	5	0	0.121212	222.048	0_nuclei_volume
	5	0	0.131313	215.571	0_nuclei_volume
	5	0	0.141414	217.453	0_nuclei_volume
	5	0	0.151515	223.395	0_nuclei_volume
	5	0	0.161616	220.002	0_nuclei_volume
	5	0	0.171717	213.809	0_nuclei_volume
	5	0	0.181818	226.633	0_nuclei_volume
	5	0	0.191919	242.416	0_nuclei_volume
	5	0	0.20202	269.506	0_nuclei_volume
	5	0	0.212121	295.167	0_nuclei_volume
	5	0	0.222222	290.105	0_nuclei_volume
	5	0	0.232323	284.651	0_nuclei_volume
	5	0	0.242424	277.043	0_nuclei_volume
	5	0	0.252525	270.071	0_nuclei_volume
	5	0	0.262626	265.009	0_nuclei_volume
	5	0	0.272727	259.751	0_nuclei_volume
	5	0	0.282828	254.123	0_nuclei_volume
	5	0	0.292929	250.762	0_nuclei_volume
	5	0	0.30303	250.259	0_nuclei_volume
	5	0	0.313131	255.614	0_nuclei_volume
	5	0	0.323232	265.989	0_nuclei_volume
	5	0	0.333333	273.172	0_nuclei_volume
	5	0	0.343434	278.517	0_nuclei_volume
	5	0	0.353535	255.877	0_nuclei_volume
	5	0	0.363636	222.928	0_nuclei_volume
	5	0	0.373737	239.09	0_nuclei_volume
	5	0	0.383838	265.531	0_nuclei_volume
	5	0	0.393939	262.922	0_nuclei_volume
	5	0	0.40404	257.872	0_nuclei_volume
	5	0	0.414141	251.867	0_nuclei_volume
	5	0	0.424242	248.452	0_nuclei_volume
	5	0	0.434343	264.896	0_nuclei_volume
	5	0	0.444444	276.404	0_nuclei_volume
	5	0	0.454545	269.519	0_nuclei_volume
	5	0	0.464646	266.551	0_nuclei_volume
	5	0	0.474747	272.399	0_nuclei_volume
	5	0	0.484848	287.415	0_nuclei_volume
	5	0	0.494949	315.963	0_nuclei_volume
	5	0	0.505051	318.792	0_nuclei_volume
	5	0	0.515152	295.903	0_nuclei_volume
	5	0	0.525253	286.473	0_nuclei_volume
	5	0	0.535354	286.158	0_nuclei_volume
	5	0	0.545455	280.206	0_nuclei_volume
	5	0	0.555556	271.749	0_nuclei_volume
	5	0	0.565657	273.281	0_nuclei_volume
	5	0	0.575758	277.494	0_nuclei_volume
	5	0	0.585859	276.562	0_nuclei_volume
	5	0	0.59596	274.959	0_nuclei_volume
	5	0	0.606061	276.408	0_nuclei_volume
	5	0	0.616162	277.714	0_nuclei_volume
	5	0	0.626263	276.582	0_nuclei_volume
	5	0	0.636364	278.269	0_nuclei_volume
	5	0	0.646465	293.423	0_nuclei_volume
	5	0	0.656566	309.644	0_nuclei_volume
	5	0	0.666667	328.76	0_nuclei_volume
	5	0	0.676768	337.238	0_nuclei_volume
	5	0	0.686869	327.24	0_nuclei_volume
	5	0	0.69697	329.896	0_nuclei_volume
	5	0	0.707071	347.314	0_nuclei_volume
	5	0	0.717172	378.882	0_nuclei_volume
	5	0	0.727273	421.672	0_nuclei_volume
	5	0	0.737374	425.199	0_nuclei_volume
	5	0	0.747475	407.938	0_nuclei_volume
	5	0	0.757576	404.754	0_nuclei_volume
	5	0	0.767677	406.264	0_nuclei_volume
	5	0	0.777778	414.796	0_nuclei_volume
	5	0	0.787879	424.605	0_nuclei_volume
	5	0	0.79798	421.883	0_nuclei_volume
	5	0	0.808081	418.614	0_nuclei_volume
	5	0	0.818182	420.878	0_nuclei_volume
	5	0	0.828283	420.725	0_nuclei_volume
	5	0	0.838384	405.036	0_nuclei_volume
	5	0	0.848485	394.484	0_nuclei_volume
	5	0	0.858586	401.055	0_nuclei_volume
	5	0	0.868687	408.408	0_nuclei_volume
	5	0	0.878788	417.368	0_nuclei_volume
	5	0	0.888889	413.333	0_nuclei_volume
	5	0	0.89899	391.576	0_nuclei_volume
	5	0	0.909091	379.043	0_nuclei_volume
	5	0	0.919192	375.05	0_nuclei_volume
	5	0	0.929293	366.897	0_nuclei_volume
	5	0	0.939394	356.144	0_nuclei_volume
	5	0	0.949495	348.837	0_nuclei_volume
	5	0	0.959596	342.926	0_nuclei_volume
	5	0	0.969697	387.27	0_nuclei_volume
	5	0	0.979798	443.58	0_nuclei_volume
	5	0	0.989899	309.124	0_nuclei_volume
[truncated: 45,393 more rows]

## Sheet: Figure5c
	generation	dataset ID	merging branch	merged track ID	normalized time per generation [A.U.]	volume [µm³]	labels
	1	1	FALSE	0	0	162.375	0_nuclei_volume			dataset ID	phenotype
	1	1	FALSE	0	0.010101	216.126	0_nuclei_volume			1	Budding (Figure5c)
	1	1	FALSE	0	0.020202	223.705	0_nuclei_volume
	1	1	FALSE	0	0.030303	227.705	0_nuclei_volume
	1	1	FALSE	0	0.040404	225.438	0_nuclei_volume			labels	meaning
	1	1	FALSE	0	0.0505051	253.366	0_nuclei_volume			0_nuclei_volume	non-merged
	1	1	FALSE	0	0.0606061	268.438	0_nuclei_volume			1_nuclei_volume	from merge
	1	1	FALSE	0	0.0707071	265.769	0_nuclei_volume			0_cell_volume	non-merged
	1	1	FALSE	0	0.0808081	270.057	0_nuclei_volume			1_cell_volume	from merge
	1	1	FALSE	0	0.0909091	244.429	0_nuclei_volume
	1	1	FALSE	0	0.10101	258.919	0_nuclei_volume			labels: <merged track ID>_<nuclei/cell_volume>
	1	1	FALSE	0	0.111111	265.908	0_nuclei_volume
	1	1	FALSE	0	0.121212	241.693	0_nuclei_volume
	1	1	FALSE	0	0.131313	227.721	0_nuclei_volume
	1	1	FALSE	0	0.141414	249.598	0_nuclei_volume
	1	1	FALSE	0	0.151515	261.616	0_nuclei_volume
	1	1	FALSE	0	0.161616	263.342	0_nuclei_volume
	1	1	FALSE	0	0.171717	263.019	0_nuclei_volume
	1	1	FALSE	0	0.181818	274.886	0_nuclei_volume
	1	1	FALSE	0	0.191919	276.562	0_nuclei_volume
	1	1	FALSE	0	0.20202	297.511	0_nuclei_volume
	1	1	FALSE	0	0.212121	294.896	0_nuclei_volume
	1	1	FALSE	0	0.222222	299.498	0_nuclei_volume
	1	1	FALSE	0	0.232323	290.8	0_nuclei_volume
	1	1	FALSE	0	0.242424	271.146	0_nuclei_volume
	1	1	FALSE	0	0.252525	277.906	0_nuclei_volume
	1	1	FALSE	0	0.262626	278.698	0_nuclei_volume
	1	1	FALSE	0	0.272727	305.208	0_nuclei_volume
	1	1	FALSE	0	0.282828	297.003	0_nuclei_volume
	1	1	FALSE	0	0.292929	290.489	0_nuclei_volume
	1	1	FALSE	0	0.30303	293.753	0_nuclei_volume
	1	1	FALSE	0	0.313131	298.111	0_nuclei_volume
	1	1	FALSE	0	0.323232	294.746	0_nuclei_volume
	1	1	FALSE	0	0.333333	301.541	0_nuclei_volume
	1	1	FALSE	0	0.343434	305.032	0_nuclei_volume
	1	1	FALSE	0	0.353535	301.058	0_nuclei_volume
	1	1	FALSE	0	0.363636	302.467	0_nuclei_volume
	1	1	FALSE	0	0.373737	320.648	0_nuclei_volume
	1	1	FALSE	0	0.383838	313.705	0_nuclei_volume
	1	1	FALSE	0	0.393939	309.952	0_nuclei_volume
	1	1	FALSE	0	0.40404	316.261	0_nuclei_volume
	1	1	FALSE	0	0.414141	313.928	0_nuclei_volume
	1	1	FALSE	0	0.424242	321.526	0_nuclei_volume
	1	1	FALSE	0	0.434343	332.849	0_nuclei_volume
	1	1	FALSE	0	0.444444	335.897	0_nuclei_volume
	1	1	FALSE	0	0.454545	344.883	0_nuclei_volume
	1	1	FALSE	0	0.464646	334.236	0_nuclei_volume
	1	1	FALSE	0	0.474747	336.185	0_nuclei_volume
	1	1	FALSE	0	0.484848	355.211	0_nuclei_volume
	1	1	FALSE	0	0.494949	353.42	0_nuclei_volume
	1	1	FALSE	0	0.505051	361.887	0_nuclei_volume
	1	1	FALSE	0	0.515152	377.896	0_nuclei_volume
	1	1	FALSE	0	0.525253	372.964	0_nuclei_volume
	1	1	FALSE	0	0.535354	373.361	0_nuclei_volume
	1	1	FALSE	0	0.545455	375.745	0_nuclei_volume
	1	1	FALSE	0	0.555556	380.047	0_nuclei_volume
	1	1	FALSE	0	0.565657	381.014	0_nuclei_volume
	1	1	FALSE	0	0.575758	390.863	0_nuclei_volume
	1	1	FALSE	0	0.585859	407.931	0_nuclei_volume
	1	1	FALSE	0	0.59596	428.213	0_nuclei_volume
	1	1	FALSE	0	0.606061	404.232	0_nuclei_volume
	1	1	FALSE	0	0.616162	385.824	0_nuclei_volume
	1	1	FALSE	0	0.626263	404.585	0_nuclei_volume
	1	1	FALSE	0	0.636364	418.26	0_nuclei_volume
	1	1	FALSE	0	0.646465	427.027	0_nuclei_volume
	1	1	FALSE	0	0.656566	433.985	0_nuclei_volume
	1	1	FALSE	0	0.666667	440.256	0_nuclei_volume
	1	1	FALSE	0	0.676768	431.255	0_nuclei_volume
	1	1	FALSE	0	0.686869	414.086	0_nuclei_volume
	1	1	FALSE	0	0.69697	416.625	0_nuclei_volume
	1	1	FALSE	0	0.707071	426.471	0_nuclei_volume
	1	1	FALSE	0	0.717172	450.069	0_nuclei_volume
	1	1	FALSE	0	0.727273	458.23	0_nuclei_volume
	1	1	FALSE	0	0.737374	456.598	0_nuclei_volume
	1	1	FALSE	0	0.747475	443.802	0_nuclei_volume
	1	1	FALSE	0	0.757576	482.586	0_nuclei_volume
	1	1	FALSE	0	0.767677	465.078	0_nuclei_volume
	1	1	FALSE	0	0.777778	470.872	0_nuclei_volume
	1	1	FALSE	0	0.787879	466.387	0_nuclei_volume
	1	1	FALSE	0	0.79798	474.04	0_nuclei_volume
	1	1	FALSE	0	0.808081	484.446	0_nuclei_volume
	1	1	FALSE	0	0.818182	486.757	0_nuclei_volume
	1	1	FALSE	0	0.828283	512.947	0_nuclei_volume
	1	1	FALSE	0	0.838384	496.48	0_nuclei_volume
	1	1	FALSE	0	0.848485	526.334	0_nuclei_volume
	1	1	FALSE	0	0.858586	508.969	0_nuclei_volume
	1	1	FALSE	0	0.868687	537.875	0_nuclei_volume
	1	1	FALSE	0	0.878788	547.224	0_nuclei_volume
	1	1	FALSE	0	0.888889	542.783	0_nuclei_volume
	1	1	FALSE	0	0.89899	549.08	0_nuclei_volume
	1	1	FALSE	0	0.909091	555.021	0_nuclei_volume
	1	1	FALSE	0	0.919192	571.941	0_nuclei_volume
	1	1	FALSE	0	0.929293	561.95	0_nuclei_volume
	1	1	FALSE	0	0.939394	554.984	0_nuclei_volume
	1	1	FALSE	0	0.949495	589.122	0_nuclei_volume
	1	1	FALSE	0	0.959596	605.23	0_nuclei_volume
	1	1	FALSE	0	0.969697	585.379	0_nuclei_volume
	1	1	FALSE	0	0.979798	588.449	0_nuclei_volume
	1	1	FALSE	0	0.989899	649.019	0_nuclei_volume
	1	1	FALSE	0	1	367.609	0_nuclei_volume
	1	1	FALSE	0	0	187.117	0_nuclei_volume
	1	1	FALSE	0	0.010101	235.158	0_nuclei_volume
	1	1	FALSE	0	0.020202	240.025	0_nuclei_volume
	1	1	FALSE	0	0.030303	249.714	0_nuclei_volume
	1	1	FALSE	0	0.040404	269.634	0_nuclei_volume
	1	1	FALSE	0	0.0505051	249.624	0_nuclei_volume
	1	1	FALSE	0	0.0606061	245.794	0_nuclei_volume
	1	1	FALSE	0	0.0707071	255.528	0_nuclei_volume
	1	1	FALSE	0	0.0808081	264.181	0_nuclei_volume
	1	1	FALSE	0	0.0909091	248.092	0_nuclei_volume
	1	1	FALSE	0	0.10101	263.189	0_nuclei_volume
	1	1	FALSE	0	0.111111	230.291	0_nuclei_volume
	1	1	FALSE	0	0.121212	240.115	0_nuclei_volume
	1	1	FALSE	0	0.131313	251.427	0_nuclei_volume
	1	1	FALSE	0	0.141414	256.565	0_nuclei_volume
	1	1	FALSE	0	0.151515	257.286	0_nuclei_volume
	1	1	FALSE	0	0.161616	264.091	0_nuclei_volume
	1	1	FALSE	0	0.171717	266.254	0_nuclei_volume
	1	1	FALSE	0	0.181818	282.703	0_nuclei_volume
	1	1	FALSE	0	0.191919	290.41	0_nuclei_volume
	1	1	FALSE	0	0.20202	296.629	0_nuclei_volume
	1	1	FALSE	0	0.212121	307.85	0_nuclei_volume
	1	1	FALSE	0	0.222222	309.202	0_nuclei_volume
	1	1	FALSE	0	0.232323	297.575	0_nuclei_volume
	1	1	FALSE	0	0.242424	301.226	0_nuclei_volume
	1	1	FALSE	0	0.252525	280.585	0_nuclei_volume
	1	1	FALSE	0	0.262626	280.855	0_nuclei_volume
	1	1	FALSE	0	0.272727	282.433	0_nuclei_volume
	1	1	FALSE	0	0.282828	291.356	0_nuclei_volume
	1	1	FALSE	0	0.292929	279.639	0_nuclei_volume
	1	1	FALSE	0	0.30303	274.186	0_nuclei_volume
	1	1	FALSE	0	0.313131	292.798	0_nuclei_volume
	1	1	FALSE	0	0.323232	284.686	0_nuclei_volume
	1	1	FALSE	0	0.333333	315.692	0_nuclei_volume
	1	1	FALSE	0	0.343434	297.17	0_nuclei_volume
	1	1	FALSE	0	0.353535	337.009	0_nuclei_volume
	1	1	FALSE	0	0.363636	311.366	0_nuclei_volume
	1	1	FALSE	0	0.373737	329.257	0_nuclei_volume
	1	1	FALSE	0	0.383838	357.108	0_nuclei_volume
	1	1	FALSE	0	0.393939	356.252	0_nuclei_volume
	1	1	FALSE	0	0.40404	364.725	0_nuclei_volume
	1	1	FALSE	0	0.414141	375.811	0_nuclei_volume
	1	1	FALSE	0	0.424242	373.422	0_nuclei_volume
	1	1	FALSE	0	0.434343	394.559	0_nuclei_volume
	1	1	FALSE	0	0.444444	418.444	0_nuclei_volume
	1	1	FALSE	0	0.454545	429.666	0_nuclei_volume
	1	1	FALSE	0	0.464646	373.693	0_nuclei_volume
	1	1	FALSE	0	0.474747	394.604	0_nuclei_volume
	1	1	FALSE	0	0.484848	420.472	0_nuclei_volume
	1	1	FALSE	0	0.494949	423.762	0_nuclei_volume
	1	1	FALSE	0	0.505051	394.198	0_nuclei_volume
	1	1	FALSE	0	0.515152	384.644	0_nuclei_volume
	1	1	FALSE	0	0.525253	375	0_nuclei_volume
	1	1	FALSE	0	0.535354	390.232	0_nuclei_volume
	1	1	FALSE	0	0.545455	428.99	0_nuclei_volume
	1	1	FALSE	0	0.555556	445.078	0_nuclei_volume
	1	1	FALSE	0	0.565657	413.171	0_nuclei_volume
	1	1	FALSE	0	0.575758	423.311	0_nuclei_volume
	1	1	FALSE	0	0.585859	401.769	0_nuclei_volume
	1	1	FALSE	0	0.59596	424.213	0_nuclei_volume
	1	1	FALSE	0	0.606061	428.314	0_nuclei_volume
	1	1	FALSE	0	0.616162	427.953	0_nuclei_volume
	1	1	FALSE	0	0.626263	424.889	0_nuclei_volume
	1	1	FALSE	0	0.636364	442.78	0_nuclei_volume
	1	1	FALSE	0	0.646465	471.352	0_nuclei_volume
	1	1	FALSE	0	0.656566	463.06	0_nuclei_volume
	1	1	FALSE	0	0.666667	432.37	0_nuclei_volume
	1	1	FALSE	0	0.676768	467.296	0_nuclei_volume
	1	1	FALSE	0	0.686869	436.02	0_nuclei_volume
	1	1	FALSE	0	0.69697	481.042	0_nuclei_volume
	1	1	FALSE	0	0.707071	477.301	0_nuclei_volume
	1	1	FALSE	0	0.717172	490.731	0_nuclei_volume
	1	1	FALSE	0	0.727273	507.811	0_nuclei_volume
	1	1	FALSE	0	0.737374	487.757	0_nuclei_volume
	1	1	FALSE	0	0.747475	487.576	0_nuclei_volume
	1	1	FALSE	0	0.757576	370.178	0_nuclei_volume
	1	1	FALSE	0	0.767677	471.848	0_nuclei_volume
	1	1	FALSE	0	0.777778	464.637	0_nuclei_volume
	1	1	FALSE	0	0.787879	501.457	0_nuclei_volume
	1	1	FALSE	0	0.79798	502.809	0_nuclei_volume
	1	1	FALSE	0	0.808081	441.789	0_nuclei_volume
	1	1	FALSE	0	0.818182	457.246	0_nuclei_volume
	1	1	FALSE	0	0.828283	475.904	0_nuclei_volume
	1	1	FALSE	0	0.838384	485.548	0_nuclei_volume
	1	1	FALSE	0	0.848485	452.785	0_nuclei_volume
	1	1	FALSE	0	0.858586	485.098	0_nuclei_volume
	1	1	FALSE	0	0.868687	499.429	0_nuclei_volume
	1	1	FALSE	0	0.878788	490.37	0_nuclei_volume
	1	1	FALSE	0	0.888889	528.587	0_nuclei_volume
	1	1	FALSE	0	0.89899	523.72	0_nuclei_volume
	1	1	FALSE	0	0.909091	543.774	0_nuclei_volume
	1	1	FALSE	0	0.919192	575.366	0_nuclei_volume
	1	1	FALSE	0	0.929293	573.924	0_nuclei_volume
	1	1	FALSE	0	0.939394	596.773	0_nuclei_volume
	1	1	FALSE	0	0.949495	632.06	0_nuclei_volume
	1	1	FALSE	0	0.959596	679.47	0_nuclei_volume
	1	1	FALSE	0	0.969697	710.882	0_nuclei_volume
	1	1	FALSE	0	0.979798	672.62	0_nuclei_volume
	1	1	FALSE	0	0.989899	675.234	0_nuclei_volume
	1	1	FALSE	0	1	404.518	0_nuclei_volume
	2	1	FALSE	0	0	184.142	0_nuclei_volume
	2	1	FALSE	0	0.010101	179.324	0_nuclei_volume
	2	1	FALSE	0	0.020202	174.506	0_nuclei_volume
	2	1	FALSE	0	0.030303	188.309	0_nuclei_volume
	2	1	FALSE	0	0.040404	212.457	0_nuclei_volume
	2	1	FALSE	0	0.0505051	229.328	0_nuclei_volume
	2	1	FALSE	0	0.0606061	228.009	0_nuclei_volume
	2	1	FALSE	0	0.0707071	226.689	0_nuclei_volume
	2	1	FALSE	0	0.0808081	225.85	0_nuclei_volume
	2	1	FALSE	0	0.0909091	225.047	0_nuclei_volume
	2	1	FALSE	0	0.10101	225.391	0_nuclei_volume
	2	1	FALSE	0	0.111111	226.595	0_nuclei_volume
	2	1	FALSE	0	0.121212	227.333	0_nuclei_volume
	2	1	FALSE	0	0.131313	226.358	0_nuclei_volume
	2	1	FALSE	0	0.141414	225.382	0_nuclei_volume
	2	1	FALSE	0	0.151515	223.277	0_nuclei_volume
	2	1	FALSE	0	0.161616	220.982	0_nuclei_volume
	2	1	FALSE	0	0.171717	226.173	0_nuclei_volume
	2	1	FALSE	0	0.181818	238.849	0_nuclei_volume
	2	1	FALSE	0	0.191919	249.141	0_nuclei_volume
	2	1	FALSE	0	0.20202	245.126	0_nuclei_volume
	2	1	FALSE	0	0.212121	241.111	0_nuclei_volume
	2	1	FALSE	0	0.222222	245.703	0_nuclei_volume
	2	1	FALSE	0	0.232323	252.644	0_nuclei_volume
	2	1	FALSE	0	0.242424	257.74	0_nuclei_volume
	2	1	FALSE	0	0.252525	260.379	0_nuclei_volume
	2	1	FALSE	0	0.262626	262.948	0_nuclei_volume
	2	1	FALSE	0	0.272727	264.611	0_nuclei_volume
	2	1	FALSE	0	0.282828	266.274	0_nuclei_volume
	2	1	FALSE	0	0.292929	271.871	0_nuclei_volume
	2	1	FALSE	0	0.30303	279.041	0_nuclei_volume
	2	1	FALSE	0	0.313131	284.899	0_nuclei_volume
	2	1	FALSE	0	0.323232	288.398	0_nuclei_volume
	2	1	FALSE	0	0.333333	291.897	0_nuclei_volume
	2	1	FALSE	0	0.343434	292.642	0_nuclei_volume
	2	1	FALSE	0	0.353535	293.388	0_nuclei_volume
	2	1	FALSE	0	0.363636	298.116	0_nuclei_volume
	2	1	FALSE	0	0.373737	305.056	0_nuclei_volume
	2	1	FALSE	0	0.383838	311.98	0_nuclei_volume
	2	1	FALSE	0	0.393939	318.863	0_nuclei_volume
	2	1	FALSE	0	0.40404	325.746	0_nuclei_volume
	2	1	FALSE	0	0.414141	321.178	0_nuclei_volume
	2	1	FALSE	0	0.424242	315.729	0_nuclei_volume
	2	1	FALSE	0	0.434343	316.507	0_nuclei_volume
	2	1	FALSE	0	0.444444	321.956	0_nuclei_volume
	2	1	FALSE	0	0.454545	327.159	0_nuclei_volume
	2	1	FALSE	0	0.464646	331.461	0_nuclei_volume
	2	1	FALSE	0	0.474747	335.763	0_nuclei_volume
	2	1	FALSE	0	0.484848	335.837	0_nuclei_volume
	2	1	FALSE	0	0.494949	335.206	0_nuclei_volume
	2	1	FALSE	0	0.505051	337.816	0_nuclei_volume
	2	1	FALSE	0	0.515152	343.666	0_nuclei_volume
	2	1	FALSE	0	0.525253	349.697	0_nuclei_volume
	2	1	FALSE	0	0.535354	356.809	0_nuclei_volume
	2	1	FALSE	0	0.545455	363.922	0_nuclei_volume
	2	1	FALSE	0	0.555556	376.712	0_nuclei_volume
	2	1	FALSE	0	0.565657	391.052	0_nuclei_volume
	2	1	FALSE	0	0.575758	397.771	0_nuclei_volume
	2	1	FALSE	0	0.585859	394.329	0_nuclei_volume
	2	1	FALSE	0	0.59596	390.945	0_nuclei_volume
	2	1	FALSE	0	0.606061	388.307	0_nuclei_volume
	2	1	FALSE	0	0.616162	385.668	0_nuclei_volume
	2	1	FALSE	0	0.626263	387.373	0_nuclei_volume
	2	1	FALSE	0	0.636364	390.814	0_nuclei_volume
	2	1	FALSE	0	0.646465	394.481	0_nuclei_volume
	2	1	FALSE	0	0.656566	398.553	0_nuclei_volume
	2	1	FALSE	0	0.666667	402.626	0_nuclei_volume
	2	1	FALSE	0	0.676768	392.359	0_nuclei_volume
	2	1	FALSE	0	0.686869	382.092	0_nuclei_volume
	2	1	FALSE	0	0.69697	383.661	0_nuclei_volume
	2	1	FALSE	0	0.707071	391.806	0_nuclei_volume
	2	1	FALSE	0	0.717172	394.182	0_nuclei_volume
	2	1	FALSE	0	0.727273	382.137	0_nuclei_volume
	2	1	FALSE	0	0.737374	370.092	0_nuclei_volume
	2	1	FALSE	0	0.747475	373.013	0_nuclei_volume
	2	1	FALSE	0	0.757576	377.085	0_nuclei_volume
	2	1	FALSE	0	0.767677	375.651	0_nuclei_volume
	2	1	FALSE	0	0.777778	370.087	0_nuclei_volume
	2	1	FALSE	0	0.787879	364.438	0_nuclei_volume
	2	1	FALSE	0	0.79798	358.473	0_nuclei_volume
	2	1	FALSE	0	0.808081	352.507	0_nuclei_volume
	2	1	FALSE	0	0.818182	359.325	0_nuclei_volume
	2	1	FALSE	0	0.828283	368.273	0_nuclei_volume
	2	1	FALSE	0	0.838384	367.986	0_nuclei_volume
	2	1	FALSE	0	0.848485	358.464	0_nuclei_volume
	2	1	FALSE	0	0.858586	351.295	0_nuclei_volume
	2	1	FALSE	0	0.868687	358.235	0_nuclei_volume
	2	1	FALSE	0	0.878788	365.175	0_nuclei_volume
	2	1	FALSE	0	0.888889	364.95	0_nuclei_volume
	2	1	FALSE	0	0.89899	362.77	0_nuclei_volume
	2	1	FALSE	0	0.909091	362.09	0_nuclei_volume
	2	1	FALSE	0	0.919192	363.409	0_nuclei_volume
	2	1	FALSE	0	0.929293	364.72	0_nuclei_volume
	2	1	FALSE	0	0.939394	365.925	0_nuclei_volume
	2	1	FALSE	0	0.949495	367.129	0_nuclei_volume
	2	1	FALSE	0	0.959596	380.379	0_nuclei_volume
	2	1	FALSE	0	0.969697	398.447	0_nuclei_volume
	2	1	FALSE	0	0.979798	416.269	0_nuclei_volume
	2	1	FALSE	0	0.989899	433.648	0_nuclei_volume
	2	1	FALSE	0	1	451.027	0_nuclei_volume
	2	1	FALSE	0	0	157.238	0_nuclei_volume
	2	1	FALSE	0	0.010101	173.929	0_nuclei_volume
	2	1	FALSE	0	0.020202	190.62	0_nuclei_volume
	2	1	FALSE	0	0.030303	210.002	0_nuclei_volume
	2	1	FALSE	0	0.040404	230.881	0_nuclei_volume
	2	1	FALSE	0	0.0505051	246.449	0_nuclei_volume
	2	1	FALSE	0	0.0606061	248.743	0_nuclei_volume
	2	1	FALSE	0	0.0707071	251.038	0_nuclei_volume
	2	1	FALSE	0	0.0808081	236.182	0_nuclei_volume
	2	1	FALSE	0	0.0909091	220.007	0_nuclei_volume
	2	1	FALSE	0	0.10101	216.254	0_nuclei_volume
	2	1	FALSE	0	0.111111	221.818	0_nuclei_volume
	2	1	FALSE	0	0.121212	225.169	0_nuclei_volume
	2	1	FALSE	0	0.131313	220.409	0_nuclei_volume
	2	1	FALSE	0	0.141414	215.648	0_nuclei_volume
	2	1	FALSE	0	0.151515	210.248	0_nuclei_volume
	2	1	FALSE	0	0.161616	204.742	0_nuclei_volume
	2	1	FALSE	0	0.171717	208.355	0_nuclei_volume
	2	1	FALSE	0	0.181818	221.089	0_nuclei_volume
	2	1	FALSE	0	0.191919	233.265	0_nuclei_volume
	2	1	FALSE	0	0.20202	242.098	0_nuclei_volume
	2	1	FALSE	0	0.212121	250.931	0_nuclei_volume
	2	1	FALSE	0	0.222222	256.069	0_nuclei_volume
	2	1	FALSE	0	0.232323	260.199	0_nuclei_volume
	2	1	FALSE	0	0.242424	263.665	0_nuclei_volume
	2	1	FALSE	0	0.252525	266.246	0_nuclei_volume
	2	1	FALSE	0	0.262626	269.318	0_nuclei_volume
	2	1	FALSE	0	0.272727	278.782	0_nuclei_volume
	2	1	FALSE	0	0.282828	288.246	0_nuclei_volume
	2	1	FALSE	0	0.292929	294.023	0_nuclei_volume
	2	1	FALSE	0	0.30303	298.325	0_nuclei_volume
	2	1	FALSE	0	0.313131	302.135	0_nuclei_volume
	2	1	FALSE	0	0.323232	305.06	0_nuclei_volume
	2	1	FALSE	0	0.333333	307.986	0_nuclei_volume
	2	1	FALSE	0	0.343434	305.003	0_nuclei_volume
	2	1	FALSE	0	0.353535	302.02	0_nuclei_volume
	2	1	FALSE	0	0.363636	301.693	0_nuclei_volume
	2	1	FALSE	0	0.373737	302.84	0_nuclei_volume
	2	1	FALSE	0	0.383838	308.576	0_nuclei_volume
	2	1	FALSE	0	0.393939	325.783	0_nuclei_volume
	2	1	FALSE	0	0.40404	342.99	0_nuclei_volume
	2	1	FALSE	0	0.414141	345.71	0_nuclei_volume
	2	1	FALSE	0	0.424242	347.317	0_nuclei_volume
	2	1	FALSE	0	0.434343	348.791	0_nuclei_volume
	2	1	FALSE	0	0.444444	350.168	0_nuclei_volume
	2	1	FALSE	0	0.454545	353.327	0_nuclei_volume
	2	1	FALSE	0	0.464646	363.02	0_nuclei_volume
	2	1	FALSE	0	0.474747	372.714	0_nuclei_volume
	2	1	FALSE	0	0.484848	371.689	0_nuclei_volume
	2	1	FALSE	0	0.494949	368.879	0_nuclei_volume
	2	1	FALSE	0	0.505051	366.24	0_nuclei_volume
	2	1	FALSE	0	0.515152	363.774	0_nuclei_volume
	2	1	FALSE	0	0.525253	364.282	0_nuclei_volume
	2	1	FALSE	0	0.535354	382.636	0_nuclei_volume
	2	1	FALSE	0	0.545455	400.991	0_nuclei_volume
	2	1	FALSE	0	0.555556	411.594	0_nuclei_volume
	2	1	FALSE	0	0.565657	420.083	0_nuclei_volume
	2	1	FALSE	0	0.575758	426.654	0_nuclei_volume
	2	1	FALSE	0	0.585859	430.669	0_nuclei_volume
	2	1	FALSE	0	0.59596	434.48	0_nuclei_volume
	2	1	FALSE	0	0.606061	435.627	0_nuclei_volume
	2	1	FALSE	0	0.616162	436.774	0_nuclei_volume
	2	1	FALSE	0	0.626263	436.528	0_nuclei_volume
	2	1	FALSE	0	0.636364	435.725	0_nuclei_volume
	2	1	FALSE	0	0.646465	435.864	0_nuclei_volume
	2	1	FALSE	0	0.656566	437.7	0_nuclei_volume
	2	1	FALSE	0	0.666667	439.535	0_nuclei_volume
	2	1	FALSE	0	0.676768	426.228	0_nuclei_volume
	2	1	FALSE	0	0.686869	412.921	0_nuclei_volume
	2	1	FALSE	0	0.69697	412.594	0_nuclei_volume
	2	1	FALSE	0	0.707071	419.476	0_nuclei_volume
	2	1	FALSE	0	0.717172	423.016	0_nuclei_volume
	2	1	FALSE	0	0.727273	418.198	0_nuclei_volume
	2	1	FALSE	0	0.737374	413.38	0_nuclei_volume
	2	1	FALSE	0	0.747475	407.657	0_nuclei_volume
	2	1	FALSE	0	0.757576	401.864	0_nuclei_volume
	2	1	FALSE	0	0.767677	390.204	0_nuclei_volume
	2	1	FALSE	0	0.777778	374.143	0_nuclei_volume
	2	1	FALSE	0	0.787879	365.741	0_nuclei_volume
	2	1	FALSE	0	0.79798	385.414	0_nuclei_volume
	2	1	FALSE	0	0.808081	405.088	0_nuclei_volume
	2	1	FALSE	0	0.818182	408.98	0_nuclei_volume
	2	1	FALSE	0	0.828283	410.242	0_nuclei_volume
	2	1	FALSE	0	0.838384	413.827	0_nuclei_volume
	2	1	FALSE	0	0.848485	419.735	0_nuclei_volume
	2	1	FALSE	0	0.858586	424.921	0_nuclei_volume
	2	1	FALSE	0	0.868687	425.782	0_nuclei_volume
	2	1	FALSE	0	0.878788	426.642	0_nuclei_volume
	2	1	FALSE	0	0.888889	430.026	0_nuclei_volume
	2	1	FALSE	0	0.89899	434.099	0_nuclei_volume
	2	1	FALSE	0	0.909091	439.965	0_nuclei_volume
	2	1	FALSE	0	0.919192	448.225	0_nuclei_volume
	2	1	FALSE	0	0.929293	455.427	0_nuclei_volume
	2	1	FALSE	0	0.939394	448.889	0_nuclei_volume
	2	1	FALSE	0	0.949495	442.35	0_nuclei_volume
	2	1	FALSE	0	0.959596	462.81	0_nuclei_volume
	2	1	FALSE	0	0.969697	494.07	0_nuclei_volume
	2	1	FALSE	0	0.979798	489.113	0_nuclei_volume
	2	1	FALSE	0	0.989899	418.964	0_nuclei_volume
	2	1	FALSE	0	1	348.816	0_nuclei_volume
	2	1	TRUE	0	0	209.29	0_nuclei_volume
	2	1	TRUE	0	0.010101	211.42	0_nuclei_volume
	2	1	TRUE	0	0.020202	213.55	0_nuclei_volume
	2	1	TRUE	0	0.030303	221.99	0_nuclei_volume
	2	1	TRUE	0	0.040404	236.138	0_nuclei_volume
	2	1	TRUE	0	0.0505051	250.557	0_nuclei_volume
	2	1	TRUE	0	0.0606061	270.113	0_nuclei_volume
	2	1	TRUE	0	0.0707071	289.669	0_nuclei_volume
	2	1	TRUE	0	0.0808081	301.059	0_nuclei_volume
	2	1	TRUE	0	0.0909091	306.412	0_nuclei_volume
	2	1	TRUE	0	0.10101	310.318	0_nuclei_volume
	2	1	TRUE	0	0.111111	301.196	0_nuclei_volume
	2	1	TRUE	0	0.121212	292.073	0_nuclei_volume
	2	1	TRUE	0	0.131313	292.237	0_nuclei_volume
	2	1	TRUE	0	0.141414	297.973	0_nuclei_volume
	2	1	TRUE	0	0.151515	303.954	0_nuclei_volume
	2	1	TRUE	0	0.161616	311.329	0_nuclei_volume
	2	1	TRUE	0	0.171717	318.703	0_nuclei_volume
	2	1	TRUE	0	0.181818	321.137	0_nuclei_volume
	2	1	TRUE	0	0.191919	321.191	0_nuclei_volume
	2	1	TRUE	0	0.20202	322.12	0_nuclei_volume
	2	1	TRUE	0	0.212121	326.545	0_nuclei_volume
	2	1	TRUE	0	0.222222	330.97	0_nuclei_volume
	2	1	TRUE	0	0.232323	347.83	0_nuclei_volume
	2	1	TRUE	0	0.242424	369.407	0_nuclei_volume
	2	1	TRUE	0	0.252525	380.797	0_nuclei_volume
	2	1	TRUE	0	0.262626	361.623	0_nuclei_volume
	2	1	TRUE	0	0.272727	342.449	0_nuclei_volume
	2	1	TRUE	0	0.282828	338.855	0_nuclei_volume
	2	1	TRUE	0	0.292929	339.784	0_nuclei_volume
	2	1	TRUE	0	0.30303	345.842	0_nuclei_volume
	2	1	TRUE	0	0.313131	363.868	0_nuclei_volume
	2	1	TRUE	0	0.323232	381.895	0_nuclei_volume
	2	1	TRUE	0	0.333333	395.595	0_nuclei_volume
	2	1	TRUE	0	0.343434	408.378	0_nuclei_volume
	2	1	TRUE	0	0.353535	422.002	0_nuclei_volume
	2	1	TRUE	0	0.363636	437.188	0_nuclei_volume
	2	1	TRUE	0	0.373737	452.374	0_nuclei_volume
	2	1	TRUE	0	0.383838	444.33	0_nuclei_volume
	2	1	TRUE	0	0.393939	432.968	0_nuclei_volume
	2	1	TRUE	0	0.40404	421.562	0_nuclei_volume
	2	1	TRUE	0	0.414141	410.09	0_nuclei_volume
	2	1	TRUE	0	0.424242	398.619	0_nuclei_volume
	2	1	TRUE	0	0.434343	336.163	0_nuclei_volume
	2	1	TRUE	0	0.444444	269.574	0_nuclei_volume
	2	1	TRUE	0	0.454545	237.423	0_nuclei_volume
	2	1	TRUE	0	0.464646	247.365	0_nuclei_volume
	2	1	TRUE	0	0.474747	257.307	0_nuclei_volume
	2	1	TRUE	0	0.484848	265.971	0_nuclei_volume
	2	1	TRUE	0	0.494949	274.602	0_nuclei_volume
	2	1	TRUE	0	0.505051	273.81	0_nuclei_volume
	2	1	TRUE	0	0.515152	263.595	0_nuclei_volume
	2	1	TRUE	0	0.525253	252.809	0_nuclei_volume
	2	1	TRUE	0	0.535354	219.76	0_nuclei_volume
	2	1	TRUE	0	0.545455	186.711	0_nuclei_volume
	2	1	TRUE	0	0.555556	211.047	0_nuclei_volume
	2	1	TRUE	0	0.565657	282.334	0_nuclei_volume
	2	1	TRUE	0	0.575758	349.402	0_nuclei_volume
	2	1	TRUE	0	0.585859	364.424	0_nuclei_volume
	2	1	TRUE	0	0.59596	379.446	0_nuclei_volume
	2	1	TRUE	0	0.606061	396.632	0_nuclei_volume
	2	1	TRUE	0	0.616162	415.259	0_nuclei_volume
	2	1	TRUE	0	0.626263	432.03	0_nuclei_volume
	2	1	TRUE	0	0.636364	435.799	0_nuclei_volume
	2	1	TRUE	0	0.646465	439.568	0_nuclei_volume
	2	1	TRUE	0	0.656566	435.561	0_nuclei_volume
	2	1	TRUE	0	0.666667	427.367	0_nuclei_volume
	2	1	TRUE	0	0.676768	421.735	0_nuclei_volume
	2	1	TRUE	0	0.686869	428.181	0_nuclei_volume
	2	1	TRUE	0	0.69697	434.627	0_nuclei_volume
	2	1	TRUE	0	0.707071	439.352	0_nuclei_volume
	2	1	TRUE	0	0.717172	443.34	0_nuclei_volume
	2	1	TRUE	0	0.727273	447.18	0_nuclei_volume
	2	1	TRUE	0	0.737374	450.512	0_nuclei_volume
	2	1	TRUE	0	0.747475	453.845	0_nuclei_volume
	2	1	TRUE	0	0.757576	454.104	0_nuclei_volume
	2	1	TRUE	0	0.767677	453.339	0_nuclei_volume
	2	1	TRUE	0	0.777778	456.781	0_nuclei_volume
	2	1	TRUE	0	0.787879	471.311	0_nuclei_volume
	2	1	TRUE	0	0.79798	485.842	0_nuclei_volume
	2	1	TRUE	0	0.808081	486.432	0_nuclei_volume
	2	1	TRUE	0	0.818182	483.537	0_nuclei_volume
	2	1	TRUE	0	0.828283	487.796	0_nuclei_volume
	2	1	TRUE	0	0.838384	506.915	0_nuclei_volume
	2	1	TRUE	0	0.848485	526.035	0_nuclei_volume
	2	1	TRUE	0	0.858586	521.287	0_nuclei_volume
	2	1	TRUE	0	0.868687	512.329	0_nuclei_volume
	2	1	TRUE	0	0.878788	499.662	0_nuclei_volume
	2	1	TRUE	0	0.888889	480.816	0_nuclei_volume
	2	1	TRUE	0	0.89899	461.97	0_nuclei_volume
	2	1	TRUE	0	0.909091	481.029	0_nuclei_volume
	2	1	TRUE	0	0.919192	504.3	0_nuclei_volume
	2	1	TRUE	0	0.929293	516.706	0_nuclei_volume
	2	1	TRUE	0	0.939394	514.411	0_nuclei_volume
	2	1	TRUE	0	0.949495	512.117	0_nuclei_volume
	2	1	TRUE	0	0.959596	447.03	0_nuclei_volume
	2	1	TRUE	0	0.969697	378.638	0_nuclei_volume
	2	1	TRUE	0	0.979798	417.123	0_nuclei_volume
	2	1	TRUE	0	0.989899	573.737	0_nuclei_volume
	2	1	TRUE	0	1	730.35	0_nuclei_volume
	2	1	TRUE	0	0	211.453	0_nuclei_volume
	2	1	TRUE	0	0.010101	217.578	0_nuclei_volume
	2	1	TRUE	0	0.020202	223.703	0_nuclei_volume
	2	1	TRUE	0	0.030303	239.685	0_nuclei_volume
	2	1	TRUE	0	0.040404	267.167	0_nuclei_volume
	2	1	TRUE	0	0.0505051	294.65	0_nuclei_volume
	2	1	TRUE	0	0.0606061	311.562	0_nuclei_volume
	2	1	TRUE	0	0.0707071	327.594	0_nuclei_volume
	2	1	TRUE	0	0.0808081	339.303	0_nuclei_volume
	2	1	TRUE	0	0.0909091	344.096	0_nuclei_volume
	2	1	TRUE	0	0.10101	348.89	0_nuclei_volume
	2	1	TRUE	0	0.111111	349.267	0_nuclei_volume
	2	1	TRUE	0	0.121212	348.841	0_nuclei_volume
	2	1	TRUE	0	0.131313	348.906	0_nuclei_volume
	2	1	TRUE	0	0.141414	350.078	0_nuclei_volume
	2	1	TRUE	0	0.151515	351.25	0_nuclei_volume
	2	1	TRUE	0	0.161616	351.561	0_nuclei_volume
	2	1	TRUE	0	0.171717	351.614	0_nuclei_volume
	2	1	TRUE	0	0.181818	350.844	0_nuclei_volume
	2	1	TRUE	0	0.191919	347.329	0_nuclei_volume
	2	1	TRUE	0	0.20202	343.814	0_nuclei_volume
	2	1	TRUE	0	0.212121	340.593	0_nuclei_volume
	2	1	TRUE	0	0.222222	337.504	0_nuclei_volume
	2	1	TRUE	0	0.232323	337.709	0_nuclei_volume
	2	1	TRUE	0	0.242424	356.031	0_nuclei_volume
	2	1	TRUE	0	0.252525	374.352	0_nuclei_volume
	2	1	TRUE	0	0.262626	374.746	0_nuclei_volume
	2	1	TRUE	0	0.272727	363.934	0_nuclei_volume
	2	1	TRUE	0	0.282828	354.847	0_nuclei_volume
	2	1	TRUE	0	0.292929	366.458	0_nuclei_volume
	2	1	TRUE	0	0.30303	378.068	0_nuclei_volume
	2	1	TRUE	0	0.313131	387.414	0_nuclei_volume
	2	1	TRUE	0	0.323232	394.817	0_nuclei_volume
	2	1	TRUE	0	0.333333	402.22	0_nuclei_volume
	2	1	TRUE	0	0.343434	404.35	0_nuclei_volume
	2	1	TRUE	0	0.353535	406.481	0_nuclei_volume
	2	1	TRUE	0	0.363636	409.57	0_nuclei_volume
	2	1	TRUE	0	0.373737	413.778	0_nuclei_volume
	2	1	TRUE	0	0.383838	417.985	0_nuclei_volume
	2	1	TRUE	0	0.393939	432.714	0_nuclei_volume
	2	1	TRUE	0	0.40404	448.319	0_nuclei_volume
	2	1	TRUE	0	0.414141	455.055	0_nuclei_volume
	2	1	TRUE	0	0.424242	447.598	0_nuclei_volume
	2	1	TRUE	0	0.434343	440.142	0_nuclei_volume
	2	1	TRUE	0	0.444444	428.359	0_nuclei_volume
	2	1	TRUE	0	0.454545	415.789	0_nuclei_volume
	2	1	TRUE	0	0.464646	416.559	0_nuclei_volume
	2	1	TRUE	0	0.474747	447.344	0_nuclei_volume
	2	1	TRUE	0	0.484848	478.129	0_nuclei_volume
	2	1	TRUE	0	0.494949	475.482	0_nuclei_volume
	2	1	TRUE	0	0.505051	462.806	0_nuclei_volume
	2	1	TRUE	0	0.515152	453.916	0_nuclei_volume
	2	1	TRUE	0	0.525253	457.644	0_nuclei_volume
	2	1	TRUE	0	0.535354	461.372	0_nuclei_volume
	2	1	TRUE	0	0.545455	463.699	0_nuclei_volume
	2	1	TRUE	0	0.555556	465.403	0_nuclei_volume
	2	1	TRUE	0	0.565657	467.812	0_nuclei_volume
	2	1	TRUE	0	0.575758	474.097	0_nuclei_volume
	2	1	TRUE	0	0.585859	480.382	0_nuclei_volume
	2	1	TRUE	0	0.59596	489.092	0_nuclei_volume
	2	1	TRUE	0	0.606061	499.318	0_nuclei_volume
	2	1	TRUE	0	0.616162	508.205	0_nuclei_volume
	2	1	TRUE	0	0.626263	501.014	0_nuclei_volume
	2	1	TRUE	0	0.636364	493.824	0_nuclei_volume
	2	1	TRUE	0	0.646465	488.613	0_nuclei_volume
	2	1	TRUE	0	0.656566	485.098	0_nuclei_volume
	2	1	TRUE	0	0.666667	481.582	0_nuclei_volume
	2	1	TRUE	0	0.676768	487.814	0_nuclei_volume
	2	1	TRUE	0	0.686869	494.045	0_nuclei_volume
	2	1	TRUE	0	0.69697	493.001	0_nuclei_volume
	2	1	TRUE	0	0.707071	483.467	0_nuclei_volume
	2	1	TRUE	0	0.717172	473.933	0_nuclei_volume
	2	1	TRUE	0	0.727273	490.309	0_nuclei_volume
	2	1	TRUE	0	0.737374	508.844	0_nuclei_volume
	2	1	TRUE	0	0.747475	521.991	0_nuclei_volume
	2	1	TRUE	0	0.757576	526.518	0_nuclei_volume
	2	1	TRUE	0	0.767677	531.045	0_nuclei_volume
	2	1	TRUE	0	0.777778	524.035	0_nuclei_volume
	2	1	TRUE	0	0.787879	514.928	0_nuclei_volume
	2	1	TRUE	0	0.79798	508.18	0_nuclei_volume
	2	1	TRUE	0	0.808081	506.742	0_nuclei_volume
	2	1	TRUE	0	0.818182	505.304	0_nuclei_volume
	2	1	TRUE	0	0.828283	510.954	0_nuclei_volume
	2	1	TRUE	0	0.838384	518.73	0_nuclei_volume
	2	1	TRUE	0	0.848485	524.748	0_nuclei_volume
	2	1	TRUE	0	0.858586	524.908	0_nuclei_volume
	2	1	TRUE	0	0.868687	525.068	0_nuclei_volume
	2	1	TRUE	0	0.878788	528.472	0_nuclei_volume
	2	1	TRUE	0	0.888889	533.319	0_nuclei_volume
	2	1	TRUE	0	0.89899	538.797	0_nuclei_volume
	2	1	TRUE	0	0.909091	547.744	0_nuclei_volume
	2	1	TRUE	0	0.919192	556.692	0_nuclei_volume
	2	1	TRUE	0	0.929293	565.574	0_nuclei_volume
	2	1	TRUE	0	0.939394	574.416	0_nuclei_volume
	2	1	TRUE	0	0.949495	585.818	0_nuclei_volume
	2	1	TRUE	0	0.959596	627.947	0_nuclei_volume
	2	1	TRUE	0	0.969697	670.076	0_nuclei_volume
	2	1	TRUE	0	0.979798	608.961	0_nuclei_volume
	2	1	TRUE	0	0.989899	459.352	0_nuclei_volume
	2	1	TRUE	0	1	309.743	0_nuclei_volume
	3	1	FALSE	0	0	124.654	0_nuclei_volume
	3	1	FALSE	0	0.010101	160.025	0_nuclei_volume
	3	1	FALSE	0	0.020202	195.008	0_nuclei_volume
	3	1	FALSE	0	0.030303	210.986	0_nuclei_volume
	3	1	FALSE	0	0.040404	226.095	0_nuclei_volume
	3	1	FALSE	0	0.0505051	220.36	0_nuclei_volume
	3	1	FALSE	0	0.0606061	214.73	0_nuclei_volume
	3	1	FALSE	0	0.0707071	210.77	0_nuclei_volume
	3	1	FALSE	0	0.0808081	207.099	0_nuclei_volume
	3	1	FALSE	0	0.0909091	206.758	0_nuclei_volume
	3	1	FALSE	0	0.10101	207.01	0_nuclei_volume
	3	1	FALSE	0	0.111111	212.61	0_nuclei_volume
	3	1	FALSE	0	0.121212	217.398	0_nuclei_volume
	3	1	FALSE	0	0.131313	216.237	0_nuclei_volume
	3	1	FALSE	0	0.141414	217.026	0_nuclei_volume
	3	1	FALSE	0	0.151515	229.795	0_nuclei_volume
	3	1	FALSE	0	0.161616	240.51	0_nuclei_volume
	3	1	FALSE	0	0.171717	240.442	0_nuclei_volume
	3	1	FALSE	0	0.181818	239.181	0_nuclei_volume
	3	1	FALSE	0	0.191919	232.489	0_nuclei_volume
	3	1	FALSE	0	0.20202	228.707	0_nuclei_volume
	3	1	FALSE	0	0.212121	236.559	0_nuclei_volume
	3	1	FALSE	0	0.222222	243.405	0_nuclei_volume
	3	1	FALSE	0	0.232323	246.683	0_nuclei_volume
	3	1	FALSE	0	0.242424	247.42	0_nuclei_volume
	3	1	FALSE	0	0.252525	240.114	0_nuclei_volume
	3	1	FALSE	0	0.262626	236.997	0_nuclei_volume
	3	1	FALSE	0	0.272727	245.806	0_nuclei_volume
	3	1	FALSE	0	0.282828	249.682	0_nuclei_volume
	3	1	FALSE	0	0.292929	240.873	0_nuclei_volume
	3	1	FALSE	0	0.30303	235.957	0_nuclei_volume
	3	1	FALSE	0	0.313131	240.122	0_nuclei_volume
	3	1	FALSE	0	0.323232	243.129	0_nuclei_volume
	3	1	FALSE	0	0.333333	243.675	0_nuclei_volume
	3	1	FALSE	0	0.343434	244.268	0_nuclei_volume
	3	1	FALSE	0	0.353535	244.951	0_nuclei_volume
	3	1	FALSE	0	0.363636	245.88	0_nuclei_volume
	3	1	FALSE	0	0.373737	247.245	0_nuclei_volume
	3	1	FALSE	0	0.383838	250.22	0_nuclei_volume
	3	1	FALSE	0	0.393939	255.819	0_nuclei_volume
	3	1	FALSE	0	0.40404	261.036	0_nuclei_volume
	3	1	FALSE	0	0.414141	265.679	0_nuclei_volume
	3	1	FALSE	0	0.424242	270.064	0_nuclei_volume
	3	1	FALSE	0	0.434343	274.093	0_nuclei_volume
	3	1	FALSE	0	0.444444	280.435	0_nuclei_volume
	3	1	FALSE	0	0.454545	289.721	0_nuclei_volume
	3	1	FALSE	0	0.464646	296.275	0_nuclei_volume
	3	1	FALSE	0	0.474747	299.621	0_nuclei_volume
	3	1	FALSE	0	0.484848	301.459	0_nuclei_volume
	3	1	FALSE	0	0.494949	301.664	0_nuclei_volume
	3	1	FALSE	0	0.505051	304.771	0_nuclei_volume
	3	1	FALSE	0	0.515152	310.78	0_nuclei_volume
	3	1	FALSE	0	0.525253	316.469	0_nuclei_volume
	3	1	FALSE	0	0.535354	321.863	0_nuclei_volume
	3	1	FALSE	0	0.545455	325.709	0_nuclei_volume
	3	1	FALSE	0	0.555556	328.236	0_nuclei_volume
	3	1	FALSE	0	0.565657	318.411	0_nuclei_volume
	3	1	FALSE	0	0.575758	298.882	0_nuclei_volume
	3	1	FALSE	0	0.585859	277.611	0_nuclei_volume
	3	1	FALSE	0	0.59596	255.077	0_nuclei_volume
	3	1	FALSE	0	0.606061	271.465	0_nuclei_volume
	3	1	FALSE	0	0.616162	313.801	0_nuclei_volume
	3	1	FALSE	0	0.626263	348.135	0_nuclei_volume
	3	1	FALSE	0	0.636364	377.564	0_nuclei_volume
	3	1	FALSE	0	0.646465	394.889	0_nuclei_volume
	3	1	FALSE	0	0.656566	405.405	0_nuclei_volume
	3	1	FALSE	0	0.666667	415.875	0_nuclei_volume
	3	1	FALSE	0	0.676768	426.322	0_nuclei_volume
	3	1	FALSE	0	0.686869	432.498	0_nuclei_volume
	3	1	FALSE	0	0.69697	436.663	0_nuclei_volume
	3	1	FALSE	0	0.707071	438.678	0_nuclei_volume
	3	1	FALSE	0	0.717172	439.77	0_nuclei_volume
	3	1	FALSE	0	0.727273	427.146	0_nuclei_volume
	3	1	FALSE	0	0.737374	409.188	0_nuclei_volume
	3	1	FALSE	0	0.747475	396.838	0_nuclei_volume
	3	1	FALSE	0	0.757576	386.459	0_nuclei_volume
	3	1	FALSE	0	0.767677	388.223	0_nuclei_volume
	3	1	FALSE	0	0.777778	393.823	0_nuclei_volume
	3	1	FALSE	0	0.787879	399.315	0_nuclei_volume
	3	1	FALSE	0	0.79798	404.778	0_nuclei_volume
	3	1	FALSE	0	0.808081	413.737	0_nuclei_volume
	3	1	FALSE	0	0.818182	423.569	0_nuclei_volume
	3	1	FALSE	0	0.828283	440.401	0_nuclei_volume
	3	1	FALSE	0	0.838384	458.769	0_nuclei_volume
	3	1	FALSE	0	0.848485	475.531	0_nuclei_volume
	3	1	FALSE	0	0.858586	491.987	0_nuclei_volume
	3	1	FALSE	0	0.868687	489.358	0_nuclei_volume
	3	1	FALSE	0	0.878788	483.623	0_nuclei_volume
	3	1	FALSE	0	0.888889	488.282	0_nuclei_volume
	3	1	FALSE	0	0.89899	494.359	0_nuclei_volume
	3	1	FALSE	0	0.909091	491.833	0_nuclei_volume
	3	1	FALSE	0	0.919192	488.351	0_nuclei_volume
	3	1	FALSE	0	0.929293	488.889	0_nuclei_volume
	3	1	FALSE	0	0.939394	489.776	0_nuclei_volume
	3	1	FALSE	0	0.949495	493.681	0_nuclei_volume
	3	1	FALSE	0	0.959596	497.778	0_nuclei_volume
	3	1	FALSE	0	0.969697	501.219	0_nuclei_volume
	3	1	FALSE	0	0.979798	504.633	0_nuclei_volume
	3	1	FALSE	0	0.989899	450.766	0_nuclei_volume
	3	1	FALSE	0	1	395.73	0_nuclei_volume
	3	1	FALSE	0	0	131.955	0_nuclei_volume
	3	1	FALSE	0	0.010101	154.939	0_nuclei_volume
	3	1	FALSE	0	0.020202	176.329	0_nuclei_volume
	3	1	FALSE	0	0.030303	172.22	0_nuclei_volume
	3	1	FALSE	0	0.040404	169.488	0_nuclei_volume
	3	1	FALSE	0	0.0505051	177.079	0_nuclei_volume
	3	1	FALSE	0	0.0606061	181.869	0_nuclei_volume
	3	1	FALSE	0	0.0707071	173.58	0_nuclei_volume
	3	1	FALSE	0	0.0808081	168.226	0_nuclei_volume
	3	1	FALSE	0	0.0909091	172.405	0_nuclei_volume
	3	1	FALSE	0	0.10101	177.485	0_nuclei_volume
	3	1	FALSE	0	0.111111	184.728	0_nuclei_volume
	3	1	FALSE	0	0.121212	203.132	0_nuclei_volume
	3	1	FALSE	0	0.131313	241.996	0_nuclei_volume
	3	1	FALSE	0	0.141414	263.251	0_nuclei_volume
	3	1	FALSE	0	0.151515	259.35	0_nuclei_volume
	3	1	FALSE	0	0.161616	251.681	0_nuclei_volume
	3	1	FALSE	0	0.171717	239.771	0_nuclei_volume
	3	1	FALSE	0	0.181818	225.538	0_nuclei_volume
	3	1	FALSE	0	0.191919	209.24	0_nuclei_volume
	3	1	FALSE	0	0.20202	203.185	0_nuclei_volume
	3	1	FALSE	0	0.212121	204.299	0_nuclei_volume
	3	1	FALSE	0	0.222222	207.081	0_nuclei_volume
	3	1	FALSE	0	0.232323	210.773	0_nuclei_volume
	3	1	FALSE	0	0.242424	210.973	0_nuclei_volume
	3	1	FALSE	0	0.252525	209.72	0_nuclei_volume
	3	1	FALSE	0	0.262626	213.419	0_nuclei_volume
	3	1	FALSE	0	0.272727	218.643	0_nuclei_volume
	3	1	FALSE	0	0.282828	217.959	0_nuclei_volume
	3	1	FALSE	0	0.292929	216.009	0_nuclei_volume
	3	1	FALSE	0	0.30303	208.65	0_nuclei_volume
	3	1	FALSE	0	0.313131	200.571	0_nuclei_volume
	3	1	FALSE	0	0.323232	207.766	0_nuclei_volume
	3	1	FALSE	0	0.333333	215.914	0_nuclei_volume
	3	1	FALSE	0	0.343434	219.675	0_nuclei_volume
	3	1	FALSE	0	0.353535	223.58	0_nuclei_volume
	3	1	FALSE	0	0.363636	229.779	0_nuclei_volume
	3	1	FALSE	0	0.373737	235.027	0_nuclei_volume
	3	1	FALSE	0	0.383838	233.146	0_nuclei_volume
	3	1	FALSE	0	0.393939	233.159	0_nuclei_volume
	3	1	FALSE	0	0.40404	242.004	0_nuclei_volume
	3	1	FALSE	0	0.414141	248.948	0_nuclei_volume
	3	1	FALSE	0	0.424242	249.714	0_nuclei_volume
	3	1	FALSE	0	0.434343	250.378	0_nuclei_volume
	3	1	FALSE	0	0.444444	250.796	0_nuclei_volume
	3	1	FALSE	0	0.454545	252.984	0_nuclei_volume
	3	1	FALSE	0	0.464646	258.416	0_nuclei_volume
	3	1	FALSE	0	0.474747	259.002	0_nuclei_volume
	3	1	FALSE	0	0.484848	252.664	0_nuclei_volume
	3	1	FALSE	0	0.494949	252.75	0_nuclei_volume
	3	1	FALSE	0	0.505051	260.063	0_nuclei_volume
	3	1	FALSE	0	0.515152	272.612	0_nuclei_volume
	3	1	FALSE	0	0.525253	289.816	0_nuclei_volume
	3	1	FALSE	0	0.535354	287.353	0_nuclei_volume
	3	1	FALSE	0	0.545455	271.125	0_nuclei_volume
	3	1	FALSE	0	0.555556	260.711	0_nuclei_volume
	3	1	FALSE	0	0.565657	253.467	0_nuclei_volume
	3	1	FALSE	0	0.575758	239.046	0_nuclei_volume
	3	1	FALSE	0	0.585859	221.634	0_nuclei_volume
	3	1	FALSE	0	0.59596	234.42	0_nuclei_volume
	3	1	FALSE	0	0.606061	256.499	0_nuclei_volume
	3	1	FALSE	0	0.616162	287.869	0_nuclei_volume
	3	1	FALSE	0	0.626263	321.231	0_nuclei_volume
	3	1	FALSE	0	0.636364	337.017	0_nuclei_volume
	3	1	FALSE	0	0.646465	350.459	0_nuclei_volume
	3	1	FALSE	0	0.656566	361.082	0_nuclei_volume
	3	1	FALSE	0	0.666667	371.53	0_nuclei_volume
	3	1	FALSE	0	0.676768	383.997	0_nuclei_volume
	3	1	FALSE	0	0.686869	396.796	0_nuclei_volume
	3	1	FALSE	0	0.69697	414.904	0_nuclei_volume
	3	1	FALSE	0	0.707071	429.416	0_nuclei_volume
	3	1	FALSE	0	0.717172	416.949	0_nuclei_volume
	3	1	FALSE	0	0.727273	405.551	0_nuclei_volume
	3	1	FALSE	0	0.737374	399.143	0_nuclei_volume
	3	1	FALSE	0	0.747475	394.964	0_nuclei_volume
	3	1	FALSE	0	0.757576	398.029	0_nuclei_volume
	3	1	FALSE	0	0.767677	400.684	0_nuclei_volume
	3	1	FALSE	0	0.777778	402.355	0_nuclei_volume
	3	1	FALSE	0	0.787879	402.331	0_nuclei_volume
	3	1	FALSE	0	0.79798	399.196	0_nuclei_volume
	3	1	FALSE	0	0.808081	404.207	0_nuclei_volume
	3	1	FALSE	0	0.818182	420.853	0_nuclei_volume
	3	1	FALSE	0	0.828283	429.076	0_nuclei_volume
	3	1	FALSE	0	0.838384	427.822	0_nuclei_volume
	3	1	FALSE	0	0.848485	433.722	0_nuclei_volume
	3	1	FALSE	0	0.858586	445.98	0_nuclei_volume
	3	1	FALSE	0	0.868687	454.305	0_nuclei_volume
	3	1	FALSE	0	0.878788	459.877	0_nuclei_volume
	3	1	FALSE	0	0.888889	459.545	0_nuclei_volume
	3	1	FALSE	0	0.89899	455.993	0_nuclei_volume
	3	1	FALSE	0	0.909091	455.194	0_nuclei_volume
	3	1	FALSE	0	0.919192	455.542	0_nuclei_volume
	3	1	FALSE	0	0.929293	448.221	0_nuclei_volume
	3	1	FALSE	0	0.939394	438.54	0_nuclei_volume
	3	1	FALSE	0	0.949495	447.041	0_nuclei_volume
	3	1	FALSE	0	0.959596	459.438	0_nuclei_volume
	3	1	FALSE	0	0.969697	487.998	0_nuclei_volume
	3	1	FALSE	0	0.979798	518.713	0_nuclei_volume
	3	1	FALSE	0	0.989899	394.989	0_nuclei_volume
	3	1	FALSE	0	1	261.612	0_nuclei_volume
	3	1	FALSE	0	0	141.825	0_nuclei_volume
	3	1	FALSE	0	0.010101	174.453	0_nuclei_volume
	3	1	FALSE	0	0.020202	207.081	0_nuclei_volume
	3	1	FALSE	0	0.030303	218.709	0_nuclei_volume
	3	1	FALSE	0	0.040404	223.335	0_nuclei_volume
	3	1	FALSE	0	0.0505051	228.623	0_nuclei_volume
	3	1	FALSE	0	0.0606061	234.572	0_nuclei_volume
	3	1	FALSE	0	0.0707071	237.591	0_nuclei_volume
	3	1	FALSE	0	0.0808081	231.823	0_nuclei_volume
	3	1	FALSE	0	0.0909091	226.054	0_nuclei_volume
	3	1	FALSE	0	0.10101	238.012	0_nuclei_volume
	3	1	FALSE	0	0.111111	249.97	0_nuclei_volume
	3	1	FALSE	0	0.121212	257.691	0_nuclei_volume
	3	1	FALSE	0	0.131313	264.001	0_nuclei_volume
	3	1	FALSE	0	0.141414	273.434	0_nuclei_volume
	3	1	FALSE	0	0.151515	285.993	0_nuclei_volume
	3	1	FALSE	0	0.161616	295.187	0_nuclei_volume
	3	1	FALSE	0	0.171717	294.285	0_nuclei_volume
	3	1	FALSE	0	0.181818	293.384	0_nuclei_volume
	3	1	FALSE	0	0.191919	287.736	0_nuclei_volume
	3	1	FALSE	0	0.20202	282.087	0_nuclei_volume
	3	1	FALSE	0	0.212121	281.351	0_nuclei_volume
	3	1	FALSE	0	0.222222	282.253	0_nuclei_volume
	3	1	FALSE	0	0.232323	284.296	0_nuclei_volume
	3	1	FALSE	0	0.242424	287.48	0_nuclei_volume
	3	1	FALSE	0	0.252525	290.019	0_nuclei_volume
	3	1	FALSE	0	0.262626	290.62	0_nuclei_volume
	3	1	FALSE	0	0.272727	291.221	0_nuclei_volume
	3	1	FALSE	0	0.282828	285.753	0_nuclei_volume
	3	1	FALSE	0	0.292929	280.285	0_nuclei_volume
	3	1	FALSE	0	0.30303	277.16	0_nuclei_volume
	3	1	FALSE	0	0.313131	274.817	0_nuclei_volume
	3	1	FALSE	0	0.323232	274.756	0_nuclei_volume
	3	1	FALSE	0	0.333333	276.98	0_nuclei_volume
	3	1	FALSE	0	0.343434	279.218	0_nuclei_volume
	3	1	FALSE	0	0.353535	281.501	0_nuclei_volume
	3	1	FALSE	0	0.363636	283.785	0_nuclei_volume
	3	1	FALSE	0	0.373737	288.652	0_nuclei_volume
	3	1	FALSE	0	0.383838	293.519	0_nuclei_volume
	3	1	FALSE	0	0.393939	300.369	0_nuclei_volume
	3	1	FALSE	0	0.40404	307.88	0_nuclei_volume
	3	1	FALSE	0	0.414141	312.597	0_nuclei_volume
	3	1	FALSE	0	0.424242	314.52	0_nuclei_volume
	3	1	FALSE	0	0.434343	315.301	0_nuclei_volume
	3	1	FALSE	0	0.444444	312.658	0_nuclei_volume
	3	1	FALSE	0	0.454545	310.014	0_nuclei_volume
	3	1	FALSE	0	0.464646	317.705	0_nuclei_volume
	3	1	FALSE	0	0.474747	325.396	0_nuclei_volume
	3	1	FALSE	0	0.484848	321.19	0_nuclei_volume
	3	1	FALSE	0	0.494949	313.018	0_nuclei_volume
	3	1	FALSE	0	0.505051	310.645	0_nuclei_volume
	3	1	FALSE	0	0.515152	314.07	0_nuclei_volume
	3	1	FALSE	0	0.525253	315.707	0_nuclei_volume
	3	1	FALSE	0	0.535354	311.982	0_nuclei_volume
	3	1	FALSE	0	0.545455	308.256	0_nuclei_volume
	3	1	FALSE	0	0.555556	305.252	0_nuclei_volume
	3	1	FALSE	0	0.565657	302.247	0_nuclei_volume
	3	1	FALSE	0	0.575758	303.839	0_nuclei_volume
	3	1	FALSE	0	0.585859	306.964	0_nuclei_volume
	3	1	FALSE	0	0.59596	310.75	0_nuclei_volume
	3	1	FALSE	0	0.606061	315.196	0_nuclei_volume
	3	1	FALSE	0	0.616162	317.45	0_nuclei_volume
	3	1	FALSE	0	0.626263	313.123	0_nuclei_volume
	3	1	FALSE	0	0.636364	308.797	0_nuclei_volume
	3	1	FALSE	0	0.646465	276.108	0_nuclei_volume
	3	1	FALSE	0	0.656566	243.42	0_nuclei_volume
	3	1	FALSE	0	0.666667	232.003	0_nuclei_volume
	3	1	FALSE	0	0.676768	227.677	0_nuclei_volume
	3	1	FALSE	0	0.686869	251.742	0_nuclei_volume
	3	1	FALSE	0	0.69697	304.2	0_nuclei_volume
	3	1	FALSE	0	0.707071	345.706	0_nuclei_volume
	3	1	FALSE	0	0.717172	354.359	0_nuclei_volume
	3	1	FALSE	0	0.727273	363.012	0_nuclei_volume
	3	1	FALSE	0	0.737374	360.608	0_nuclei_volume
	3	1	FALSE	0	0.747475	358.205	0_nuclei_volume
	3	1	FALSE	0	0.757576	363.057	0_nuclei_volume
	3	1	FALSE	0	0.767677	370.328	0_nuclei_volume
	3	1	FALSE	0	0.777778	377.749	0_nuclei_volume
	3	1	FALSE	0	0.787879	385.32	0_nuclei_volume
	3	1	FALSE	0	0.79798	392.951	0_nuclei_volume
	3	1	FALSE	0	0.808081	400.763	0_nuclei_volume
	3	1	FALSE	0	0.818182	408.574	0_nuclei_volume
	3	1	FALSE	0	0.828283	421.133	0_nuclei_volume
	3	1	FALSE	0	0.838384	433.692	0_nuclei_volume
	3	1	FALSE	0	0.848485	440.256	0_nuclei_volume
	3	1	FALSE	0	0.858586	444.823	0_nuclei_volume
	3	1	FALSE	0	0.868687	452.064	0_nuclei_volume
	3	1	FALSE	0	0.878788	461.978	0_nuclei_volume
	3	1	FALSE	0	0.888889	472.419	0_nuclei_volume
	3	1	FALSE	0	0.89899	484.437	0_nuclei_volume
	3	1	FALSE	0	0.909091	496.454	0_nuclei_volume
	3	1	FALSE	0	0.919192	478.969	0_nuclei_volume
	3	1	FALSE	0	0.929293	461.483	0_nuclei_volume
	3	1	FALSE	0	0.939394	457.472	0_nuclei_volume
	3	1	FALSE	0	0.949495	457.952	0_nuclei_volume
	3	1	FALSE	0	0.959596	465.614	0_nuclei_volume
	3	1	FALSE	0	0.969697	480.456	0_nuclei_volume
	3	1	FALSE	0	0.979798	477.211	0_nuclei_volume
	3	1	FALSE	0	0.989899	419.706	0_nuclei_volume
	3	1	FALSE	0	1	362.201	0_nuclei_volume
	3	1	FALSE	0	0	140.608	0_nuclei_volume
	3	1	FALSE	0	0.010101	153.937	0_nuclei_volume
	3	1	FALSE	0	0.020202	167.266	0_nuclei_volume
	3	1	FALSE	0	0.030303	178.071	0_nuclei_volume
	3	1	FALSE	0	0.040404	186.592	0_nuclei_volume
	3	1	FALSE	0	0.0505051	194.868	0_nuclei_volume
	3	1	FALSE	0	0.0606061	198.474	0_nuclei_volume
	3	1	FALSE	0	0.0707071	202.079	0_nuclei_volume
	3	1	FALSE	0	0.0808081	200.627	0_nuclei_volume
	3	1	FALSE	0	0.0909091	195.438	0_nuclei_volume
	3	1	FALSE	0	0.10101	191.931	0_nuclei_volume
	3	1	FALSE	0	0.111111	203.566	0_nuclei_volume
	3	1	FALSE	0	0.121212	215.202	0_nuclei_volume
	3	1	FALSE	0	0.131313	224.071	0_nuclei_volume
	3	1	FALSE	0	0.141414	231.282	0_nuclei_volume
	3	1	FALSE	0	0.151515	237.321	0_nuclei_volume
	3	1	FALSE	0	0.161616	236.72	0_nuclei_volume
	3	1	FALSE	0	0.171717	236.119	0_nuclei_volume
	3	1	FALSE	0	0.181818	237.362	0_nuclei_volume
	3	1	FALSE	0	0.191919	239.492	0_nuclei_volume
	3	1	FALSE	0	0.20202	241.109	0_nuclei_volume
	3	1	FALSE	0	0.212121	240.672	0_nuclei_volume
	3	1	FALSE	0	0.222222	240.235	0_nuclei_volume
	3	1	FALSE	0	0.232323	234.967	0_nuclei_volume
	3	1	FALSE	0	0.242424	227.865	0_nuclei_volume
	3	1	FALSE	0	0.252525	222.43	0_nuclei_volume
	3	1	FALSE	0	0.262626	221.993	0_nuclei_volume
	3	1	FALSE	0	0.272727	221.556	0_nuclei_volume
	3	1	FALSE	0	0.282828	221.161	0_nuclei_volume
	3	1	FALSE	0	0.292929	220.779	0_nuclei_volume
	3	1	FALSE	0	0.30303	220.315	0_nuclei_volume
	3	1	FALSE	0	0.313131	219.659	0_nuclei_volume
	3	1	FALSE	0	0.323232	219.004	0_nuclei_volume
	3	1	FALSE	0	0.333333	222.449	0_nuclei_volume
	3	1	FALSE	0	0.343434	226.765	0_nuclei_volume
	3	1	FALSE	0	0.353535	232.361	0_nuclei_volume
	3	1	FALSE	0	0.363636	240.336	0_nuclei_volume
	3	1	FALSE	0	0.373737	248.312	0_nuclei_volume
	3	1	FALSE	0	0.383838	249.213	0_nuclei_volume
	3	1	FALSE	0	0.393939	249.104	0_nuclei_volume
	3	1	FALSE	0	0.40404	249.672	0_nuclei_volume
	3	1	FALSE	0	0.414141	251.256	0_nuclei_volume
	3	1	FALSE	0	0.424242	252.84	0_nuclei_volume
	3	1	FALSE	0	0.434343	251.14	0_nuclei_volume
	3	1	FALSE	0	0.444444	249.174	0_nuclei_volume
	3	1	FALSE	0	0.454545	247.084	0_nuclei_volume
	3	1	FALSE	0	0.464646	244.844	0_nuclei_volume
	3	1	FALSE	0	0.474747	242.605	0_nuclei_volume
	3	1	FALSE	0	0.484848	246.49	0_nuclei_volume
	3	1	FALSE	0	0.494949	250.532	0_nuclei_volume
	3	1	FALSE	0	0.505051	253.837	0_nuclei_volume
	3	1	FALSE	0	0.515152	256.405	0_nuclei_volume
	3	1	FALSE	0	0.525253	258.961	0_nuclei_volume
	3	1	FALSE	0	0.535354	261.092	0_nuclei_volume
	3	1	FALSE	0	0.545455	263.222	0_nuclei_volume
	3	1	FALSE	0	0.555556	261.777	0_nuclei_volume
	3	1	FALSE	0	0.565657	257.407	0_nuclei_volume
	3	1	FALSE	0	0.575758	254.106	0_nuclei_volume
	3	1	FALSE	0	0.585859	263.994	0_nuclei_volume
	3	1	FALSE	0	0.59596	273.881	0_nuclei_volume
	3	1	FALSE	0	0.606061	273.313	0_nuclei_volume
	3	1	FALSE	0	0.616162	265.775	0_nuclei_volume
	3	1	FALSE	0	0.626263	259.452	0_nuclei_volume
	3	1	FALSE	0	0.636364	261.637	0_nuclei_volume
	3	1	FALSE	0	0.646465	263.822	0_nuclei_volume
	3	1	FALSE	0	0.656566	270.41	0_nuclei_volume
	3	1	FALSE	0	0.666667	279.368	0_nuclei_volume
	3	1	FALSE	0	0.676768	285.45	0_nuclei_volume
	3	1	FALSE	0	0.686869	277.966	0_nuclei_volume
	3	1	FALSE	0	0.69697	270.482	0_nuclei_volume
	3	1	FALSE	0	0.707071	259.213	0_nuclei_volume
	3	1	FALSE	0	0.717172	246.321	0_nuclei_volume
	3	1	FALSE	0	0.727273	237.731	0_nuclei_volume
	3	1	FALSE	0	0.737374	243.958	0_nuclei_volume
	3	1	FALSE	0	0.747475	250.186	0_nuclei_volume
	3	1	FALSE	0	0.757576	280.093	0_nuclei_volume
	3	1	FALSE	0	0.767677	317.895	0_nuclei_volume
	3	1	FALSE	0	0.777778	352.662	0_nuclei_volume
	3	1	FALSE	0	0.787879	379.429	0_nuclei_volume
	3	1	FALSE	0	0.79798	406.195	0_nuclei_volume
	3	1	FALSE	0	0.808081	413.603	0_nuclei_volume
	3	1	FALSE	0	0.818182	416.17	0_nuclei_volume
	3	1	FALSE	0	0.828283	421.134	0_nuclei_volume
	3	1	FALSE	0	0.838384	431.076	0_nuclei_volume
	3	1	FALSE	0	0.848485	441.018	0_nuclei_volume
	3	1	FALSE	0	0.858586	436.334	0_nuclei_volume
	3	1	FALSE	0	0.868687	429.069	0_nuclei_volume
	3	1	FALSE	0	0.878788	423.463	0_nuclei_volume
	3	1	FALSE	0	0.888889	420.622	0_nuclei_volume
	3	1	FALSE	0	0.89899	417.782	0_nuclei_volume
	3	1	FALSE	0	0.909091	425.02	0_nuclei_volume
	3	1	FALSE	0	0.919192	433.377	0_nuclei_volume
	3	1	FALSE	0	0.929293	440.923	0_nuclei_volume
	3	1	FALSE	0	0.939394	447.369	0_nuclei_volume
	3	1	FALSE	0	0.949495	453.815	0_nuclei_volume
	3	1	FALSE	0	0.959596	449.466	0_nuclei_volume
	3	1	FALSE	0	0.969697	444.55	0_nuclei_volume
	3	1	FALSE	0	0.979798	426.219	0_nuclei_volume
	3	1	FALSE	0	0.989899	393.061	0_nuclei_volume
	3	1	FALSE	0	1	359.902	0_nuclei_volume
	3	1	FALSE	1	0	292.167	1_nuclei_volume
	3	1	FALSE	1	0.010101	371.722	1_nuclei_volume
	3	1	FALSE	1	0.020202	451.277	1_nuclei_volume
	3	1	FALSE	1	0.030303	497.057	1_nuclei_volume
	3	1	FALSE	1	0.040404	524.072	1_nuclei_volume
	3	1	FALSE	1	0.0505051	548.711	1_nuclei_volume
	3	1	FALSE	1	0.0606061	567.41	1_nuclei_volume
	3	1	FALSE	1	0.0707071	586.108	1_nuclei_volume
	3	1	FALSE	1	0.0808081	603.209	1_nuclei_volume
	3	1	FALSE	1	0.0909091	620.187	1_nuclei_volume
	3	1	FALSE	1	0.10101	629.725	1_nuclei_volume
	3	1	FALSE	1	0.111111	633.682	1_nuclei_volume
	3	1	FALSE	1	0.121212	636.177	1_nuclei_volume
	3	1	FALSE	1	0.131313	633.31	1_nuclei_volume
	3	1	FALSE	1	0.141414	630.442	1_nuclei_volume
	3	1	FALSE	1	0.151515	626.443	1_nuclei_volume
	3	1	FALSE	1	0.161616	622.256	1_nuclei_volume
	3	1	FALSE	1	0.171717	626.042	1_nuclei_volume
	3	1	FALSE	1	0.181818	637.8	1_nuclei_volume
	3	1	FALSE	1	0.191919	646.862	1_nuclei_volume
	3	1	FALSE	1	0.20202	639.75	1_nuclei_volume
	3	1	FALSE	1	0.212121	632.638	1_nuclei_volume
	3	1	FALSE	1	0.222222	641.344	1_nuclei_volume
	3	1	FALSE	1	0.232323	654.364	1_nuclei_volume
	3	1	FALSE	1	0.242424	662.738	1_nuclei_volume
	3	1	FALSE	1	0.252525	664.918	1_nuclei_volume
	3	1	FALSE	1	0.262626	668.101	1_nuclei_volume
	3	1	FALSE	1	0.272727	684.333	1_nuclei_volume
	3	1	FALSE	1	0.282828	700.565	1_nuclei_volume
	3	1	FALSE	1	0.292929	711.472	1_nuclei_volume
	3	1	FALSE	1	0.30303	720.247	1_nuclei_volume
	3	1	FALSE	1	0.313131	731.809	1_nuclei_volume
	3	1	FALSE	1	0.323232	748.385	1_nuclei_volume
	3	1	FALSE	1	0.333333	764.962	1_nuclei_volume
	3	1	FALSE	1	0.343434	763.413	1_nuclei_volume
	3	1	FALSE	1	0.353535	761.864	1_nuclei_volume
	3	1	FALSE	1	0.363636	764.445	1_nuclei_volume
	3	1	FALSE	1	0.373737	769.321	1_nuclei_volume
	3	1	FALSE	1	0.383838	778.293	1_nuclei_volume
	3	1	FALSE	1	0.393939	797.508	1_nuclei_volume
	3	1	FALSE	1	0.40404	816.723	1_nuclei_volume
	3	1	FALSE	1	0.414141	815.326	1_nuclei_volume
	3	1	FALSE	1	0.424242	812.343	1_nuclei_volume
	3	1	FALSE	1	0.434343	820.045	1_nuclei_volume
	3	1	FALSE	1	0.444444	835.761	1_nuclei_volume
	3	1	FALSE	1	0.454545	852.067	1_nuclei_volume
	3	1	FALSE	1	0.464646	870.536	1_nuclei_volume
	3	1	FALSE	1	0.474747	889.006	1_nuclei_volume
	3	1	FALSE	1	0.484848	876.305	1_nuclei_volume
	3	1	FALSE	1	0.494949	858.409	1_nuclei_volume
	3	1	FALSE	1	0.505051	858.237	1_nuclei_volume
	3	1	FALSE	1	0.515152	875.789	1_nuclei_volume
	3	1	FALSE	1	0.525253	890.644	1_nuclei_volume
	3	1	FALSE	1	0.535354	889.325	1_nuclei_volume
	3	1	FALSE	1	0.545455	888.006	1_nuclei_volume
	3	1	FALSE	1	0.555556	896.962	1_nuclei_volume
	3	1	FALSE	1	0.565657	908.72	1_nuclei_volume
	3	1	FALSE	1	0.575758	911.777	1_nuclei_volume
	3	1	FALSE	1	0.585859	903.23	1_nuclei_volume
	3	1	FALSE	1	0.59596	895.413	1_nuclei_volume
	3	1	FALSE	1	0.606061	897.077	1_nuclei_volume
	3	1	FALSE	1	0.616162	898.74	1_nuclei_volume
	3	1	FALSE	1	0.626263	904.992	1_nuclei_volume
	3	1	FALSE	1	0.636364	913.079	1_nuclei_volume
	3	1	FALSE	1	0.646465	916.435	1_nuclei_volume
	3	1	FALSE	1	0.656566	911.273	1_nuclei_volume
	3	1	FALSE	1	0.666667	906.11	1_nuclei_volume
	3	1	FALSE	1	0.676768	936.911	1_nuclei_volume
	3	1	FALSE	1	0.686869	967.712	1_nuclei_volume
	3	1	FALSE	1	0.69697	985.755	1_nuclei_volume
	3	1	FALSE	1	0.707071	996.711	1_nuclei_volume
	3	1	FALSE	1	0.717172	1007.76	1_nuclei_volume
	3	1	FALSE	1	0.727273	1019.06	1_nuclei_volume
	3	1	FALSE	1	0.737374	1030.36	1_nuclei_volume
	3	1	FALSE	1	0.747475	1028.72	1_nuclei_volume
	3	1	FALSE	1	0.757576	1026.08	1_nuclei_volume
	3	1	FALSE	1	0.767677	1040.91	1_nuclei_volume
	3	1	FALSE	1	0.777778	1068.85	1_nuclei_volume
	3	1	FALSE	1	0.787879	1089.42	1_nuclei_volume
	3	1	FALSE	1	0.79798	1082.99	1_nuclei_volume
	3	1	FALSE	1	0.808081	1076.57	1_nuclei_volume
	3	1	FALSE	1	0.818182	1104.56	1_nuclei_volume
	3	1	FALSE	1	0.828283	1138.29	1_nuclei_volume
	3	1	FALSE	1	0.838384	1162.52	1_nuclei_volume
	3	1	FALSE	1	0.848485	1177.26	1_nuclei_volume
	3	1	FALSE	1	0.858586	1189.69	1_nuclei_volume
	3	1	FALSE	1	0.868687	1188.26	1_nuclei_volume
	3	1	FALSE	1	0.878788	1186.82	1_nuclei_volume
	3	1	FALSE	1	0.888889	1202.78	1_nuclei_volume
	3	1	FALSE	1	0.89899	1223.49	1_nuclei_volume
	3	1	FALSE	1	0.909091	1236.06	1_nuclei_volume
	3	1	FALSE	1	0.919192	1237.78	1_nuclei_volume
	3	1	FALSE	1	0.929293	1238.72	1_nuclei_volume
	3	1	FALSE	1	0.939394	1229.55	1_nuclei_volume
	3	1	FALSE	1	0.949495	1220.37	1_nuclei_volume
	3	1	FALSE	1	0.959596	1114.91	1_nuclei_volume
	3	1	FALSE	1	0.969697	970.945	1_nuclei_volume
	3	1	FALSE	1	0.979798	851.068	1_nuclei_volume
	3	1	FALSE	1	0.989899	774.553	1_nuclei_volume
	3	1	FALSE	1	1	698.038	1_nuclei_volume
	3	1	FALSE	1	0	298.522	1_nuclei_volume
	3	1	FALSE	1	0.010101	362.893	1_nuclei_volume
	3	1	FALSE	1	0.020202	427.265	1_nuclei_volume
	3	1	FALSE	1	0.030303	507.553	1_nuclei_volume
	3	1	FALSE	1	0.040404	588.903	1_nuclei_volume
	3	1	FALSE	1	0.0505051	600.907	1_nuclei_volume
	3	1	FALSE	1	0.0606061	603.004	1_nuclei_volume
	3	1	FALSE	1	0.0707071	646.006	1_nuclei_volume
	3	1	FALSE	1	0.0808081	698.447	1_nuclei_volume
	3	1	FALSE	1	0.0909091	675.471	1_nuclei_volume
	3	1	FALSE	1	0.10101	627.357	1_nuclei_volume
	3	1	FALSE	1	0.111111	617.233	1_nuclei_volume
	3	1	FALSE	1	0.121212	624.378	1_nuclei_volume
	3	1	FALSE	1	0.131313	618.495	1_nuclei_volume
	3	1	FALSE	1	0.141414	604.795	1_nuclei_volume
	3	1	FALSE	1	0.151515	621.33	1_nuclei_volume
	3	1	FALSE	1	0.161616	661.382	1_nuclei_volume
	3	1	FALSE	1	0.171717	670.297	1_nuclei_volume
	3	1	FALSE	1	0.181818	648.075	1_nuclei_volume
	3	1	FALSE	1	0.191919	637.325	1_nuclei_volume
	3	1	FALSE	1	0.20202	641.323	1_nuclei_volume
	3	1	FALSE	1	0.212121	654.294	1_nuclei_volume
	3	1	FALSE	1	0.222222	682.219	1_nuclei_volume
	3	1	FALSE	1	0.232323	692.24	1_nuclei_volume
	3	1	FALSE	1	0.242424	662.873	1_nuclei_volume
	3	1	FALSE	1	0.252525	646.223	1_nuclei_volume
	3	1	FALSE	1	0.262626	667.724	1_nuclei_volume
	3	1	FALSE	1	0.272727	690.847	1_nuclei_volume
	3	1	FALSE	1	0.282828	721.001	1_nuclei_volume
	3	1	FALSE	1	0.292929	745.214	1_nuclei_volume
	3	1	FALSE	1	0.30303	727.843	1_nuclei_volume
	3	1	FALSE	1	0.313131	710.955	1_nuclei_volume
	3	1	FALSE	1	0.323232	701.319	1_nuclei_volume
	3	1	FALSE	1	0.333333	691.683	1_nuclei_volume
	3	1	FALSE	1	0.343434	735.406	1_nuclei_volume
	3	1	FALSE	1	0.353535	779.129	1_nuclei_volume
	3	1	FALSE	1	0.363636	760.598	1_nuclei_volume
	3	1	FALSE	1	0.373737	737.918	1_nuclei_volume
	3	1	FALSE	1	0.383838	725.963	1_nuclei_volume
	3	1	FALSE	1	0.393939	715.54	1_nuclei_volume
	3	1	FALSE	1	0.40404	748.098	1_nuclei_volume
	3	1	FALSE	1	0.414141	790.576	1_nuclei_volume
	3	1	FALSE	1	0.424242	794.066	1_nuclei_volume
	3	1	FALSE	1	0.434343	784.562	1_nuclei_volume
	3	1	FALSE	1	0.444444	785.242	1_nuclei_volume
	3	1	FALSE	1	0.454545	790.551	1_nuclei_volume
	3	1	FALSE	1	0.464646	773.369	1_nuclei_volume
	3	1	FALSE	1	0.474747	742.69	1_nuclei_volume
	3	1	FALSE	1	0.484848	752.683	1_nuclei_volume
	3	1	FALSE	1	0.494949	794.308	1_nuclei_volume
	3	1	FALSE	1	0.505051	797.914	1_nuclei_volume
	3	1	FALSE	1	0.515152	763.499	1_nuclei_volume
	3	1	FALSE	1	0.525253	750.049	1_nuclei_volume
	3	1	FALSE	1	0.535354	763.552	1_nuclei_volume
	3	1	FALSE	1	0.545455	783.029	1_nuclei_volume
	3	1	FALSE	1	0.555556	812.462	1_nuclei_volume
	3	1	FALSE	1	0.565657	835.79	1_nuclei_volume
	3	1	FALSE	1	0.575758	845.688	1_nuclei_volume
	3	1	FALSE	1	0.585859	849.966	1_nuclei_volume
	3	1	FALSE	1	0.59596	837.38	1_nuclei_volume
	3	1	FALSE	1	0.606061	831.701	1_nuclei_volume
	3	1	FALSE	1	0.616162	855.955	1_nuclei_volume
	3	1	FALSE	1	0.626263	879.595	1_nuclei_volume
	3	1	FALSE	1	0.636364	898.933	1_nuclei_volume
	3	1	FALSE	1	0.646465	915.173	1_nuclei_volume
	3	1	FALSE	1	0.656566	884.954	1_nuclei_volume
	3	1	FALSE	1	0.666667	854.734	1_nuclei_volume
	3	1	FALSE	1	0.676768	882.135	1_nuclei_volume
	3	1	FALSE	1	0.686869	909.535	1_nuclei_volume
	3	1	FALSE	1	0.69697	899.756	1_nuclei_volume
	3	1	FALSE	1	0.707071	887.498	1_nuclei_volume
	3	1	FALSE	1	0.717172	914.013	1_nuclei_volume
	3	1	FALSE	1	0.727273	946.068	1_nuclei_volume
	3	1	FALSE	1	0.737374	962.624	1_nuclei_volume
	3	1	FALSE	1	0.747475	975.603	1_nuclei_volume
	3	1	FALSE	1	0.757576	984.305	1_nuclei_volume
	3	1	FALSE	1	0.767677	991.581	1_nuclei_volume
	3	1	FALSE	1	0.777778	995.568	1_nuclei_volume
	3	1	FALSE	1	0.787879	998.059	1_nuclei_volume
	3	1	FALSE	1	0.79798	992.847	1_nuclei_volume
	3	1	FALSE	1	0.808081	983.015	1_nuclei_volume
	3	1	FALSE	1	0.818182	992.909	1_nuclei_volume
	3	1	FALSE	1	0.828283	1018.15	1_nuclei_volume
	3	1	FALSE	1	0.838384	1035.94	1_nuclei_volume
	3	1	FALSE	1	0.848485	1046.3	1_nuclei_volume
	3	1	FALSE	1	0.858586	1056.54	1_nuclei_volume
	3	1	FALSE	1	0.868687	1066.64	1_nuclei_volume
	3	1	FALSE	1	0.878788	1072.26	1_nuclei_volume
	3	1	FALSE	1	0.888889	1070.42	1_nuclei_volume
	3	1	FALSE	1	0.89899	1067.44	1_nuclei_volume
	3	1	FALSE	1	0.909091	1061.93	1_nuclei_volume
	3	1	FALSE	1	0.919192	1061.48	1_nuclei_volume
	3	1	FALSE	1	0.929293	1076.16	1_nuclei_volume
	3	1	FALSE	1	0.939394	1101.38	1_nuclei_volume
	3	1	FALSE	1	0.949495	1172.24	1_nuclei_volume
	3	1	FALSE	1	0.959596	1204.38	1_nuclei_volume
	3	1	FALSE	1	0.969697	965.512	1_nuclei_volume
	3	1	FALSE	1	0.979798	743.948	1_nuclei_volume
	3	1	FALSE	1	0.989899	781.968	1_nuclei_volume
	3	1	FALSE	1	1	819.988	1_nuclei_volume
	4	1	FALSE	0	0	191.578	0_nuclei_volume
	4	1	FALSE	0	0.010101	181.742	0_nuclei_volume
	4	1	FALSE	0	0.020202	171.905	0_nuclei_volume
	4	1	FALSE	0	0.030303	192.812	0_nuclei_volume
	4	1	FALSE	0	0.040404	214.359	0_nuclei_volume
	4	1	FALSE	0	0.0505051	222.427	0_nuclei_volume
	4	1	FALSE	0	0.0606061	229.922	0_nuclei_volume
	4	1	FALSE	0	0.0707071	238.359	0_nuclei_volume
	4	1	FALSE	0	0.0808081	246.857	0_nuclei_volume
	4	1	FALSE	0	0.0909091	241.652	0_nuclei_volume
	4	1	FALSE	0	0.10101	235.228	0_nuclei_volume
	4	1	FALSE	0	0.111111	234.632	0_nuclei_volume
	4	1	FALSE	0	0.121212	234.699	0_nuclei_volume
	4	1	FALSE	0	0.131313	237.526	0_nuclei_volume
	4	1	FALSE	0	0.141414	240.738	0_nuclei_volume
	4	1	FALSE	0	0.151515	246.359	0_nuclei_volume
	4	1	FALSE	0	0.161616	252.382	0_nuclei_volume
	4	1	FALSE	0	0.171717	250.117	0_nuclei_volume
	4	1	FALSE	0	0.181818	246.236	0_nuclei_volume
	4	1	FALSE	0	0.191919	254.974	0_nuclei_volume
	4	1	FALSE	0	0.20202	266.55	0_nuclei_volume
	4	1	FALSE	0	0.212121	268.54	0_nuclei_volume
	4	1	FALSE	0	0.222222	268.072	0_nuclei_volume
	4	1	FALSE	0	0.232323	265.631	0_nuclei_volume
	4	1	FALSE	0	0.242424	262.62	0_nuclei_volume
	4	1	FALSE	0	0.252525	266.784	0_nuclei_volume
	4	1	FALSE	0	0.262626	273.275	0_nuclei_volume
	4	1	FALSE	0	0.272727	274.259	0_nuclei_volume
	4	1	FALSE	0	0.282828	273.256	0_nuclei_volume
	4	1	FALSE	0	0.292929	281.859	0_nuclei_volume
	4	1	FALSE	0	0.30303	294.306	0_nuclei_volume
	4	1	FALSE	0	0.313131	296.537	0_nuclei_volume
	4	1	FALSE	0	0.323232	294.262	0_nuclei_volume
	4	1	FALSE	0	0.333333	296.989	0_nuclei_volume
	4	1	FALSE	0	0.343434	302.142	0_nuclei_volume
	4	1	FALSE	0	0.353535	299.516	0_nuclei_volume
	4	1	FALSE	0	0.363636	292.757	0_nuclei_volume
	4	1	FALSE	0	0.373737	298.191	0_nuclei_volume
	4	1	FALSE	0	0.383838	310.705	0_nuclei_volume
	4	1	FALSE	0	0.393939	317.482	0_nuclei_volume
	4	1	FALSE	0	0.40404	320.627	0_nuclei_volume
	4	1	FALSE	0	0.414141	319.139	0_nuclei_volume
	4	1	FALSE	0	0.424242	314.455	0_nuclei_volume
	4	1	FALSE	0	0.434343	307.247	0_nuclei_volume
	4	1	FALSE	0	0.444444	298.146	0_nuclei_volume
	4	1	FALSE	0	0.454545	295.719	0_nuclei_volume
	4	1	FALSE	0	0.464646	298.731	0_nuclei_volume
	4	1	FALSE	0	0.474747	308.559	0_nuclei_volume
	4	1	FALSE	0	0.484848	324.419	0_nuclei_volume
	4	1	FALSE	0	0.494949	335.566	0_nuclei_volume
	4	1	FALSE	0	0.505051	342.191	0_nuclei_volume
	4	1	FALSE	0	0.515152	343.572	0_nuclei_volume
	4	1	FALSE	0	0.525253	339.49	0_nuclei_volume
	4	1	FALSE	0	0.535354	330.665	0_nuclei_volume
	4	1	FALSE	0	0.545455	316.479	0_nuclei_volume
	4	1	FALSE	0	0.555556	295.803	0_nuclei_volume
	4	1	FALSE	0	0.565657	267.162	0_nuclei_volume
	4	1	FALSE	0	0.575758	261.178	0_nuclei_volume
	4	1	FALSE	0	0.585859	285.402	0_nuclei_volume
	4	1	FALSE	0	0.59596	309.872	0_nuclei_volume
	4	1	FALSE	0	0.606061	334.698	0_nuclei_volume
	4	1	FALSE	0	0.616162	349.197	0_nuclei_volume
	4	1	FALSE	0	0.626263	347.39	0_nuclei_volume
	4	1	FALSE	0	0.636364	343.174	0_nuclei_volume
	4	1	FALSE	0	0.646465	334.81	0_nuclei_volume
	4	1	FALSE	0	0.656566	327.072	0_nuclei_volume
	4	1	FALSE	0	0.666667	320.514	0_nuclei_volume
	4	1	FALSE	0	0.676768	322.434	0_nuclei_volume
	4	1	FALSE	0	0.686869	341.84	0_nuclei_volume
	4	1	FALSE	0	0.69697	355.941	0_nuclei_volume
	4	1	FALSE	0	0.707071	358.015	0_nuclei_volume
	4	1	FALSE	0	0.717172	354.315	0_nuclei_volume
	4	1	FALSE	0	0.727273	336.181	0_nuclei_volume
	4	1	FALSE	0	0.737374	329.071	0_nuclei_volume
	4	1	FALSE	0	0.747475	352.492	0_nuclei_volume
	4	1	FALSE	0	0.757576	373.93	0_nuclei_volume
	4	1	FALSE	0	0.767677	389.254	0_nuclei_volume
	4	1	FALSE	0	0.777778	402.175	0_nuclei_volume
	4	1	FALSE	0	0.787879	406.792	0_nuclei_volume
	4	1	FALSE	0	0.79798	411.587	0_nuclei_volume
	4	1	FALSE	0	0.808081	417.074	0_nuclei_volume
	4	1	FALSE	0	0.818182	421.394	0_nuclei_volume
	4	1	FALSE	0	0.828283	420.524	0_nuclei_volume
	4	1	FALSE	0	0.838384	418.103	0_nuclei_volume
	4	1	FALSE	0	0.848485	407.73	0_nuclei_volume
	4	1	FALSE	0	0.858586	399.184	0_nuclei_volume
	4	1	FALSE	0	0.868687	401.593	0_nuclei_volume
	4	1	FALSE	0	0.878788	403.715	0_nuclei_volume
	4	1	FALSE	0	0.888889	403.782	0_nuclei_volume
	4	1	FALSE	0	0.89899	403.064	0_nuclei_volume
	4	1	FALSE	0	0.909091	395.435	0_nuclei_volume
	4	1	FALSE	0	0.919192	390.079	0_nuclei_volume
	4	1	FALSE	0	0.929293	410.288	0_nuclei_volume
	4	1	FALSE	0	0.939394	428.805	0_nuclei_volume
	4	1	FALSE	0	0.949495	421.377	0_nuclei_volume
	4	1	FALSE	0	0.959596	414.439	0_nuclei_volume
	4	1	FALSE	0	0.969697	418.989	0_nuclei_volume
	4	1	FALSE	0	0.979798	422.497	0_nuclei_volume
	4	1	FALSE	0	0.989899	375.99	0_nuclei_volume
	4	1	FALSE	0	1	329.482	0_nuclei_volume
	4	1	FALSE	0	0	168.865	0_nuclei_volume
	4	1	FALSE	0	0.010101	143.304	0_nuclei_volume
	4	1	FALSE	0	0.020202	120.168	0_nuclei_volume
	4	1	FALSE	0	0.030303	135.839	0_nuclei_volume
	4	1	FALSE	0	0.040404	151.059	0_nuclei_volume
	4	1	FALSE	0	0.0505051	162.9	0_nuclei_volume
	4	1	FALSE	0	0.0606061	172.663	0_nuclei_volume
	4	1	FALSE	0	0.0707071	172.732	0_nuclei_volume
	4	1	FALSE	0	0.0808081	173.769	0_nuclei_volume
	4	1	FALSE	0	0.0909091	177.948	0_nuclei_volume
	4	1	FALSE	0	0.10101	180.283	0_nuclei_volume
	4	1	FALSE	0	0.111111	178.194	0_nuclei_volume
	4	1	FALSE	0	0.121212	181.905	0_nuclei_volume
	4	1	FALSE	0	0.131313	196.253	0_nuclei_volume
	4	1	FALSE	0	0.141414	208.564	0_nuclei_volume
	4	1	FALSE	0	0.151515	217.967	0_nuclei_volume
	4	1	FALSE	0	0.161616	225.567	0_nuclei_volume
	4	1	FALSE	0	0.171717	231.139	0_nuclei_volume
	4	1	FALSE	0	0.181818	236.526	0_nuclei_volume
	4	1	FALSE	0	0.191919	241.75	0_nuclei_volume
	4	1	FALSE	0	0.20202	249.309	0_nuclei_volume
	4	1	FALSE	0	0.212121	258.502	0_nuclei_volume
	4	1	FALSE	0	0.222222	264.271	0_nuclei_volume
	4	1	FALSE	0	0.232323	268.171	0_nuclei_volume
	4	1	FALSE	0	0.242424	269.81	0_nuclei_volume
	4	1	FALSE	0	0.252525	270.507	0_nuclei_volume
	4	1	FALSE	0	0.262626	276.263	0_nuclei_volume
	4	1	FALSE	0	0.272727	283.576	0_nuclei_volume
	4	1	FALSE	0	0.282828	304.769	0_nuclei_volume
	4	1	FALSE	0	0.292929	328.938	0_nuclei_volume
	4	1	FALSE	0	0.30303	327.54	0_nuclei_volume
	4	1	FALSE	0	0.313131	322.735	0_nuclei_volume
	4	1	FALSE	0	0.323232	321.141	0_nuclei_volume
	4	1	FALSE	0	0.333333	319.748	0_nuclei_volume
	4	1	FALSE	0	0.343434	313.131	0_nuclei_volume
	4	1	FALSE	0	0.353535	307.256	0_nuclei_volume
	4	1	FALSE	0	0.363636	313.246	0_nuclei_volume
	4	1	FALSE	0	0.373737	316.007	0_nuclei_volume
	4	1	FALSE	0	0.383838	294.556	0_nuclei_volume
	4	1	FALSE	0	0.393939	276.226	0_nuclei_volume
	4	1	FALSE	0	0.40404	272.465	0_nuclei_volume
	4	1	FALSE	0	0.414141	266.164	0_nuclei_volume
	4	1	FALSE	0	0.424242	251.607	0_nuclei_volume
	4	1	FALSE	0	0.434343	238.976	0_nuclei_volume
	4	1	FALSE	0	0.444444	230.967	0_nuclei_volume
	4	1	FALSE	0	0.454545	229.299	0_nuclei_volume
	4	1	FALSE	0	0.464646	239.259	0_nuclei_volume
	4	1	FALSE	0	0.474747	241.217	0_nuclei_volume
	4	1	FALSE	0	0.484848	231.745	0_nuclei_volume
	4	1	FALSE	0	0.494949	237.186	0_nuclei_volume
	4	1	FALSE	0	0.505051	259.404	0_nuclei_volume
	4	1	FALSE	0	0.515152	261.968	0_nuclei_volume
	4	1	FALSE	0	0.525253	247.064	0_nuclei_volume
	4	1	FALSE	0	0.535354	245.474	0_nuclei_volume
	4	1	FALSE	0	0.545455	253.205	0_nuclei_volume
	4	1	FALSE	0	0.555556	266.209	0_nuclei_volume
	4	1	FALSE	0	0.565657	282.089	0_nuclei_volume
	4	1	FALSE	0	0.575758	299.345	0_nuclei_volume
	4	1	FALSE	0	0.585859	317.175	0_nuclei_volume
	4	1	FALSE	0	0.59596	326.856	0_nuclei_volume
	4	1	FALSE	0	0.606061	334.03	0_nuclei_volume
	4	1	FALSE	0	0.616162	328.757	0_nuclei_volume
	4	1	FALSE	0	0.626263	320.817	0_nuclei_volume
	4	1	FALSE	0	0.636364	322.833	0_nuclei_volume
	4	1	FALSE	0	0.646465	326.176	0_nuclei_volume
	4	1	FALSE	0	0.656566	329.978	0_nuclei_volume
	4	1	FALSE	0	0.666667	333.809	0_nuclei_volume
	4	1	FALSE	0	0.676768	340.147	0_nuclei_volume
	4	1	FALSE	0	0.686869	346.604	0_nuclei_volume
	4	1	FALSE	0	0.69697	354.961	0_nuclei_volume
	4	1	FALSE	0	0.707071	364.065	0_nuclei_volume
	4	1	FALSE	0	0.717172	378.761	0_nuclei_volume
	4	1	FALSE	0	0.727273	391.748	0_nuclei_volume
	4	1	FALSE	0	0.737374	396.763	0_nuclei_volume
	4	1	FALSE	0	0.747475	398.189	0_nuclei_volume
	4	1	FALSE	0	0.757576	387.95	0_nuclei_volume
	4	1	FALSE	0	0.767677	379.658	0_nuclei_volume
	4	1	FALSE	0	0.777778	376.036	0_nuclei_volume
	4	1	FALSE	0	0.787879	372.685	0_nuclei_volume
	4	1	FALSE	0	0.79798	369.829	0_nuclei_volume
	4	1	FALSE	0	0.808081	371.763	0_nuclei_volume
	4	1	FALSE	0	0.818182	380.539	0_nuclei_volume
	4	1	FALSE	0	0.828283	386.398	0_nuclei_volume
	4	1	FALSE	0	0.838384	388.974	0_nuclei_volume
	4	1	FALSE	0	0.848485	388.639	0_nuclei_volume
	4	1	FALSE	0	0.858586	385.713	0_nuclei_volume
	4	1	FALSE	0	0.868687	385.943	0_nuclei_volume
	4	1	FALSE	0	0.878788	388.38	0_nuclei_volume
	4	1	FALSE	0	0.888889	393.567	0_nuclei_volume
	4	1	FALSE	0	0.89899	400.253	0_nuclei_volume
	4	1	FALSE	0	0.909091	404.727	0_nuclei_volume
	4	1	FALSE	0	0.919192	408.279	0_nuclei_volume
	4	1	FALSE	0	0.929293	421.844	0_nuclei_volume
	4	1	FALSE	0	0.939394	438.49	0_nuclei_volume
	4	1	FALSE	0	0.949495	461.331	0_nuclei_volume
	4	1	FALSE	0	0.959596	485.499	0_nuclei_volume
	4	1	FALSE	0	0.969697	417.424	0_nuclei_volume
	4	1	FALSE	0	0.979798	337.05	0_nuclei_volume
	4	1	FALSE	0	0.989899	384.632	0_nuclei_volume
	4	1	FALSE	0	1	440.211	0_nuclei_volume
	4	1	FALSE	0	0	165.89	0_nuclei_volume
	4	1	FALSE	0	0.010101	180.59	0_nuclei_volume
	4	1	FALSE	0	0.020202	196.212	0_nuclei_volume
	4	1	FALSE	0	0.030303	220.499	0_nuclei_volume
	4	1	FALSE	0	0.040404	237.657	0_nuclei_volume
	4	1	FALSE	0	0.0505051	224.874	0_nuclei_volume
	4	1	FALSE	0	0.0606061	214.427	0_nuclei_volume
	4	1	FALSE	0	0.0707071	209.74	0_nuclei_volume
	4	1	FALSE	0	0.0808081	211.499	0_nuclei_volume
	4	1	FALSE	0	0.0909091	223.572	0_nuclei_volume
	4	1	FALSE	0	0.10101	232.571	0_nuclei_volume
	4	1	FALSE	0	0.111111	238.252	0_nuclei_volume
	4	1	FALSE	0	0.121212	233.732	0_nuclei_volume
	4	1	FALSE	0	0.131313	221.731	0_nuclei_volume
	4	1	FALSE	0	0.141414	224.26	0_nuclei_volume
	4	1	FALSE	0	0.151515	233.847	0_nuclei_volume
	4	1	FALSE	0	0.161616	250.098	0_nuclei_volume
	4	1	FALSE	0	0.171717	268.349	0_nuclei_volume
	4	1	FALSE	0	0.181818	260.85	0_nuclei_volume
	4	1	FALSE	0	0.191919	249.346	0_nuclei_volume
	4	1	FALSE	0	0.20202	249.927	0_nuclei_volume
	4	1	FALSE	0	0.212121	252.029	0_nuclei_volume
	4	1	FALSE	0	0.222222	271.061	0_nuclei_volume
	4	1	FALSE	0	0.232323	286.608	0_nuclei_volume
	4	1	FALSE	0	0.242424	282.986	0_nuclei_volume
	4	1	FALSE	0	0.252525	280.358	0_nuclei_volume
	4	1	FALSE	0	0.262626	280.713	0_nuclei_volume
	4	1	FALSE	0	0.272727	280.233	0_nuclei_volume
	4	1	FALSE	0	0.282828	278.173	0_nuclei_volume
	4	1	FALSE	0	0.292929	277.025	0_nuclei_volume
	4	1	FALSE	0	0.30303	277.025	0_nuclei_volume
	4	1	FALSE	0	0.313131	284.099	0_nuclei_volume
	4	1	FALSE	0	0.323232	297.237	0_nuclei_volume
	4	1	FALSE	0	0.333333	298.386	0_nuclei_volume
	4	1	FALSE	0	0.343434	292.634	0_nuclei_volume
	4	1	FALSE	0	0.353535	306.862	0_nuclei_volume
	4	1	FALSE	0	0.363636	328.45	0_nuclei_volume
	4	1	FALSE	0	0.373737	332.715	0_nuclei_volume
	4	1	FALSE	0	0.383838	333.354	0_nuclei_volume
	4	1	FALSE	0	0.393939	272.309	0_nuclei_volume
	4	1	FALSE	0	0.40404	207.932	0_nuclei_volume
	4	1	FALSE	0	0.414141	235.77	0_nuclei_volume
	4	1	FALSE	0	0.424242	261.215	0_nuclei_volume
	4	1	FALSE	0	0.434343	268.316	0_nuclei_volume
	4	1	FALSE	0	0.444444	276.619	0_nuclei_volume
	4	1	FALSE	0	0.454545	289.402	0_nuclei_volume
	4	1	FALSE	0	0.464646	298.492	0_nuclei_volume
	4	1	FALSE	0	0.474747	299.273	0_nuclei_volume
	4	1	FALSE	0	0.484848	303.094	0_nuclei_volume
	4	1	FALSE	0	0.494949	311.402	0_nuclei_volume
	4	1	FALSE	0	0.505051	310.195	0_nuclei_volume
	4	1	FALSE	0	0.515152	299.472	0_nuclei_volume
	4	1	FALSE	0	0.525253	306.657	0_nuclei_volume
	4	1	FALSE	0	0.535354	325.973	0_nuclei_volume
	4	1	FALSE	0	0.545455	331.424	0_nuclei_volume
	4	1	FALSE	0	0.555556	330.714	0_nuclei_volume
	4	1	FALSE	0	0.565657	338.739	0_nuclei_volume
	4	1	FALSE	0	0.575758	349.107	0_nuclei_volume
	4	1	FALSE	0	0.585859	340.126	0_nuclei_volume
	4	1	FALSE	0	0.59596	328.622	0_nuclei_volume
	4	1	FALSE	0	0.606061	342.122	0_nuclei_volume
	4	1	FALSE	0	0.616162	355.74	0_nuclei_volume
	4	1	FALSE	0	0.626263	364.901	0_nuclei_volume
	4	1	FALSE	0	0.636364	374.074	0_nuclei_volume
	4	1	FALSE	0	0.646465	383.306	0_nuclei_volume
	4	1	FALSE	0	0.656566	388.083	0_nuclei_volume
	4	1	FALSE	0	0.666667	380.768	0_nuclei_volume
	4	1	FALSE	0	0.676768	381.005	0_nuclei_volume
	4	1	FALSE	0	0.686869	394.355	0_nuclei_volume
	4	1	FALSE	0	0.69697	417.768	0_nuclei_volume
	4	1	FALSE	0	0.707071	452.92	0_nuclei_volume
	4	1	FALSE	0	0.717172	463.28	0_nuclei_volume
	4	1	FALSE	0	0.727273	453.977	0_nuclei_volume
	4	1	FALSE	0	0.737374	431.859	0_nuclei_volume
	4	1	FALSE	0	0.747475	402.956	0_nuclei_volume
	4	1	FALSE	0	0.757576	421.455	0_nuclei_volume
	4	1	FALSE	0	0.767677	455.755	0_nuclei_volume
	4	1	FALSE	0	0.777778	458.448	0_nuclei_volume
	4	1	FALSE	0	0.787879	455.395	0_nuclei_volume
	4	1	FALSE	0	0.79798	474.089	0_nuclei_volume
	4	1	FALSE	0	0.808081	493.331	0_nuclei_volume
	4	1	FALSE	0	0.818182	492.976	0_nuclei_volume
	4	1	FALSE	0	0.828283	491.904	0_nuclei_volume
	4	1	FALSE	0	0.838384	486.223	0_nuclei_volume
	4	1	FALSE	0	0.848485	485.032	0_nuclei_volume
	4	1	FALSE	0	0.858586	498.809	0_nuclei_volume
	4	1	FALSE	0	0.868687	507.733	0_nuclei_volume
	4	1	FALSE	0	0.878788	506.668	0_nuclei_volume
	4	1	FALSE	0	0.888889	503.95	0_nuclei_volume
	4	1	FALSE	0	0.89899	498.979	0_nuclei_volume
	4	1	FALSE	0	0.909091	501.125	0_nuclei_volume
	4	1	FALSE	0	0.919192	509.86	0_nuclei_volume
	4	1	FALSE	0	0.929293	500.852	0_nuclei_volume
	4	1	FALSE	0	0.939394	480.755	0_nuclei_volume
	4	1	FALSE	0	0.949495	475.16	0_nuclei_volume
	4	1	FALSE	0	0.959596	475.444	0_nuclei_volume
	4	1	FALSE	0	0.969697	476.588	0_nuclei_volume
	4	1	FALSE	0	0.979798	477.937	0_nuclei_volume
	4	1	FALSE	0	0.989899	437.373	0_nuclei_volume
	4	1	FALSE	0	1	392.35	0_nuclei_volume
	4	1	FALSE	0	0	179.681	0_nuclei_volume
	4	1	FALSE	0	0.010101	189.78	0_nuclei_volume
	4	1	FALSE	0	0.020202	200.518	0_nuclei_volume
	4	1	FALSE	0	0.030303	221.482	0_nuclei_volume
	4	1	FALSE	0	0.040404	239.857	0_nuclei_volume
	4	1	FALSE	0	0.0505051	238.812	0_nuclei_volume
	4	1	FALSE	0	0.0606061	236.956	0_nuclei_volume
	4	1	FALSE	0	0.0707071	231.315	0_nuclei_volume
	4	1	FALSE	0	0.0808081	232.343	0_nuclei_volume
	4	1	FALSE	0	0.0909091	255.049	0_nuclei_volume
	4	1	FALSE	0	0.10101	270.625	0_nuclei_volume
	4	1	FALSE	0	0.111111	269.093	0_nuclei_volume
	4	1	FALSE	0	0.121212	268.126	0_nuclei_volume
	4	1	FALSE	0	0.131313	268.196	0_nuclei_volume
	4	1	FALSE	0	0.141414	269.212	0_nuclei_volume
	4	1	FALSE	0	0.151515	271.58	0_nuclei_volume
	4	1	FALSE	0	0.161616	271.654	0_nuclei_volume
	4	1	FALSE	0	0.171717	269.146	0_nuclei_volume
	4	1	FALSE	0	0.181818	264.132	0_nuclei_volume
	4	1	FALSE	0	0.191919	256.888	0_nuclei_volume
	4	1	FALSE	0	0.20202	257.552	0_nuclei_volume
	4	1	FALSE	0	0.212121	263.751	0_nuclei_volume
	4	1	FALSE	0	0.222222	268.778	0_nuclei_volume
	4	1	FALSE	0	0.232323	273.165	0_nuclei_volume
	4	1	FALSE	0	0.242424	277.062	0_nuclei_volume
	4	1	FALSE	0	0.252525	280.753	0_nuclei_volume
	4	1	FALSE	0	0.262626	281.622	0_nuclei_volume
	4	1	FALSE	0	0.272727	281.622	0_nuclei_volume
	4	1	FALSE	0	0.282828	283.572	0_nuclei_volume
	4	1	FALSE	0	0.292929	285.94	0_nuclei_volume
	4	1	FALSE	0	0.30303	289.291	0_nuclei_volume
	4	1	FALSE	0	0.313131	292.774	0_nuclei_volume
	4	1	FALSE	0	0.323232	294.617	0_nuclei_volume
	4	1	FALSE	0	0.333333	296.358	0_nuclei_volume
	4	1	FALSE	0	0.343434	291.692	0_nuclei_volume
	4	1	FALSE	0	0.353535	287.402	0_nuclei_volume
	4	1	FALSE	0	0.363636	289.144	0_nuclei_volume
	4	1	FALSE	0	0.373737	291.131	0_nuclei_volume
	4	1	FALSE	0	0.383838	294.961	0_nuclei_volume
	4	1	FALSE	0	0.393939	296.063	0_nuclei_volume
	4	1	FALSE	0	0.40404	284.432	0_nuclei_volume
	4	1	FALSE	0	0.414141	279.208	0_nuclei_volume
	4	1	FALSE	0	0.424242	294.81	0_nuclei_volume
	4	1	FALSE	0	0.434343	305.884	0_nuclei_volume
	4	1	FALSE	0	0.444444	306.093	0_nuclei_volume
	4	1	FALSE	0	0.454545	306.375	0_nuclei_volume
	4	1	FALSE	0	0.464646	306.793	0_nuclei_volume
	4	1	FALSE	0	0.474747	311.886	0_nuclei_volume
	4	1	FALSE	0	0.484848	323.657	0_nuclei_volume
	4	1	FALSE	0	0.494949	335.132	0_nuclei_volume
	4	1	FALSE	0	0.505051	346.276	0_nuclei_volume
	4	1	FALSE	0	0.515152	344.219	0_nuclei_volume
	4	1	FALSE	0	0.525253	330.429	0_nuclei_volume
	4	1	FALSE	0	0.535354	321.596	0_nuclei_volume
	4	1	FALSE	0	0.545455	316.233	0_nuclei_volume
	4	1	FALSE	0	0.555556	318.171	0_nuclei_volume
	4	1	FALSE	0	0.565657	324.091	0_nuclei_volume
	4	1	FALSE	0	0.575758	334.239	0_nuclei_volume
	4	1	FALSE	0	0.585859	346.149	0_nuclei_volume
	4	1	FALSE	0	0.59596	351.135	0_nuclei_volume
	4	1	FALSE	0	0.606061	353.99	0_nuclei_volume
	4	1	FALSE	0	0.616162	363.672	0_nuclei_volume
	4	1	FALSE	0	0.626263	374.815	0_nuclei_volume
	4	1	FALSE	0	0.636364	376.495	0_nuclei_volume
	4	1	FALSE	0	0.646465	376.913	0_nuclei_volume
	4	1	FALSE	0	0.656566	400.602	0_nuclei_volume
	4	1	FALSE	0	0.666667	425.745	0_nuclei_volume
	4	1	FALSE	0	0.676768	411.954	0_nuclei_volume
	4	1	FALSE	0	0.686869	399.131	0_nuclei_volume
	4	1	FALSE	0	0.69697	401.778	0_nuclei_volume
	4	1	FALSE	0	0.707071	404.301	0_nuclei_volume
	4	1	FALSE	0	0.717172	405.903	0_nuclei_volume
	4	1	FALSE	0	0.727273	404.125	0_nuclei_volume
	4	1	FALSE	0	0.737374	386.574	0_nuclei_volume
	4	1	FALSE	0	0.747475	378.085	0_nuclei_volume
	4	1	FALSE	0	0.757576	399.049	0_nuclei_volume
	4	1	FALSE	0	0.767677	411.655	0_nuclei_volume
	4	1	FALSE	0	0.777778	404.203	0_nuclei_volume
	4	1	FALSE	0	0.787879	396.751	0_nuclei_volume
	4	1	FALSE	0	0.79798	389.298	0_nuclei_volume
	4	1	FALSE	0	0.808081	385.488	0_nuclei_volume
	4	1	FALSE	0	0.818182	386.881	0_nuclei_volume
	4	1	FALSE	0	0.828283	391.519	0_nuclei_volume
	4	1	FALSE	0	0.838384	399.807	0_nuclei_volume
	4	1	FALSE	0	0.848485	402.232	0_nuclei_volume
	4	1	FALSE	0	0.858586	399.446	0_nuclei_volume
	4	1	FALSE	0	0.868687	399.282	0_nuclei_volume
	4	1	FALSE	0	0.878788	400.954	0_nuclei_volume
	4	1	FALSE	0	0.888889	414.929	0_nuclei_volume
	4	1	FALSE	0	0.89899	435.614	0_nuclei_volume
	4	1	FALSE	0	0.909091	435.553	0_nuclei_volume
	4	1	FALSE	0	0.919192	426.847	0_nuclei_volume
	4	1	FALSE	0	0.929293	440.99	0_nuclei_volume
	4	1	FALSE	0	0.939394	462.163	0_nuclei_volume
	4	1	FALSE	0	0.949495	458.385	0_nuclei_volume
	4	1	FALSE	0	0.959596	449.261	0_nuclei_volume
	4	1	FALSE	0	0.969697	331.424	0_nuclei_volume
	4	1	FALSE	0	0.979798	199.092	0_nuclei_volume
	4	1	FALSE	0	0.989899	247.158	0_nuclei_volume
	4	1	FALSE	0	1	306.498	0_nuclei_volume
	4	1	FALSE	0	0	145.475	0_nuclei_volume
	4	1	FALSE	0	0.010101	155.45	0_nuclei_volume
	4	1	FALSE	0	0.020202	165.425	0_nuclei_volume
	4	1	FALSE	0	0.030303	176.526	0_nuclei_volume
	4	1	FALSE	0	0.040404	188.003	0_nuclei_volume
	4	1	FALSE	0	0.0505051	193.561	0_nuclei_volume
	4	1	FALSE	0	0.0606061	193.201	0_nuclei_volume
	4	1	FALSE	0	0.0707071	193.787	0_nuclei_volume
	4	1	FALSE	0	0.0808081	197.212	0_nuclei_volume
	4	1	FALSE	0	0.0909091	200.637	0_nuclei_volume
	4	1	FALSE	0	0.10101	199.135	0_nuclei_volume
	4	1	FALSE	0	0.111111	197.632	0_nuclei_volume
	4	1	FALSE	0	0.121212	204.242	0_nuclei_volume
	4	1	FALSE	0	0.131313	213.556	0_nuclei_volume
	4	1	FALSE	0	0.141414	218.603	0_nuclei_volume
	4	1	FALSE	0	0.151515	219.385	0_nuclei_volume
	4	1	FALSE	0	0.161616	220.947	0_nuclei_volume
	4	1	FALSE	0	0.171717	224.853	0_nuclei_volume
	4	1	FALSE	0	0.181818	228.758	0_nuclei_volume
	4	1	FALSE	0	0.191919	232.784	0_nuclei_volume
	4	1	FALSE	0	0.20202	236.81	0_nuclei_volume
	4	1	FALSE	0	0.212121	234.166	0_nuclei_volume
	4	1	FALSE	0	0.222222	229.299	0_nuclei_volume
	4	1	FALSE	0	0.232323	231.973	0_nuclei_volume
	4	1	FALSE	0	0.242424	242.188	0_nuclei_volume
	4	1	FALSE	0	0.252525	246.319	0_nuclei_volume
	4	1	FALSE	0	0.262626	232.198	0_nuclei_volume
	4	1	FALSE	0	0.272727	218.078	0_nuclei_volume
	4	1	FALSE	0	0.282828	212.73	0_nuclei_volume
	4	1	FALSE	0	0.292929	207.382	0_nuclei_volume
	4	1	FALSE	0	0.30303	207.397	0_nuclei_volume
	4	1	FALSE	0	0.313131	209.199	0_nuclei_volume
	4	1	FALSE	0	0.323232	206.706	0_nuclei_volume
	4	1	FALSE	0	0.333333	199.916	0_nuclei_volume
	4	1	FALSE	0	0.343434	197.197	0_nuclei_volume
	4	1	FALSE	0	0.353535	206.691	0_nuclei_volume
	4	1	FALSE	0	0.363636	216.185	0_nuclei_volume
	4	1	FALSE	0	0.373737	220.451	0_nuclei_volume
	4	1	FALSE	0	0.383838	224.717	0_nuclei_volume
	4	1	FALSE	0	0.393939	222.945	0_nuclei_volume
	4	1	FALSE	0	0.40404	219.159	0_nuclei_volume
	4	1	FALSE	0	0.414141	220.421	0_nuclei_volume
	4	1	FALSE	0	0.424242	226.73	0_nuclei_volume
	4	1	FALSE	0	0.434343	230.756	0_nuclei_volume
	4	1	FALSE	0	0.444444	227.932	0_nuclei_volume
	4	1	FALSE	0	0.454545	225.108	0_nuclei_volume
	4	1	FALSE	0	0.464646	230.035	0_nuclei_volume
	4	1	FALSE	0	0.474747	234.963	0_nuclei_volume
	4	1	FALSE	0	0.484848	245.478	0_nuclei_volume
	4	1	FALSE	0	0.494949	257.856	0_nuclei_volume
	4	1	FALSE	0	0.505051	261.312	0_nuclei_volume
	4	1	FALSE	0	0.515152	255.843	0_nuclei_volume
	4	1	FALSE	0	0.525253	251.938	0_nuclei_volume
	4	1	FALSE	0	0.535354	252.719	0_nuclei_volume
	4	1	FALSE	0	0.545455	253.5	0_nuclei_volume
	4	1	FALSE	0	0.555556	259.569	0_nuclei_volume
	4	1	FALSE	0	0.565657	265.638	0_nuclei_volume
	4	1	FALSE	0	0.575758	260.575	0_nuclei_volume
	4	1	FALSE	0	0.585859	251.802	0_nuclei_volume
	4	1	FALSE	0	0.59596	245.163	0_nuclei_volume
	4	1	FALSE	0	0.606061	240.656	0_nuclei_volume
	4	1	FALSE	0	0.616162	240.611	0_nuclei_volume
	4	1	FALSE	0	0.626263	253.951	0_nuclei_volume
	4	1	FALSE	0	0.636364	267.29	0_nuclei_volume
	4	1	FALSE	0	0.646465	266.87	0_nuclei_volume
	4	1	FALSE	0	0.656566	266.449	0_nuclei_volume
	4	1	FALSE	0	0.666667	275.312	0_nuclei_volume
	4	1	FALSE	0	0.676768	287.27	0_nuclei_volume
	4	1	FALSE	0	0.686869	297.786	0_nuclei_volume
	4	1	FALSE	0	0.69697	306.859	0_nuclei_volume
	4	1	FALSE	0	0.707071	314.34	0_nuclei_volume
	4	1	FALSE	0	0.717172	317.044	0_nuclei_volume
	4	1	FALSE	0	0.727273	319.748	0_nuclei_volume
	4	1	FALSE	0	0.737374	320.709	0_nuclei_volume
	4	1	FALSE	0	0.747475	321.671	0_nuclei_volume
	4	1	FALSE	0	0.757576	310.96	0_nuclei_volume
	4	1	FALSE	0	0.767677	296.358	0_nuclei_volume
	4	1	FALSE	0	0.777778	292.813	0_nuclei_volume
	4	1	FALSE	0	0.787879	300.324	0_nuclei_volume
	4	1	FALSE	0	0.79798	306.333	0_nuclei_volume
	4	1	FALSE	0	0.808081	307.835	0_nuclei_volume
	4	1	FALSE	0	0.818182	309.338	0_nuclei_volume
	4	1	FALSE	0	0.828283	310.66	0_nuclei_volume
	4	1	FALSE	0	0.838384	311.982	0_nuclei_volume
	4	1	FALSE	0	0.848485	310.735	0_nuclei_volume
	4	1	FALSE	0	0.858586	308.632	0_nuclei_volume
	4	1	FALSE	0	0.868687	315.872	0_nuclei_volume
	4	1	FALSE	0	0.878788	332.457	0_nuclei_volume
	4	1	FALSE	0	0.888889	340.719	0_nuclei_volume
	4	1	FALSE	0	0.89899	324.014	0_nuclei_volume
	4	1	FALSE	0	0.909091	307.31	0_nuclei_volume
	4	1	FALSE	0	0.919192	321.07	0_nuclei_volume
	4	1	FALSE	0	0.929293	334.83	0_nuclei_volume
	4	1	FALSE	0	0.939394	358.505	0_nuclei_volume
	4	1	FALSE	0	0.949495	385.485	0_nuclei_volume
	4	1	FALSE	0	0.959596	391.945	0_nuclei_volume
	4	1	FALSE	0	0.969697	377.884	0_nuclei_volume
	4	1	FALSE	0	0.979798	359.632	0_nuclei_volume
	4	1	FALSE	0	0.989899	328.806	0_nuclei_volume
	4	1	FALSE	0	1	297.981	0_nuclei_volume
	4	1	FALSE	0	0	151.559	0_nuclei_volume
	4	1	FALSE	0	0.010101	171.585	0_nuclei_volume
	4	1	FALSE	0	0.020202	191.611	0_nuclei_volume
	4	1	FALSE	0	0.030303	218.52	0_nuclei_volume
	4	1	FALSE	0	0.040404	246.248	0_nuclei_volume
	4	1	FALSE	0	0.0505051	251.996	0_nuclei_volume
	4	1	FALSE	0	0.0606061	251.804	0_nuclei_volume
	4	1	FALSE	0	0.0707071	250.65	0_nuclei_volume
	4	1	FALSE	0	0.0808081	249.045	0_nuclei_volume
	4	1	FALSE	0	0.0909091	244.749	0_nuclei_volume
	4	1	FALSE	0	0.10101	238.459	0_nuclei_volume
	4	1	FALSE	0	0.111111	233.37	0_nuclei_volume
	4	1	FALSE	0	0.121212	229.647	0_nuclei_volume
	4	1	FALSE	0	0.131313	224.857	0_nuclei_volume
	4	1	FALSE	0	0.141414	218.181	0_nuclei_volume
	4	1	FALSE	0	0.151515	213.505	0_nuclei_volume
	4	1	FALSE	0	0.161616	214.661	0_nuclei_volume
	4	1	FALSE	0	0.171717	215.176	0_nuclei_volume
	4	1	FALSE	0	0.181818	212.03	0_nuclei_volume
	4	1	FALSE	0	0.191919	208.752	0_nuclei_volume
	4	1	FALSE	0	0.20202	202.461	0_nuclei_volume
	4	1	FALSE	0	0.212121	196.171	0_nuclei_volume
	4	1	FALSE	0	0.222222	199.916	0_nuclei_volume
	4	1	FALSE	0	0.232323	204.345	0_nuclei_volume
	4	1	FALSE	0	0.242424	214.898	0_nuclei_volume
	4	1	FALSE	0	0.252525	226.709	0_nuclei_volume
	4	1	FALSE	0	0.262626	233.597	0_nuclei_volume
	4	1	FALSE	0	0.272727	238.603	0_nuclei_volume
	4	1	FALSE	0	0.282828	237.63	0_nuclei_volume
	4	1	FALSE	0	0.292929	232.944	0_nuclei_volume
	4	1	FALSE	0	0.30303	228.324	0_nuclei_volume
	4	1	FALSE	0	0.313131	223.767	0_nuclei_volume
	4	1	FALSE	0	0.323232	227.098	0_nuclei_volume
	4	1	FALSE	0	0.333333	242.053	0_nuclei_volume
	4	1	FALSE	0	0.343434	252.382	0_nuclei_volume
	4	1	FALSE	0	0.353535	251.804	0_nuclei_volume
	4	1	FALSE	0	0.363636	252.099	0_nuclei_volume
	4	1	FALSE	0	0.373737	256.078	0_nuclei_volume
	4	1	FALSE	0	0.383838	260.544	0_nuclei_volume
	4	1	FALSE	0	0.393939	270.236	0_nuclei_volume
	4	1	FALSE	0	0.40404	279.928	0_nuclei_volume
	4	1	FALSE	0	0.414141	281.391	0_nuclei_volume
	4	1	FALSE	0	0.424242	282.675	0_nuclei_volume
	4	1	FALSE	0	0.434343	289.613	0_nuclei_volume
	4	1	FALSE	0	0.444444	297.38	0_nuclei_volume
	4	1	FALSE	0	0.454545	304.212	0_nuclei_volume
	4	1	FALSE	0	0.464646	310.759	0_nuclei_volume
	4	1	FALSE	0	0.474747	309.813	0_nuclei_volume
	4	1	FALSE	0	0.484848	304.999	0_nuclei_volume
	4	1	FALSE	0	0.494949	299.759	0_nuclei_volume
	4	1	FALSE	0	0.505051	294.175	0_nuclei_volume
	4	1	FALSE	0	0.515152	291.229	0_nuclei_volume
	4	1	FALSE	0	0.525253	291.55	0_nuclei_volume
	4	1	FALSE	0	0.535354	290.931	0_nuclei_volume
	4	1	FALSE	0	0.545455	288.492	0_nuclei_volume
	4	1	FALSE	0	0.555556	283.409	0_nuclei_volume
	4	1	FALSE	0	0.565657	269.673	0_nuclei_volume
	4	1	FALSE	0	0.575758	260.625	0_nuclei_volume
	4	1	FALSE	0	0.585859	283.603	0_nuclei_volume
	4	1	FALSE	0	0.59596	306.579	0_nuclei_volume
	4	1	FALSE	0	0.606061	329.429	0_nuclei_volume
	4	1	FALSE	0	0.616162	352.279	0_nuclei_volume
	4	1	FALSE	0	0.626263	356.514	0_nuclei_volume
	4	1	FALSE	0	0.636364	359.017	0_nuclei_volume
	4	1	FALSE	0	0.646465	371.536	0_nuclei_volume
	4	1	FALSE	0	0.656566	386.428	0_nuclei_volume
	4	1	FALSE	0	0.666667	378.154	0_nuclei_volume
	4	1	FALSE	0	0.676768	360.054	0_nuclei_volume
	4	1	FALSE	0	0.686869	335.109	0_nuclei_volume
	4	1	FALSE	0	0.69697	305.519	0_nuclei_volume
	4	1	FALSE	0	0.707071	290.19	0_nuclei_volume
	4	1	FALSE	0	0.717172	289.74	0_nuclei_volume
	4	1	FALSE	0	0.727273	288.652	0_nuclei_volume
	4	1	FALSE	0	0.737374	286.534	0_nuclei_volume
	4	1	FALSE	0	0.747475	287.452	0_nuclei_volume
	4	1	FALSE	0	0.757576	296.309	0_nuclei_volume
	4	1	FALSE	0	0.767677	302.479	0_nuclei_volume
	4	1	FALSE	0	0.777778	295.547	0_nuclei_volume
	4	1	FALSE	0	0.787879	289.308	0_nuclei_volume
	4	1	FALSE	0	0.79798	293.223	0_nuclei_volume
	4	1	FALSE	0	0.808081	297.138	0_nuclei_volume
	4	1	FALSE	0	0.818182	318.752	0_nuclei_volume
	4	1	FALSE	0	0.828283	341.153	0_nuclei_volume
	4	1	FALSE	0	0.838384	361.096	0_nuclei_volume
	4	1	FALSE	0	0.848485	380.608	0_nuclei_volume
	4	1	FALSE	0	0.858586	382.388	0_nuclei_volume
	4	1	FALSE	0	0.868687	378.087	0_nuclei_volume
	4	1	FALSE	0	0.878788	370.223	0_nuclei_volume
	4	1	FALSE	0	0.888889	360.338	0_nuclei_volume
	4	1	FALSE	0	0.89899	361.242	0_nuclei_volume
	4	1	FALSE	0	0.909091	371.64	0_nuclei_volume
	4	1	FALSE	0	0.919192	380.891	0_nuclei_volume
	4	1	FALSE	0	0.929293	388.593	0_nuclei_volume
	4	1	FALSE	0	0.939394	395.989	0_nuclei_volume
	4	1	FALSE	0	0.949495	402.728	0_nuclei_volume
	4	1	FALSE	0	0.959596	403.308	0_nuclei_volume
	4	1	FALSE	0	0.969697	381.1	0_nuclei_volume
	4	1	FALSE	0	0.979798	352.753	0_nuclei_volume
	4	1	FALSE	0	0.989899	272.842	0_nuclei_volume
	4	1	FALSE	0	1	192.93	0_nuclei_volume
	4	1	FALSE	0	0	137.498	0_nuclei_volume
	4	1	FALSE	0	0.010101	152.186	0_nuclei_volume
	4	1	FALSE	0	0.020202	166.874	0_nuclei_volume
	4	1	FALSE	0	0.030303	180.234	0_nuclei_volume
	4	1	FALSE	0	0.040404	193.262	0_nuclei_volume
	4	1	FALSE	0	0.0505051	201.055	0_nuclei_volume
	4	1	FALSE	0	0.0606061	205.357	0_nuclei_volume
	4	1	FALSE	0	0.0707071	206.586	0_nuclei_volume
	4	1	FALSE	0	0.0808081	203.206	0_nuclei_volume
	4	1	FALSE	0	0.0909091	201.264	0_nuclei_volume
	4	1	FALSE	0	0.10101	205.074	0_nuclei_volume
	4	1	FALSE	0	0.111111	208.884	0_nuclei_volume
	4	1	FALSE	0	0.121212	206.61	0_nuclei_volume
	4	1	FALSE	0	0.131313	204.336	0_nuclei_volume
	4	1	FALSE	0	0.141414	203.439	0_nuclei_volume
	4	1	FALSE	0	0.151515	202.886	0_nuclei_volume
	4	1	FALSE	0	0.161616	212.547	0_nuclei_volume
	4	1	FALSE	0	0.171717	229.017	0_nuclei_volume
	4	1	FALSE	0	0.181818	242.045	0_nuclei_volume
	4	1	FALSE	0	0.191919	249.911	0_nuclei_volume
	4	1	FALSE	0	0.20202	254.68	0_nuclei_volume
	4	1	FALSE	0	0.212121	247.06	0_nuclei_volume
	4	1	FALSE	0	0.222222	239.439	0_nuclei_volume
	4	1	FALSE	0	0.232323	233.417	0_nuclei_volume
	4	1	FALSE	0	0.242424	227.394	0_nuclei_volume
	4	1	FALSE	0	0.252525	234.302	0_nuclei_volume
	4	1	FALSE	0	0.262626	244.442	0_nuclei_volume
	4	1	FALSE	0	0.272727	249.751	0_nuclei_volume
	4	1	FALSE	0	0.282828	251.841	0_nuclei_volume
	4	1	FALSE	0	0.292929	254.791	0_nuclei_volume
	4	1	FALSE	0	0.30303	259.031	0_nuclei_volume
	4	1	FALSE	0	0.313131	263.271	0_nuclei_volume
	4	1	FALSE	0	0.323232	267.512	0_nuclei_volume
	4	1	FALSE	0	0.333333	271.752	0_nuclei_volume
	4	1	FALSE	0	0.343434	280.54	0_nuclei_volume
	4	1	FALSE	0	0.353535	289.328	0_nuclei_volume
	4	1	FALSE	0	0.363636	288.529	0_nuclei_volume
	4	1	FALSE	0	0.373737	285.333	0_nuclei_volume
	4	1	FALSE	0	0.383838	282.912	0_nuclei_volume
	4	1	FALSE	0	0.393939	281.007	0_nuclei_volume
	4	1	FALSE	0	0.40404	282.298	0_nuclei_volume
	4	1	FALSE	0	0.414141	288.382	0_nuclei_volume
	4	1	FALSE	0	0.424242	293.986	0_nuclei_volume
	4	1	FALSE	0	0.434343	297.674	0_nuclei_volume
	4	1	FALSE	0	0.444444	301.361	0_nuclei_volume
	4	1	FALSE	0	0.454545	301.115	0_nuclei_volume
	4	1	FALSE	0	0.464646	300.869	0_nuclei_volume
	4	1	FALSE	0	0.474747	299.542	0_nuclei_volume
	4	1	FALSE	0	0.484848	297.944	0_nuclei_volume
	4	1	FALSE	0	0.494949	306.044	0_nuclei_volume
	4	1	FALSE	0	0.505051	320.608	0_nuclei_volume
	4	1	FALSE	0	0.515152	329.888	0_nuclei_volume
	4	1	FALSE	0	0.525253	331.24	0_nuclei_volume
	4	1	FALSE	0	0.535354	332.998	0_nuclei_volume
	4	1	FALSE	0	0.545455	336.378	0_nuclei_volume
	4	1	FALSE	0	0.555556	339.758	0_nuclei_volume
	4	1	FALSE	0	0.565657	340.003	0_nuclei_volume
	4	1	FALSE	0	0.575758	340.249	0_nuclei_volume
	4	1	FALSE	0	0.585859	342.609	0_nuclei_volume
	4	1	FALSE	0	0.59596	345.497	0_nuclei_volume
	4	1	FALSE	0	0.606061	348.312	0_nuclei_volume
	4	1	FALSE	0	0.616162	351.078	0_nuclei_volume
	4	1	FALSE	0	0.626263	355.22	0_nuclei_volume
	4	1	FALSE	0	0.636364	361.426	0_nuclei_volume
	4	1	FALSE	0	0.646465	367.683	0_nuclei_volume
	4	1	FALSE	0	0.656566	374.135	0_nuclei_volume
	4	1	FALSE	0	0.666667	380.588	0_nuclei_volume
	4	1	FALSE	0	0.676768	394.169	0_nuclei_volume
	4	1	FALSE	0	0.686869	407.751	0_nuclei_volume
	4	1	FALSE	0	0.69697	408.255	0_nuclei_volume
	4	1	FALSE	0	0.707071	405.489	0_nuclei_volume
	4	1	FALSE	0	0.717172	402.835	0_nuclei_volume
	4	1	FALSE	0	0.727273	400.253	0_nuclei_volume
	4	1	FALSE	0	0.737374	389.929	0_nuclei_volume
	4	1	FALSE	0	0.747475	367.99	0_nuclei_volume
	4	1	FALSE	0	0.757576	350.328	0_nuclei_volume
	4	1	FALSE	0	0.767677	349.775	0_nuclei_volume
	4	1	FALSE	0	0.777778	349.222	0_nuclei_volume
	4	1	FALSE	0	0.787879	357.641	0_nuclei_volume
	4	1	FALSE	0	0.79798	366.06	0_nuclei_volume
	4	1	FALSE	0	0.808081	385.59	0_nuclei_volume
	4	1	FALSE	0	0.818182	407.898	0_nuclei_volume
	4	1	FALSE	0	0.828283	404.101	0_nuclei_volume
	4	1	FALSE	0	0.838384	382.899	0_nuclei_volume
	4	1	FALSE	0	0.848485	370.473	0_nuclei_volume
	4	1	FALSE	0	0.858586	371.21	0_nuclei_volume
	4	1	FALSE	0	0.868687	373.115	0_nuclei_volume
	4	1	FALSE	0	0.878788	379.691	0_nuclei_volume
	4	1	FALSE	0	0.888889	386.266	0_nuclei_volume
	4	1	FALSE	0	0.89899	404.887	0_nuclei_volume
	4	1	FALSE	0	0.909091	423.508	0_nuclei_volume
	4	1	FALSE	0	0.919192	416.563	0_nuclei_volume
	4	1	FALSE	0	0.929293	403.228	0_nuclei_volume
	4	1	FALSE	0	0.939394	393.137	0_nuclei_volume
	4	1	FALSE	0	0.949495	385.209	0_nuclei_volume
	4	1	FALSE	0	0.959596	391.023	0_nuclei_volume
	4	1	FALSE	0	0.969697	417.448	0_nuclei_volume
	4	1	FALSE	0	0.979798	431.313	0_nuclei_volume
	4	1	FALSE	0	0.989899	394.931	0_nuclei_volume
	4	1	FALSE	0	1	358.55	0_nuclei_volume
	4	1	FALSE	0	0	154.263	0_nuclei_volume
	4	1	FALSE	0	0.010101	153.034	0_nuclei_volume
	4	1	FALSE	0	0.020202	151.805	0_nuclei_volume
	4	1	FALSE	0	0.030303	157.262	0_nuclei_volume
	4	1	FALSE	0	0.040404	164.391	0_nuclei_volume
	4	1	FALSE	0	0.0505051	167.722	0_nuclei_volume
	4	1	FALSE	0	0.0606061	168.521	0_nuclei_volume
	4	1	FALSE	0	0.0707071	170.401	0_nuclei_volume
	4	1	FALSE	0	0.0808081	173.904	0_nuclei_volume
	4	1	FALSE	0	0.0909091	176.129	0_nuclei_volume
	4	1	FALSE	0	0.10101	173.24	0_nuclei_volume
	4	1	FALSE	0	0.111111	170.352	0_nuclei_volume
	4	1	FALSE	0	0.121212	169.061	0_nuclei_volume
	4	1	FALSE	0	0.131313	167.771	0_nuclei_volume
	4	1	FALSE	0	0.141414	170.118	0_nuclei_volume
	4	1	FALSE	0	0.151515	173.376	0_nuclei_volume
	4	1	FALSE	0	0.161616	177.038	0_nuclei_volume
	4	1	FALSE	0	0.171717	180.971	0_nuclei_volume
	4	1	FALSE	0	0.181818	184.904	0_nuclei_volume
	4	1	FALSE	0	0.191919	188.838	0_nuclei_volume
	4	1	FALSE	0	0.20202	189.993	0_nuclei_volume
	4	1	FALSE	0	0.212121	180.037	0_nuclei_volume
	4	1	FALSE	0	0.222222	170.082	0_nuclei_volume
	4	1	FALSE	0	0.232323	174.199	0_nuclei_volume
	4	1	FALSE	0	0.242424	178.317	0_nuclei_volume
	4	1	FALSE	0	0.252525	186.465	0_nuclei_volume
	4	1	FALSE	0	0.262626	195.622	0_nuclei_volume
	4	1	FALSE	0	0.272727	203.451	0_nuclei_volume
	4	1	FALSE	0	0.282828	210.396	0_nuclei_volume
	4	1	FALSE	0	0.292929	220.634	0_nuclei_volume
	4	1	FALSE	0	0.30303	235.813	0_nuclei_volume
	4	1	FALSE	0	0.313131	245.769	0_nuclei_volume
	4	1	FALSE	0	0.323232	234.83	0_nuclei_volume
	4	1	FALSE	0	0.333333	223.891	0_nuclei_volume
	4	1	FALSE	0	0.343434	218.422	0_nuclei_volume
	4	1	FALSE	0	0.353535	212.952	0_nuclei_volume
	4	1	FALSE	0	0.363636	214.267	0_nuclei_volume
	4	1	FALSE	0	0.373737	217.279	0_nuclei_volume
	4	1	FALSE	0	0.383838	221.728	0_nuclei_volume
	4	1	FALSE	0	0.393939	227.136	0_nuclei_volume
	4	1	FALSE	0	0.40404	228.832	0_nuclei_volume
	4	1	FALSE	0	0.414141	224.961	0_nuclei_volume
	4	1	FALSE	0	0.424242	224.186	0_nuclei_volume
	4	1	FALSE	0	0.434343	235.801	0_nuclei_volume
	4	1	FALSE	0	0.444444	247.416	0_nuclei_volume
	4	1	FALSE	0	0.454545	252.332	0_nuclei_volume
	4	1	FALSE	0	0.464646	257.249	0_nuclei_volume
	4	1	FALSE	0	0.474747	265.017	0_nuclei_volume
	4	1	FALSE	0	0.484848	273.497	0_nuclei_volume
	4	1	FALSE	0	0.494949	278.143	0_nuclei_volume
	4	1	FALSE	0	0.505051	280.233	0_nuclei_volume
	4	1	FALSE	0	0.515152	281.978	0_nuclei_volume
	4	1	FALSE	0	0.525253	283.207	0_nuclei_volume
	4	1	FALSE	0	0.535354	284.854	0_nuclei_volume
	4	1	FALSE	0	0.545455	288.173	0_nuclei_volume
	4	1	FALSE	0	0.555556	291.491	0_nuclei_volume
	4	1	FALSE	0	0.565657	298.005	0_nuclei_volume
	4	1	FALSE	0	0.575758	304.52	0_nuclei_volume
	4	1	FALSE	0	0.585859	296.973	0_nuclei_volume
	4	1	FALSE	0	0.59596	285.911	0_nuclei_volume
	4	1	FALSE	0	0.606061	285.764	0_nuclei_volume
	4	1	FALSE	0	0.616162	292.892	0_nuclei_volume
	4	1	FALSE	0	0.626263	300.98	0_nuclei_volume
	4	1	FALSE	0	0.636364	310.505	0_nuclei_volume
	4	1	FALSE	0	0.646465	317.314	0_nuclei_volume
	4	1	FALSE	0	0.656566	313.258	0_nuclei_volume
	4	1	FALSE	0	0.666667	309.202	0_nuclei_volume
	4	1	FALSE	0	0.676768	312.337	0_nuclei_volume
	4	1	FALSE	0	0.686869	315.471	0_nuclei_volume
	4	1	FALSE	0	0.69697	336.058	0_nuclei_volume
	4	1	FALSE	0	0.707071	361.009	0_nuclei_volume
	4	1	FALSE	0	0.717172	371.653	0_nuclei_volume
	4	1	FALSE	0	0.727273	372.759	0_nuclei_volume
	4	1	FALSE	0	0.737374	372.685	0_nuclei_volume
	4	1	FALSE	0	0.747475	370.841	0_nuclei_volume
	4	1	FALSE	0	0.757576	369.551	0_nuclei_volume
	4	1	FALSE	0	0.767677	370.473	0_nuclei_volume
	4	1	FALSE	0	0.777778	371.394	0_nuclei_volume
	4	1	FALSE	0	0.787879	372.685	0_nuclei_volume
	4	1	FALSE	0	0.79798	373.975	0_nuclei_volume
	4	1	FALSE	0	0.808081	369.17	0_nuclei_volume
	4	1	FALSE	0	0.818182	362.84	0_nuclei_volume
	4	1	FALSE	0	0.828283	354.408	0_nuclei_volume
	4	1	FALSE	0	0.838384	344.576	0_nuclei_volume
	4	1	FALSE	0	0.848485	348.14	0_nuclei_volume
	4	1	FALSE	0	0.858586	371.8	0_nuclei_volume
	4	1	FALSE	0	0.868687	391.269	0_nuclei_volume
	4	1	FALSE	0	0.878788	393.973	0_nuclei_volume
	4	1	FALSE	0	0.888889	396.677	0_nuclei_volume
	4	1	FALSE	0	0.89899	409.275	0_nuclei_volume
	4	1	FALSE	0	0.909091	421.873	0_nuclei_volume
	4	1	FALSE	0	0.919192	420.706	0_nuclei_volume
	4	1	FALSE	0	0.929293	416.096	0_nuclei_volume
	4	1	FALSE	0	0.939394	408.648	0_nuclei_volume
	4	1	FALSE	0	0.949495	399.307	0_nuclei_volume
	4	1	FALSE	0	0.959596	375.069	0_nuclei_volume
	4	1	FALSE	0	0.969697	328.487	0_nuclei_volume
	4	1	FALSE	0	0.979798	289.672	0_nuclei_volume
	4	1	FALSE	0	0.989899	281.929	0_nuclei_volume
[truncated: 7,502 more rows]

## Sheet: Figure5d
	generation	dataset ID	merging branch	merged track ID	normalized time per generation [A.U.]	volume [µm³]	labels
	1	3	FALSE	0	0	118.3	0_nuclei_volume			dataset ID	phenotype
	1	3	FALSE	0	0.010101	125.401	0_nuclei_volume
	1	3	FALSE	0	0.020202	134.695	0_nuclei_volume			3	Enterocyst (Figure5d)
	1	3	FALSE	0	0.030303	164.592	0_nuclei_volume
	1	3	FALSE	0	0.040404	189.477	0_nuclei_volume			labels	meaning
	1	3	FALSE	0	0.0505051	193.311	0_nuclei_volume			0_nuclei_volume	non-merged
	1	3	FALSE	0	0.0606061	203.087	0_nuclei_volume			1_nuclei_volume	from merge
	1	3	FALSE	0	0.0707071	227.516	0_nuclei_volume			0_cell_volume	non-merged
	1	3	FALSE	0	0.0808081	248.203	0_nuclei_volume			1_cell_volume	from merge
	1	3	FALSE	0	0.0909091	262.903	0_nuclei_volume
	1	3	FALSE	0	0.10101	268.282	0_nuclei_volume			labels: <merged track ID>_<nuclei/cell_volume>
	1	3	FALSE	0	0.111111	263.595	0_nuclei_volume
	1	3	FALSE	0	0.121212	261.612	0_nuclei_volume
	1	3	FALSE	0	0.131313	261.612	0_nuclei_volume
	1	3	FALSE	0	0.141414	268.304	0_nuclei_volume
	1	3	FALSE	0	0.151515	278.246	0_nuclei_volume
	1	3	FALSE	0	0.161616	275.132	0_nuclei_volume
	1	3	FALSE	0	0.171717	268.102	0_nuclei_volume
	1	3	FALSE	0	0.181818	271.641	0_nuclei_volume
	1	3	FALSE	0	0.191919	276.825	0_nuclei_volume
	1	3	FALSE	0	0.20202	281.6	0_nuclei_volume
	1	3	FALSE	0	0.212121	285.735	0_nuclei_volume
	1	3	FALSE	0	0.222222	279.699	0_nuclei_volume
	1	3	FALSE	0	0.232323	273.466	0_nuclei_volume
	1	3	FALSE	0	0.242424	266.151	0_nuclei_volume
	1	3	FALSE	0	0.252525	262.601	0_nuclei_volume
	1	3	FALSE	0	0.262626	270.341	0_nuclei_volume
	1	3	FALSE	0	0.272727	274.862	0_nuclei_volume
	1	3	FALSE	0	0.282828	273.299	0_nuclei_volume
	1	3	FALSE	0	0.292929	276.26	0_nuclei_volume
	1	3	FALSE	0	0.30303	284.924	0_nuclei_volume
	1	3	FALSE	0	0.313131	290.414	0_nuclei_volume
	1	3	FALSE	0	0.323232	293.183	0_nuclei_volume
	1	3	FALSE	0	0.333333	296.088	0_nuclei_volume
	1	3	FALSE	0	0.343434	299.071	0_nuclei_volume
	1	3	FALSE	0	0.353535	294.477	0_nuclei_volume
	1	3	FALSE	0	0.363636	287.091	0_nuclei_volume
	1	3	FALSE	0	0.373737	288.103	0_nuclei_volume
	1	3	FALSE	0	0.383838	290.873	0_nuclei_volume
	1	3	FALSE	0	0.393939	292.659	0_nuclei_volume
	1	3	FALSE	0	0.40404	294.363	0_nuclei_volume
	1	3	FALSE	0	0.414141	296.068	0_nuclei_volume
	1	3	FALSE	0	0.424242	297.452	0_nuclei_volume
	1	3	FALSE	0	0.434343	296.387	0_nuclei_volume
	1	3	FALSE	0	0.444444	296.328	0_nuclei_volume
	1	3	FALSE	0	0.454545	300.021	0_nuclei_volume
	1	3	FALSE	0	0.464646	299.606	0_nuclei_volume
	1	3	FALSE	0	0.474747	289.948	0_nuclei_volume
	1	3	FALSE	0	0.484848	292.679	0_nuclei_volume
	1	3	FALSE	0	0.494949	313.7	0_nuclei_volume
	1	3	FALSE	0	0.505051	326.624	0_nuclei_volume
	1	3	FALSE	0	0.515152	331.453	0_nuclei_volume
	1	3	FALSE	0	0.525253	344.749	0_nuclei_volume
	1	3	FALSE	0	0.535354	363.781	0_nuclei_volume
	1	3	FALSE	0	0.545455	360.935	0_nuclei_volume
	1	3	FALSE	0	0.555556	348.365	0_nuclei_volume
	1	3	FALSE	0	0.565657	357.745	0_nuclei_volume
	1	3	FALSE	0	0.575758	373.013	0_nuclei_volume
	1	3	FALSE	0	0.585859	372.639	0_nuclei_volume
	1	3	FALSE	0	0.59596	370.224	0_nuclei_volume
	1	3	FALSE	0	0.606061	375.68	0_nuclei_volume
	1	3	FALSE	0	0.616162	380.837	0_nuclei_volume
	1	3	FALSE	0	0.626263	380.552	0_nuclei_volume
	1	3	FALSE	0	0.636364	381.301	0_nuclei_volume
	1	3	FALSE	0	0.646465	386.982	0_nuclei_volume
	1	3	FALSE	0	0.656566	390.331	0_nuclei_volume
	1	3	FALSE	0	0.666667	387.348	0_nuclei_volume
	1	3	FALSE	0	0.676768	383.613	0_nuclei_volume
	1	3	FALSE	0	0.686869	378.571	0_nuclei_volume
	1	3	FALSE	0	0.69697	376.38	0_nuclei_volume
	1	3	FALSE	0	0.707071	377.517	0_nuclei_volume
	1	3	FALSE	0	0.717172	377.663	0_nuclei_volume
	1	3	FALSE	0	0.727273	377.024	0_nuclei_volume
	1	3	FALSE	0	0.737374	380.61	0_nuclei_volume
	1	3	FALSE	0	0.747475	386.433	0_nuclei_volume
	1	3	FALSE	0	0.757576	385.545	0_nuclei_volume
	1	3	FALSE	0	0.767677	382.421	0_nuclei_volume
	1	3	FALSE	0	0.777778	387.468	0_nuclei_volume
	1	3	FALSE	0	0.787879	394.001	0_nuclei_volume
	1	3	FALSE	0	0.79798	400.669	0_nuclei_volume
	1	3	FALSE	0	0.808081	406.992	0_nuclei_volume
	1	3	FALSE	0	0.818182	404.506	0_nuclei_volume
	1	3	FALSE	0	0.828283	401.935	0_nuclei_volume
	1	3	FALSE	0	0.838384	398.81	0_nuclei_volume
	1	3	FALSE	0	0.848485	400.618	0_nuclei_volume
	1	3	FALSE	0	0.858586	418.869	0_nuclei_volume
	1	3	FALSE	0	0.868687	425.697	0_nuclei_volume
	1	3	FALSE	0	0.878788	409.009	0_nuclei_volume
	1	3	FALSE	0	0.888889	403.827	0_nuclei_volume
	1	3	FALSE	0	0.89899	414.337	0_nuclei_volume
	1	3	FALSE	0	0.909091	426.765	0_nuclei_volume
	1	3	FALSE	0	0.919192	440.968	0_nuclei_volume
	1	3	FALSE	0	0.929293	449.839	0_nuclei_volume
	1	3	FALSE	0	0.939394	455.378	0_nuclei_volume
	1	3	FALSE	0	0.949495	463.191	0_nuclei_volume
	1	3	FALSE	0	0.959596	471.926	0_nuclei_volume
	1	3	FALSE	0	0.969697	421.812	0_nuclei_volume
	1	3	FALSE	0	0.979798	357.686	0_nuclei_volume
	1	3	FALSE	0	0.989899	343.689	0_nuclei_volume
	1	3	FALSE	0	1	335.026	0_nuclei_volume
	1	3	FALSE	0	0	123.167	0_nuclei_volume
	1	3	FALSE	0	0.010101	146.416	0_nuclei_volume
	1	3	FALSE	0	0.020202	170.695	0_nuclei_volume
	1	3	FALSE	0	0.030303	198.379	0_nuclei_volume
	1	3	FALSE	0	0.040404	213.423	0_nuclei_volume
	1	3	FALSE	0	0.0505051	213.882	0_nuclei_volume
	1	3	FALSE	0	0.0606061	220.2	0_nuclei_volume
	1	3	FALSE	0	0.0707071	229.071	0_nuclei_volume
	1	3	FALSE	0	0.0808081	230.699	0_nuclei_volume
	1	3	FALSE	0	0.0909091	232.323	0_nuclei_volume
	1	3	FALSE	0	0.10101	236.835	0_nuclei_volume
	1	3	FALSE	0	0.111111	238.553	0_nuclei_volume
	1	3	FALSE	0	0.121212	235.953	0_nuclei_volume
	1	3	FALSE	0	0.131313	241.239	0_nuclei_volume
	1	3	FALSE	0	0.141414	251.258	0_nuclei_volume
	1	3	FALSE	0	0.151515	250.722	0_nuclei_volume
	1	3	FALSE	0	0.161616	248.517	0_nuclei_volume
	1	3	FALSE	0	0.171717	247.217	0_nuclei_volume
	1	3	FALSE	0	0.181818	244.909	0_nuclei_volume
	1	3	FALSE	0	0.191919	240.473	0_nuclei_volume
	1	3	FALSE	0	0.20202	238.323	0_nuclei_volume
	1	3	FALSE	0	0.212121	238.018	0_nuclei_volume
	1	3	FALSE	0	0.222222	236.81	0_nuclei_volume
	1	3	FALSE	0	0.232323	235.4	0_nuclei_volume
	1	3	FALSE	0	0.242424	236.317	0_nuclei_volume
	1	3	FALSE	0	0.252525	239.912	0_nuclei_volume
	1	3	FALSE	0	0.262626	251.536	0_nuclei_volume
	1	3	FALSE	0	0.272727	256.302	0_nuclei_volume
	1	3	FALSE	0	0.282828	253.702	0_nuclei_volume
	1	3	FALSE	0	0.292929	257.329	0_nuclei_volume
	1	3	FALSE	0	0.30303	263.447	0_nuclei_volume
	1	3	FALSE	0	0.313131	256.32	0_nuclei_volume
	1	3	FALSE	0	0.323232	250.027	0_nuclei_volume
	1	3	FALSE	0	0.333333	251.021	0_nuclei_volume
	1	3	FALSE	0	0.343434	258.455	0_nuclei_volume
	1	3	FALSE	0	0.353535	275.127	0_nuclei_volume
	1	3	FALSE	0	0.363636	278.278	0_nuclei_volume
	1	3	FALSE	0	0.373737	273.919	0_nuclei_volume
	1	3	FALSE	0	0.383838	267.218	0_nuclei_volume
	1	3	FALSE	0	0.393939	262.706	0_nuclei_volume
	1	3	FALSE	0	0.40404	279.225	0_nuclei_volume
	1	3	FALSE	0	0.414141	293.564	0_nuclei_volume
	1	3	FALSE	0	0.424242	303.659	0_nuclei_volume
	1	3	FALSE	0	0.434343	314.06	0_nuclei_volume
	1	3	FALSE	0	0.444444	324.69	0_nuclei_volume
	1	3	FALSE	0	0.454545	333.477	0_nuclei_volume
	1	3	FALSE	0	0.464646	341.922	0_nuclei_volume
	1	3	FALSE	0	0.474747	353.317	0_nuclei_volume
	1	3	FALSE	0	0.484848	364.384	0_nuclei_volume
	1	3	FALSE	0	0.494949	374.556	0_nuclei_volume
	1	3	FALSE	0	0.505051	380.559	0_nuclei_volume
	1	3	FALSE	0	0.515152	382.395	0_nuclei_volume
	1	3	FALSE	0	0.525253	382.382	0_nuclei_volume
	1	3	FALSE	0	0.535354	381.694	0_nuclei_volume
	1	3	FALSE	0	0.545455	383.513	0_nuclei_volume
	1	3	FALSE	0	0.555556	385.771	0_nuclei_volume
	1	3	FALSE	0	0.565657	389.442	0_nuclei_volume
	1	3	FALSE	0	0.575758	392.916	0_nuclei_volume
	1	3	FALSE	0	0.585859	396.128	0_nuclei_volume
	1	3	FALSE	0	0.59596	396.51	0_nuclei_volume
	1	3	FALSE	0	0.606061	395.44	0_nuclei_volume
	1	3	FALSE	0	0.616162	399.695	0_nuclei_volume
	1	3	FALSE	0	0.626263	402.658	0_nuclei_volume
	1	3	FALSE	0	0.636364	392.105	0_nuclei_volume
	1	3	FALSE	0	0.646465	391.138	0_nuclei_volume
	1	3	FALSE	0	0.656566	407.427	0_nuclei_volume
	1	3	FALSE	0	0.666667	409.205	0_nuclei_volume
	1	3	FALSE	0	0.676768	400.869	0_nuclei_volume
	1	3	FALSE	0	0.686869	396.491	0_nuclei_volume
	1	3	FALSE	0	0.69697	393.293	0_nuclei_volume
	1	3	FALSE	0	0.707071	395.74	0_nuclei_volume
	1	3	FALSE	0	0.717172	401.967	0_nuclei_volume
	1	3	FALSE	0	0.727273	417.645	0_nuclei_volume
	1	3	FALSE	0	0.737374	420.372	0_nuclei_volume
	1	3	FALSE	0	0.747475	411.042	0_nuclei_volume
	1	3	FALSE	0	0.757576	411.979	0_nuclei_volume
	1	3	FALSE	0	0.767677	416.338	0_nuclei_volume
	1	3	FALSE	0	0.777778	413.487	0_nuclei_volume
	1	3	FALSE	0	0.787879	413.143	0_nuclei_volume
	1	3	FALSE	0	0.79798	422.473	0_nuclei_volume
	1	3	FALSE	0	0.808081	425.623	0_nuclei_volume
	1	3	FALSE	0	0.818182	421.111	0_nuclei_volume
	1	3	FALSE	0	0.828283	424.487	0_nuclei_volume
	1	3	FALSE	0	0.838384	431.599	0_nuclei_volume
	1	3	FALSE	0	0.848485	437.249	0_nuclei_volume
	1	3	FALSE	0	0.858586	442.023	0_nuclei_volume
	1	3	FALSE	0	0.868687	442.406	0_nuclei_volume
	1	3	FALSE	0	0.878788	443.735	0_nuclei_volume
	1	3	FALSE	0	0.888889	446.641	0_nuclei_volume
	1	3	FALSE	0	0.89899	454.422	0_nuclei_volume
	1	3	FALSE	0	0.909091	465.358	0_nuclei_volume
	1	3	FALSE	0	0.919192	451.39	0_nuclei_volume
	1	3	FALSE	0	0.929293	433.451	0_nuclei_volume
	1	3	FALSE	0	0.939394	425.88	0_nuclei_volume
	1	3	FALSE	0	0.949495	424.02	0_nuclei_volume
	1	3	FALSE	0	0.959596	435.262	0_nuclei_volume
	1	3	FALSE	0	0.969697	447.938	0_nuclei_volume
	1	3	FALSE	0	0.979798	461.857	0_nuclei_volume
	1	3	FALSE	0	0.989899	402.959	0_nuclei_volume
	1	3	FALSE	0	1	322.046	0_nuclei_volume
	2	3	FALSE	0	0	103.158	0_nuclei_volume
	2	3	FALSE	0	0.010101	137.433	0_nuclei_volume
	2	3	FALSE	0	0.020202	171.708	0_nuclei_volume
	2	3	FALSE	0	0.030303	184.761	0_nuclei_volume
	2	3	FALSE	0	0.040404	195.288	0_nuclei_volume
	2	3	FALSE	0	0.0505051	210.513	0_nuclei_volume
	2	3	FALSE	0	0.0606061	227.009	0_nuclei_volume
	2	3	FALSE	0	0.0707071	222.528	0_nuclei_volume
	2	3	FALSE	0	0.0808081	208.215	0_nuclei_volume
	2	3	FALSE	0	0.0909091	209.941	0_nuclei_volume
	2	3	FALSE	0	0.10101	223.548	0_nuclei_volume
	2	3	FALSE	0	0.111111	234.242	0_nuclei_volume
	2	3	FALSE	0	0.121212	241.623	0_nuclei_volume
	2	3	FALSE	0	0.131313	244.965	0_nuclei_volume
	2	3	FALSE	0	0.141414	241.178	0_nuclei_volume
	2	3	FALSE	0	0.151515	240.701	0_nuclei_volume
	2	3	FALSE	0	0.161616	249.88	0_nuclei_volume
	2	3	FALSE	0	0.171717	257.911	0_nuclei_volume
	2	3	FALSE	0	0.181818	259.387	0_nuclei_volume
	2	3	FALSE	0	0.191919	260.779	0_nuclei_volume
	2	3	FALSE	0	0.20202	260.265	0_nuclei_volume
	2	3	FALSE	0	0.212121	259.752	0_nuclei_volume
	2	3	FALSE	0	0.222222	251.247	0_nuclei_volume
	2	3	FALSE	0	0.232323	242.196	0_nuclei_volume
	2	3	FALSE	0	0.242424	250.19	0_nuclei_volume
	2	3	FALSE	0	0.252525	261.679	0_nuclei_volume
	2	3	FALSE	0	0.262626	270.986	0_nuclei_volume
	2	3	FALSE	0	0.272727	279.458	0_nuclei_volume
	2	3	FALSE	0	0.282828	285.436	0_nuclei_volume
	2	3	FALSE	0	0.292929	289.865	0_nuclei_volume
	2	3	FALSE	0	0.30303	293.179	0_nuclei_volume
	2	3	FALSE	0	0.313131	295.426	0_nuclei_volume
	2	3	FALSE	0	0.323232	296.271	0_nuclei_volume
	2	3	FALSE	0	0.333333	295.051	0_nuclei_volume
	2	3	FALSE	0	0.343434	296.088	0_nuclei_volume
	2	3	FALSE	0	0.353535	302.442	0_nuclei_volume
	2	3	FALSE	0	0.363636	309.227	0_nuclei_volume
	2	3	FALSE	0	0.373737	317.828	0_nuclei_volume
	2	3	FALSE	0	0.383838	325.784	0_nuclei_volume
	2	3	FALSE	0	0.393939	326.811	0_nuclei_volume
	2	3	FALSE	0	0.40404	327.838	0_nuclei_volume
	2	3	FALSE	0	0.414141	325.222	0_nuclei_volume
	2	3	FALSE	0	0.424242	322.526	0_nuclei_volume
	2	3	FALSE	0	0.434343	330.58	0_nuclei_volume
	2	3	FALSE	0	0.444444	340.208	0_nuclei_volume
	2	3	FALSE	0	0.454545	333.612	0_nuclei_volume
	2	3	FALSE	0	0.464646	322.059	0_nuclei_volume
	2	3	FALSE	0	0.474747	317.067	0_nuclei_volume
	2	3	FALSE	0	0.484848	315.463	0_nuclei_volume
	2	3	FALSE	0	0.494949	317.373	0_nuclei_volume
	2	3	FALSE	0	0.505051	322.123	0_nuclei_volume
	2	3	FALSE	0	0.515152	326.873	0_nuclei_volume
	2	3	FALSE	0	0.525253	331.622	0_nuclei_volume
	2	3	FALSE	0	0.535354	337.202	0_nuclei_volume
	2	3	FALSE	0	0.545455	344.391	0_nuclei_volume
	2	3	FALSE	0	0.555556	349.146	0_nuclei_volume
	2	3	FALSE	0	0.565657	345.937	0_nuclei_volume
	2	3	FALSE	0	0.575758	344.121	0_nuclei_volume
	2	3	FALSE	0	0.585859	351.823	0_nuclei_volume
	2	3	FALSE	0	0.59596	359.355	0_nuclei_volume
	2	3	FALSE	0	0.606061	359.034	0_nuclei_volume
	2	3	FALSE	0	0.616162	358.713	0_nuclei_volume
	2	3	FALSE	0	0.626263	367.142	0_nuclei_volume
	2	3	FALSE	0	0.636364	376.385	0_nuclei_volume
	2	3	FALSE	0	0.646465	377.272	0_nuclei_volume
	2	3	FALSE	0	0.656566	376.181	0_nuclei_volume
	2	3	FALSE	0	0.666667	374.414	0_nuclei_volume
	2	3	FALSE	0	0.676768	372.36	0_nuclei_volume
	2	3	FALSE	0	0.686869	375.506	0_nuclei_volume
	2	3	FALSE	0	0.69697	382.182	0_nuclei_volume
	2	3	FALSE	0	0.707071	388.072	0_nuclei_volume
	2	3	FALSE	0	0.717172	393.142	0_nuclei_volume
	2	3	FALSE	0	0.727273	397.599	0_nuclei_volume
	2	3	FALSE	0	0.737374	401.065	0_nuclei_volume
	2	3	FALSE	0	0.747475	403.927	0_nuclei_volume
	2	3	FALSE	0	0.757576	405.211	0_nuclei_volume
	2	3	FALSE	0	0.767677	408.559	0_nuclei_volume
	2	3	FALSE	0	0.777778	421.974	0_nuclei_volume
	2	3	FALSE	0	0.787879	434.963	0_nuclei_volume
	2	3	FALSE	0	0.79798	441.702	0_nuclei_volume
	2	3	FALSE	0	0.808081	448.442	0_nuclei_volume
	2	3	FALSE	0	0.818182	443.014	0_nuclei_volume
	2	3	FALSE	0	0.828283	437.044	0_nuclei_volume
	2	3	FALSE	0	0.838384	437.302	0_nuclei_volume
	2	3	FALSE	0	0.848485	438.65	0_nuclei_volume
	2	3	FALSE	0	0.858586	447.12	0_nuclei_volume
	2	3	FALSE	0	0.868687	458.032	0_nuclei_volume
	2	3	FALSE	0	0.878788	464.15	0_nuclei_volume
	2	3	FALSE	0	0.888889	467.552	0_nuclei_volume
	2	3	FALSE	0	0.89899	474.299	0_nuclei_volume
	2	3	FALSE	0	0.909091	483.991	0_nuclei_volume
	2	3	FALSE	0	0.919192	492.809	0_nuclei_volume
	2	3	FALSE	0	0.929293	500.448	0_nuclei_volume
	2	3	FALSE	0	0.939394	497.946	0_nuclei_volume
	2	3	FALSE	0	0.949495	473.812	0_nuclei_volume
	2	3	FALSE	0	0.959596	453.748	0_nuclei_volume
	2	3	FALSE	0	0.969697	448.741	0_nuclei_volume
	2	3	FALSE	0	0.979798	434.585	0_nuclei_volume
	2	3	FALSE	0	0.989899	343.569	0_nuclei_volume
	2	3	FALSE	0	1	252.554	0_nuclei_volume
	2	3	FALSE	0	0	115.596	0_nuclei_volume
	2	3	FALSE	0	0.010101	138.402	0_nuclei_volume
	2	3	FALSE	0	0.020202	160.807	0_nuclei_volume
	2	3	FALSE	0	0.030303	163.539	0_nuclei_volume
	2	3	FALSE	0	0.040404	166.603	0_nuclei_volume
	2	3	FALSE	0	0.0505051	177.665	0_nuclei_volume
	2	3	FALSE	0	0.0606061	187.92	0_nuclei_volume
	2	3	FALSE	0	0.0707071	185.53	0_nuclei_volume
	2	3	FALSE	0	0.0808081	183.987	0_nuclei_volume
	2	3	FALSE	0	0.0909091	192.181	0_nuclei_volume
	2	3	FALSE	0	0.10101	199.719	0_nuclei_volume
	2	3	FALSE	0	0.111111	201.358	0_nuclei_volume
	2	3	FALSE	0	0.121212	203.431	0_nuclei_volume
	2	3	FALSE	0	0.131313	208.689	0_nuclei_volume
	2	3	FALSE	0	0.141414	214.128	0_nuclei_volume
	2	3	FALSE	0	0.151515	220.683	0_nuclei_volume
	2	3	FALSE	0	0.161616	226.441	0_nuclei_volume
	2	3	FALSE	0	0.171717	228.011	0_nuclei_volume
	2	3	FALSE	0	0.181818	229.545	0_nuclei_volume
	2	3	FALSE	0	0.191919	230.911	0_nuclei_volume
	2	3	FALSE	0	0.20202	231.935	0_nuclei_volume
	2	3	FALSE	0	0.212121	231.594	0_nuclei_volume
	2	3	FALSE	0	0.222222	232.259	0_nuclei_volume
	2	3	FALSE	0	0.232323	236.492	0_nuclei_volume
	2	3	FALSE	0	0.242424	240.922	0_nuclei_volume
	2	3	FALSE	0	0.252525	245.975	0_nuclei_volume
	2	3	FALSE	0	0.262626	248.685	0_nuclei_volume
	2	3	FALSE	0	0.272727	244.724	0_nuclei_volume
	2	3	FALSE	0	0.282828	244.11	0_nuclei_volume
	2	3	FALSE	0	0.292929	252.099	0_nuclei_volume
	2	3	FALSE	0	0.30303	259.084	0_nuclei_volume
	2	3	FALSE	0	0.313131	263.727	0_nuclei_volume
	2	3	FALSE	0	0.323232	267.081	0_nuclei_volume
	2	3	FALSE	0	0.333333	267.696	0_nuclei_volume
	2	3	FALSE	0	0.343434	268.311	0_nuclei_volume
	2	3	FALSE	0	0.353535	268.925	0_nuclei_volume
	2	3	FALSE	0	0.363636	271.211	0_nuclei_volume
	2	3	FALSE	0	0.373737	276.469	0_nuclei_volume
	2	3	FALSE	0	0.383838	277.731	0_nuclei_volume
	2	3	FALSE	0	0.393939	272.473	0_nuclei_volume
	2	3	FALSE	0	0.40404	268.089	0_nuclei_volume
	2	3	FALSE	0	0.414141	265.017	0_nuclei_volume
	2	3	FALSE	0	0.424242	262.517	0_nuclei_volume
	2	3	FALSE	0	0.434343	260.81	0_nuclei_volume
	2	3	FALSE	0	0.444444	262.498	0_nuclei_volume
	2	3	FALSE	0	0.454545	268.507	0_nuclei_volume
	2	3	FALSE	0	0.464646	272.066	0_nuclei_volume
	2	3	FALSE	0	0.474747	272.749	0_nuclei_volume
	2	3	FALSE	0	0.484848	276.84	0_nuclei_volume
	2	3	FALSE	0	0.494949	284.625	0_nuclei_volume
	2	3	FALSE	0	0.505051	294.867	0_nuclei_volume
	2	3	FALSE	0	0.515152	307.568	0_nuclei_volume
	2	3	FALSE	0	0.525253	310.717	0_nuclei_volume
	2	3	FALSE	0	0.535354	305.049	0_nuclei_volume
	2	3	FALSE	0	0.545455	303.659	0_nuclei_volume
	2	3	FALSE	0	0.555556	305.913	0_nuclei_volume
	2	3	FALSE	0	0.565657	314.819	0_nuclei_volume
	2	3	FALSE	0	0.575758	328.954	0_nuclei_volume
	2	3	FALSE	0	0.585859	328.158	0_nuclei_volume
	2	3	FALSE	0	0.59596	316.55	0_nuclei_volume
	2	3	FALSE	0	0.606061	317.273	0_nuclei_volume
	2	3	FALSE	0	0.616162	326.218	0_nuclei_volume
	2	3	FALSE	0	0.626263	327.67	0_nuclei_volume
	2	3	FALSE	0	0.636364	324.529	0_nuclei_volume
	2	3	FALSE	0	0.646465	326.851	0_nuclei_volume
	2	3	FALSE	0	0.656566	332.245	0_nuclei_volume
	2	3	FALSE	0	0.666667	332.998	0_nuclei_volume
	2	3	FALSE	0	0.676768	331.359	0_nuclei_volume
	2	3	FALSE	0	0.686869	337.428	0_nuclei_volume
	2	3	FALSE	0	0.69697	347.124	0_nuclei_volume
	2	3	FALSE	0	0.707071	348.886	0_nuclei_volume
	2	3	FALSE	0	0.717172	347.247	0_nuclei_volume
	2	3	FALSE	0	0.727273	346.985	0_nuclei_volume
	2	3	FALSE	0	0.737374	347.258	0_nuclei_volume
	2	3	FALSE	0	0.747475	350.31	0_nuclei_volume
	2	3	FALSE	0	0.757576	354.339	0_nuclei_volume
	2	3	FALSE	0	0.767677	359.302	0_nuclei_volume
	2	3	FALSE	0	0.777778	364.559	0_nuclei_volume
	2	3	FALSE	0	0.787879	361.189	0_nuclei_volume
	2	3	FALSE	0	0.79798	355.385	0_nuclei_volume
	2	3	FALSE	0	0.808081	360.288	0_nuclei_volume
	2	3	FALSE	0	0.818182	367.867	0_nuclei_volume
	2	3	FALSE	0	0.828283	370.743	0_nuclei_volume
	2	3	FALSE	0	0.838384	372.587	0_nuclei_volume
	2	3	FALSE	0	0.848485	367.719	0_nuclei_volume
	2	3	FALSE	0	0.858586	361.574	0_nuclei_volume
	2	3	FALSE	0	0.868687	370.755	0_nuclei_volume
	2	3	FALSE	0	0.878788	382.432	0_nuclei_volume
	2	3	FALSE	0	0.888889	378.485	0_nuclei_volume
	2	3	FALSE	0	0.89899	372.408	0_nuclei_volume
	2	3	FALSE	0	0.909091	376.901	0_nuclei_volume
	2	3	FALSE	0	0.919192	382.568	0_nuclei_volume
	2	3	FALSE	0	0.929293	375.106	0_nuclei_volume
	2	3	FALSE	0	0.939394	366.503	0_nuclei_volume
	2	3	FALSE	0	0.949495	391.404	0_nuclei_volume
	2	3	FALSE	0	0.959596	418.444	0_nuclei_volume
	2	3	FALSE	0	0.969697	438.208	0_nuclei_volume
	2	3	FALSE	0	0.979798	457.668	0_nuclei_volume
	2	3	FALSE	0	0.989899	369.325	0_nuclei_volume
	2	3	FALSE	0	1	278.782	0_nuclei_volume
	2	3	FALSE	0	0	111.27	0_nuclei_volume
	2	3	FALSE	0	0.010101	144.353	0_nuclei_volume
	2	3	FALSE	0	0.020202	175.838	0_nuclei_volume
	2	3	FALSE	0	0.030303	181.758	0_nuclei_volume
	2	3	FALSE	0	0.040404	187.334	0_nuclei_volume
	2	3	FALSE	0	0.0505051	190.329	0_nuclei_volume
	2	3	FALSE	0	0.0606061	193.987	0_nuclei_volume
	2	3	FALSE	0	0.0707071	200.743	0_nuclei_volume
	2	3	FALSE	0	0.0808081	206.024	0_nuclei_volume
	2	3	FALSE	0	0.0909091	206.512	0_nuclei_volume
	2	3	FALSE	0	0.10101	207.061	0_nuclei_volume
	2	3	FALSE	0	0.111111	207.757	0_nuclei_volume
	2	3	FALSE	0	0.121212	207.938	0_nuclei_volume
	2	3	FALSE	0	0.131313	207.171	0_nuclei_volume
	2	3	FALSE	0	0.141414	211.338	0_nuclei_volume
	2	3	FALSE	0	0.151515	222.551	0_nuclei_volume
	2	3	FALSE	0	0.161616	230.127	0_nuclei_volume
	2	3	FALSE	0	0.171717	233.609	0_nuclei_volume
	2	3	FALSE	0	0.181818	238.788	0_nuclei_volume
	2	3	FALSE	0	0.191919	245.474	0_nuclei_volume
	2	3	FALSE	0	0.20202	248.268	0_nuclei_volume
	2	3	FALSE	0	0.212121	248.338	0_nuclei_volume
	2	3	FALSE	0	0.222222	247.101	0_nuclei_volume
	2	3	FALSE	0	0.232323	245.15	0_nuclei_volume
	2	3	FALSE	0	0.242424	246.396	0_nuclei_volume
	2	3	FALSE	0	0.252525	248.973	0_nuclei_volume
	2	3	FALSE	0	0.262626	243.241	0_nuclei_volume
	2	3	FALSE	0	0.272727	234.953	0_nuclei_volume
	2	3	FALSE	0	0.282828	239.226	0_nuclei_volume
	2	3	FALSE	0	0.292929	246.191	0_nuclei_volume
	2	3	FALSE	0	0.30303	237.731	0_nuclei_volume
	2	3	FALSE	0	0.313131	227.214	0_nuclei_volume
	2	3	FALSE	0	0.323232	236.166	0_nuclei_volume
	2	3	FALSE	0	0.333333	246.334	0_nuclei_volume
	2	3	FALSE	0	0.343434	248.145	0_nuclei_volume
	2	3	FALSE	0	0.353535	249.919	0_nuclei_volume
	2	3	FALSE	0	0.363636	251.103	0_nuclei_volume
	2	3	FALSE	0	0.373737	252.648	0_nuclei_volume
	2	3	FALSE	0	0.383838	256.896	0_nuclei_volume
	2	3	FALSE	0	0.393939	260.1	0_nuclei_volume
	2	3	FALSE	0	0.40404	258.429	0_nuclei_volume
	2	3	FALSE	0	0.414141	261.624	0_nuclei_volume
	2	3	FALSE	0	0.424242	280.638	0_nuclei_volume
	2	3	FALSE	0	0.434343	294.367	0_nuclei_volume
	2	3	FALSE	0	0.444444	295.412	0_nuclei_volume
	2	3	FALSE	0	0.454545	298.694	0_nuclei_volume
	2	3	FALSE	0	0.464646	306.076	0_nuclei_volume
	2	3	FALSE	0	0.474747	313.975	0_nuclei_volume
	2	3	FALSE	0	0.484848	322.612	0_nuclei_volume
	2	3	FALSE	0	0.494949	327.086	0_nuclei_volume
	2	3	FALSE	0	0.505051	326.877	0_nuclei_volume
	2	3	FALSE	0	0.515152	323.386	0_nuclei_volume
	2	3	FALSE	0	0.525253	316.978	0_nuclei_volume
	2	3	FALSE	0	0.535354	316.429	0_nuclei_volume
	2	3	FALSE	0	0.545455	319.982	0_nuclei_volume
	2	3	FALSE	0	0.555556	329.843	0_nuclei_volume
	2	3	FALSE	0	0.565657	343.146	0_nuclei_volume
	2	3	FALSE	0	0.575758	350.352	0_nuclei_volume
	2	3	FALSE	0	0.585859	355.019	0_nuclei_volume
	2	3	FALSE	0	0.59596	348.501	0_nuclei_volume
	2	3	FALSE	0	0.606061	338.541	0_nuclei_volume
	2	3	FALSE	0	0.616162	342.06	0_nuclei_volume
	2	3	FALSE	0	0.626263	348.468	0_nuclei_volume
	2	3	FALSE	0	0.636364	344.121	0_nuclei_volume
	2	3	FALSE	0	0.646465	338.34	0_nuclei_volume
	2	3	FALSE	0	0.656566	342.654	0_nuclei_volume
	2	3	FALSE	0	0.666667	347.599	0_nuclei_volume
	2	3	FALSE	0	0.676768	358.604	0_nuclei_volume
	2	3	FALSE	0	0.686869	368.17	0_nuclei_volume
	2	3	FALSE	0	0.69697	354.728	0_nuclei_volume
	2	3	FALSE	0	0.707071	342.916	0_nuclei_volume
	2	3	FALSE	0	0.717172	343.334	0_nuclei_volume
	2	3	FALSE	0	0.727273	345.78	0_nuclei_volume
	2	3	FALSE	0	0.737374	357.69	0_nuclei_volume
	2	3	FALSE	0	0.747475	367.994	0_nuclei_volume
	2	3	FALSE	0	0.757576	373.078	0_nuclei_volume
	2	3	FALSE	0	0.767677	382.075	0_nuclei_volume
	2	3	FALSE	0	0.777778	400.462	0_nuclei_volume
	2	3	FALSE	0	0.787879	404.494	0_nuclei_volume
	2	3	FALSE	0	0.79798	382.206	0_nuclei_volume
	2	3	FALSE	0	0.808081	377.241	0_nuclei_volume
	2	3	FALSE	0	0.818182	397.021	0_nuclei_volume
	2	3	FALSE	0	0.828283	406.772	0_nuclei_volume
	2	3	FALSE	0	0.838384	405.239	0_nuclei_volume
	2	3	FALSE	0	0.848485	402.822	0_nuclei_volume
	2	3	FALSE	0	0.858586	399.618	0_nuclei_volume
	2	3	FALSE	0	0.868687	407.149	0_nuclei_volume
	2	3	FALSE	0	0.878788	422.193	0_nuclei_volume
	2	3	FALSE	0	0.888889	425.069	0_nuclei_volume
	2	3	FALSE	0	0.89899	421.308	0_nuclei_volume
	2	3	FALSE	0	0.909091	427.576	0_nuclei_volume
	2	3	FALSE	0	0.919192	438.023	0_nuclei_volume
	2	3	FALSE	0	0.929293	443.251	0_nuclei_volume
	2	3	FALSE	0	0.939394	446.873	0_nuclei_volume
	2	3	FALSE	0	0.949495	449.806	0_nuclei_volume
	2	3	FALSE	0	0.959596	452.592	0_nuclei_volume
	2	3	FALSE	0	0.969697	417.215	0_nuclei_volume
	2	3	FALSE	0	0.979798	376.749	0_nuclei_volume
	2	3	FALSE	0	0.989899	338.119	0_nuclei_volume
	2	3	FALSE	0	1	299.603	0_nuclei_volume
	2	3	FALSE	0	0	129.657	0_nuclei_volume
	2	3	FALSE	0	0.010101	154.73	0_nuclei_volume
	2	3	FALSE	0	0.020202	177.296	0_nuclei_volume
	2	3	FALSE	0	0.030303	187.326	0_nuclei_volume
	2	3	FALSE	0	0.040404	198.904	0_nuclei_volume
	2	3	FALSE	0	0.0505051	213.579	0_nuclei_volume
	2	3	FALSE	0	0.0606061	221.949	0_nuclei_volume
	2	3	FALSE	0	0.0707071	224.014	0_nuclei_volume
	2	3	FALSE	0	0.0808081	230.848	0_nuclei_volume
	2	3	FALSE	0	0.0909091	240.066	0_nuclei_volume
	2	3	FALSE	0	0.10101	240.619	0_nuclei_volume
	2	3	FALSE	0	0.111111	239.439	0_nuclei_volume
	2	3	FALSE	0	0.121212	247.035	0_nuclei_volume
	2	3	FALSE	0	0.131313	254.68	0_nuclei_volume
	2	3	FALSE	0	0.141414	262.571	0_nuclei_volume
	2	3	FALSE	0	0.151515	268.077	0_nuclei_volume
	2	3	FALSE	0	0.161616	268.814	0_nuclei_volume
	2	3	FALSE	0	0.171717	271.432	0_nuclei_volume
	2	3	FALSE	0	0.181818	275.931	0_nuclei_volume
	2	3	FALSE	0	0.191919	280.479	0_nuclei_volume
	2	3	FALSE	0	0.20202	285.051	0_nuclei_volume
	2	3	FALSE	0	0.212121	287.964	0_nuclei_volume
	2	3	FALSE	0	0.222222	290.545	0_nuclei_volume
	2	3	FALSE	0	0.232323	282.875	0_nuclei_volume
	2	3	FALSE	0	0.242424	275.107	0_nuclei_volume
	2	3	FALSE	0	0.252525	266.848	0_nuclei_volume
	2	3	FALSE	0	0.262626	265.914	0_nuclei_volume
	2	3	FALSE	0	0.272727	279.63	0_nuclei_volume
	2	3	FALSE	0	0.282828	287.005	0_nuclei_volume
	2	3	FALSE	0	0.292929	288.037	0_nuclei_volume
	2	3	FALSE	0	0.30303	288.283	0_nuclei_volume
	2	3	FALSE	0	0.313131	288.136	0_nuclei_volume
	2	3	FALSE	0	0.323232	295.301	0_nuclei_volume
	2	3	FALSE	0	0.333333	303.93	0_nuclei_volume
	2	3	FALSE	0	0.343434	302.086	0_nuclei_volume
	2	3	FALSE	0	0.353535	302.578	0_nuclei_volume
	2	3	FALSE	0	0.363636	314.746	0_nuclei_volume
	2	3	FALSE	0	0.373737	323.202	0_nuclei_volume
	2	3	FALSE	0	0.383838	324.234	0_nuclei_volume
	2	3	FALSE	0	0.393939	317.892	0_nuclei_volume
	2	3	FALSE	0	0.40404	304.175	0_nuclei_volume
	2	3	FALSE	0	0.414141	310.321	0_nuclei_volume
	2	3	FALSE	0	0.424242	326.397	0_nuclei_volume
	2	3	FALSE	0	0.434343	328.462	0_nuclei_volume
	2	3	FALSE	0	0.444444	327.725	0_nuclei_volume
	2	3	FALSE	0	0.454545	321.014	0_nuclei_volume
	2	3	FALSE	0	0.464646	314.807	0_nuclei_volume
	2	3	FALSE	0	0.474747	311.12	0_nuclei_volume
	2	3	FALSE	0	0.484848	311.194	0_nuclei_volume
	2	3	FALSE	0	0.494949	318.789	0_nuclei_volume
	2	3	FALSE	0	0.505051	326.459	0_nuclei_volume
	2	3	FALSE	0	0.515152	334.202	0_nuclei_volume
	2	3	FALSE	0	0.525253	335.898	0_nuclei_volume
	2	3	FALSE	0	0.535354	334.571	0_nuclei_volume
	2	3	FALSE	0	0.545455	352.233	0_nuclei_volume
	2	3	FALSE	0	0.555556	373.693	0_nuclei_volume
	2	3	FALSE	0	0.565657	359.165	0_nuclei_volume
	2	3	FALSE	0	0.575758	348.791	0_nuclei_volume
	2	3	FALSE	0	0.585859	359.19	0_nuclei_volume
	2	3	FALSE	0	0.59596	368.186	0_nuclei_volume
	2	3	FALSE	0	0.606061	374.381	0_nuclei_volume
	2	3	FALSE	0	0.616162	379.359	0_nuclei_volume
	2	3	FALSE	0	0.626263	383.12	0_nuclei_volume
	2	3	FALSE	0	0.636364	385.504	0_nuclei_volume
	2	3	FALSE	0	0.646465	387.201	0_nuclei_volume
	2	3	FALSE	0	0.656566	384.779	0_nuclei_volume
	2	3	FALSE	0	0.666667	381.534	0_nuclei_volume
	2	3	FALSE	0	0.676768	378.068	0_nuclei_volume
	2	3	FALSE	0	0.686869	377.245	0_nuclei_volume
	2	3	FALSE	0	0.69697	389.634	0_nuclei_volume
	2	3	FALSE	0	0.707071	395.952	0_nuclei_volume
	2	3	FALSE	0	0.717172	390.126	0_nuclei_volume
	2	3	FALSE	0	0.727273	387.471	0_nuclei_volume
	2	3	FALSE	0	0.737374	387.987	0_nuclei_volume
	2	3	FALSE	0	0.747475	380.637	0_nuclei_volume
	2	3	FALSE	0	0.757576	369.354	0_nuclei_volume
	2	3	FALSE	0	0.767677	367.105	0_nuclei_volume
	2	3	FALSE	0	0.777778	366.662	0_nuclei_volume
	2	3	FALSE	0	0.787879	379.347	0_nuclei_volume
	2	3	FALSE	0	0.79798	392.867	0_nuclei_volume
	2	3	FALSE	0	0.808081	410.566	0_nuclei_volume
	2	3	FALSE	0	0.818182	425.069	0_nuclei_volume
	2	3	FALSE	0	0.828283	433.181	0_nuclei_volume
	2	3	FALSE	0	0.838384	440.998	0_nuclei_volume
	2	3	FALSE	0	0.848485	448.52	0_nuclei_volume
	2	3	FALSE	0	0.858586	446.897	0_nuclei_volume
	2	3	FALSE	0	0.868687	440.703	0_nuclei_volume
	2	3	FALSE	0	0.878788	421.173	0_nuclei_volume
	2	3	FALSE	0	0.888889	398.975	0_nuclei_volume
	2	3	FALSE	0	0.89899	412.987	0_nuclei_volume
	2	3	FALSE	0	0.909091	427.06	0_nuclei_volume
	2	3	FALSE	0	0.919192	441.44	0_nuclei_volume
	2	3	FALSE	0	0.929293	444.144	0_nuclei_volume
	2	3	FALSE	0	0.939394	423.496	0_nuclei_volume
	2	3	FALSE	0	0.949495	431.313	0_nuclei_volume
	2	3	FALSE	0	0.959596	467.595	0_nuclei_volume
	2	3	FALSE	0	0.969697	429.641	0_nuclei_volume
	2	3	FALSE	0	0.979798	354.568	0_nuclei_volume
	2	3	FALSE	0	0.989899	362.336	0_nuclei_volume
	2	3	FALSE	0	1	386.672	0_nuclei_volume
	3	3	TRUE	0	0	113.838	0_nuclei_volume
	3	3	TRUE	0	0.010101	154.142	0_nuclei_volume
	3	3	TRUE	0	0.020202	190.823	0_nuclei_volume
	3	3	TRUE	0	0.030303	215.525	0_nuclei_volume
	3	3	TRUE	0	0.040404	232.593	0_nuclei_volume
	3	3	TRUE	0	0.0505051	240.853	0_nuclei_volume
	3	3	TRUE	0	0.0606061	245.65	0_nuclei_volume
	3	3	TRUE	0	0.0707071	248.939	0_nuclei_volume
	3	3	TRUE	0	0.0808081	244.842	0_nuclei_volume
	3	3	TRUE	0	0.0909091	243.139	0_nuclei_volume
	3	3	TRUE	0	0.10101	256.905	0_nuclei_volume
	3	3	TRUE	0	0.111111	261.026	0_nuclei_volume
	3	3	TRUE	0	0.121212	250.243	0_nuclei_volume
	3	3	TRUE	0	0.131313	245.53	0_nuclei_volume
	3	3	TRUE	0	0.141414	244.459	0_nuclei_volume
	3	3	TRUE	0	0.151515	249.092	0_nuclei_volume
	3	3	TRUE	0	0.161616	255.637	0_nuclei_volume
	3	3	TRUE	0	0.171717	272.003	0_nuclei_volume
	3	3	TRUE	0	0.181818	285.272	0_nuclei_volume
	3	3	TRUE	0	0.191919	292.002	0_nuclei_volume
	3	3	TRUE	0	0.20202	290.477	0_nuclei_volume
	3	3	TRUE	0	0.212121	282.294	0_nuclei_volume
	3	3	TRUE	0	0.222222	295.803	0_nuclei_volume
	3	3	TRUE	0	0.232323	314.55	0_nuclei_volume
	3	3	TRUE	0	0.242424	296.043	0_nuclei_volume
	3	3	TRUE	0	0.252525	288.701	0_nuclei_volume
	3	3	TRUE	0	0.262626	314.856	0_nuclei_volume
	3	3	TRUE	0	0.272727	333.231	0_nuclei_volume
	3	3	TRUE	0	0.282828	343.25	0_nuclei_volume
	3	3	TRUE	0	0.292929	345.183	0_nuclei_volume
	3	3	TRUE	0	0.30303	343.883	0_nuclei_volume
	3	3	TRUE	0	0.313131	346.057	0_nuclei_volume
	3	3	TRUE	0	0.323232	348.319	0_nuclei_volume
	3	3	TRUE	0	0.333333	350.078	0_nuclei_volume
	3	3	TRUE	0	0.343434	352.057	0_nuclei_volume
	3	3	TRUE	0	0.353535	354.351	0_nuclei_volume
	3	3	TRUE	0	0.363636	361.365	0_nuclei_volume
	3	3	TRUE	0	0.373737	371.001	0_nuclei_volume
	3	3	TRUE	0	0.383838	371.202	0_nuclei_volume
	3	3	TRUE	0	0.393939	370.202	0_nuclei_volume
	3	3	TRUE	0	0.40404	370.432	0_nuclei_volume
	3	3	TRUE	0	0.414141	373.93	0_nuclei_volume
	3	3	TRUE	0	0.424242	383.796	0_nuclei_volume
	3	3	TRUE	0	0.434343	386.32	0_nuclei_volume
	3	3	TRUE	0	0.444444	383.337	0_nuclei_volume
	3	3	TRUE	0	0.454545	373.84	0_nuclei_volume
	3	3	TRUE	0	0.464646	363.098	0_nuclei_volume
	3	3	TRUE	0	0.474747	361.721	0_nuclei_volume
	3	3	TRUE	0	0.484848	364.401	0_nuclei_volume
	3	3	TRUE	0	0.494949	378.167	0_nuclei_volume
	3	3	TRUE	0	0.505051	393.271	0_nuclei_volume
	3	3	TRUE	0	0.515152	409.713	0_nuclei_volume
	3	3	TRUE	0	0.525253	407.958	0_nuclei_volume
	3	3	TRUE	0	0.535354	399.546	0_nuclei_volume
	3	3	TRUE	0	0.545455	413.921	0_nuclei_volume
	3	3	TRUE	0	0.555556	423.732	0_nuclei_volume
	3	3	TRUE	0	0.565657	411.419	0_nuclei_volume
	3	3	TRUE	0	0.575758	403.007	0_nuclei_volume
	3	3	TRUE	0	0.585859	399.795	0_nuclei_volume
	3	3	TRUE	0	0.59596	403.707	0_nuclei_volume
	3	3	TRUE	0	0.606061	411.278	0_nuclei_volume
	3	3	TRUE	0	0.616162	425.678	0_nuclei_volume
	3	3	TRUE	0	0.626263	437.857	0_nuclei_volume
	3	3	TRUE	0	0.636364	428.756	0_nuclei_volume
	3	3	TRUE	0	0.646465	424.353	0_nuclei_volume
	3	3	TRUE	0	0.656566	428.406	0_nuclei_volume
	3	3	TRUE	0	0.666667	429.756	0_nuclei_volume
	3	3	TRUE	0	0.676768	429.22	0_nuclei_volume
	3	3	TRUE	0	0.686869	430.507	0_nuclei_volume
	3	3	TRUE	0	0.69697	432.005	0_nuclei_volume
	3	3	TRUE	0	0.707071	430.246	0_nuclei_volume
	3	3	TRUE	0	0.717172	431.59	0_nuclei_volume
	3	3	TRUE	0	0.727273	440.691	0_nuclei_volume
	3	3	TRUE	0	0.737374	446.346	0_nuclei_volume
	3	3	TRUE	0	0.747475	448.793	0_nuclei_volume
	3	3	TRUE	0	0.757576	445.504	0_nuclei_volume
	3	3	TRUE	0	0.767677	440.304	0_nuclei_volume
	3	3	TRUE	0	0.777778	457.712	0_nuclei_volume
	3	3	TRUE	0	0.787879	471.877	0_nuclei_volume
	3	3	TRUE	0	0.79798	472.641	0_nuclei_volume
	3	3	TRUE	0	0.808081	472.382	0_nuclei_volume
	3	3	TRUE	0	0.818182	470.852	0_nuclei_volume
	3	3	TRUE	0	0.828283	483.49	0_nuclei_volume
	3	3	TRUE	0	0.838384	502.839	0_nuclei_volume
	3	3	TRUE	0	0.848485	505.541	0_nuclei_volume
	3	3	TRUE	0	0.858586	507.563	0_nuclei_volume
	3	3	TRUE	0	0.868687	515.287	0_nuclei_volume
	3	3	TRUE	0	0.878788	517.275	0_nuclei_volume
	3	3	TRUE	0	0.888889	509.704	0_nuclei_volume
	3	3	TRUE	0	0.89899	523.724	0_nuclei_volume
	3	3	TRUE	0	0.909091	551.714	0_nuclei_volume
	3	3	TRUE	0	0.919192	542.605	0_nuclei_volume
	3	3	TRUE	0	0.929293	527.998	0_nuclei_volume
	3	3	TRUE	0	0.939394	534.269	0_nuclei_volume
	3	3	TRUE	0	0.949495	551.661	0_nuclei_volume
	3	3	TRUE	0	0.959596	594.565	0_nuclei_volume
	3	3	TRUE	0	0.969697	516.198	0_nuclei_volume
	3	3	TRUE	0	0.979798	332.73	0_nuclei_volume
	3	3	TRUE	0	0.989899	479.522	0_nuclei_volume
	3	3	TRUE	0	1	726.159	0_nuclei_volume
	3	3	TRUE	0	0	136.687	0_nuclei_volume
	3	3	TRUE	0	0.010101	156.441	0_nuclei_volume
	3	3	TRUE	0	0.020202	174.498	0_nuclei_volume
	3	3	TRUE	0	0.030303	185.765	0_nuclei_volume
	3	3	TRUE	0	0.040404	197.332	0_nuclei_volume
	3	3	TRUE	0	0.0505051	209.35	0_nuclei_volume
	3	3	TRUE	0	0.0606061	211.678	0_nuclei_volume
	3	3	TRUE	0	0.0707071	207.547	0_nuclei_volume
	3	3	TRUE	0	0.0808081	215.794	0_nuclei_volume
	3	3	TRUE	0	0.0909091	227.136	0_nuclei_volume
	3	3	TRUE	0	0.10101	216.245	0_nuclei_volume
	3	3	TRUE	0	0.111111	208.614	0_nuclei_volume
	3	3	TRUE	0	0.121212	214.022	0_nuclei_volume
	3	3	TRUE	0	0.131313	214.653	0_nuclei_volume
	3	3	TRUE	0	0.141414	208.118	0_nuclei_volume
	3	3	TRUE	0	0.151515	206.766	0_nuclei_volume
	3	3	TRUE	0	0.161616	208.869	0_nuclei_volume
	3	3	TRUE	0	0.171717	215.298	0_nuclei_volume
	3	3	TRUE	0	0.181818	222.81	0_nuclei_volume
	3	3	TRUE	0	0.191919	227.917	0_nuclei_volume
	3	3	TRUE	0	0.20202	234.527	0_nuclei_volume
	3	3	TRUE	0	0.212121	247.146	0_nuclei_volume
	3	3	TRUE	0	0.222222	254.687	0_nuclei_volume
	3	3	TRUE	0	0.232323	254.612	0_nuclei_volume
	3	3	TRUE	0	0.242424	256.61	0_nuclei_volume
	3	3	TRUE	0	0.252525	259.99	0_nuclei_volume
	3	3	TRUE	0	0.262626	266.314	0_nuclei_volume
	3	3	TRUE	0	0.272727	273.374	0_nuclei_volume
	3	3	TRUE	0	0.282828	286.819	0_nuclei_volume
	3	3	TRUE	0	0.292929	297.725	0_nuclei_volume
	3	3	TRUE	0	0.30303	298.477	0_nuclei_volume
	3	3	TRUE	0	0.313131	302.412	0_nuclei_volume
	3	3	TRUE	0	0.323232	311.125	0_nuclei_volume
	3	3	TRUE	0	0.333333	311.185	0_nuclei_volume
	3	3	TRUE	0	0.343434	305.477	0_nuclei_volume
	3	3	TRUE	0	0.353535	311.426	0_nuclei_volume
	3	3	TRUE	0	0.363636	320.289	0_nuclei_volume
	3	3	TRUE	0	0.373737	331.555	0_nuclei_volume
	3	3	TRUE	0	0.383838	341.245	0_nuclei_volume
	3	3	TRUE	0	0.393939	344.625	0_nuclei_volume
	3	3	TRUE	0	0.40404	342.176	0_nuclei_volume
	3	3	TRUE	0	0.414141	330.985	0_nuclei_volume
	3	3	TRUE	0	0.424242	328.851	0_nuclei_volume
	3	3	TRUE	0	0.434343	332.757	0_nuclei_volume
	3	3	TRUE	0	0.444444	323.624	0_nuclei_volume
	3	3	TRUE	0	0.454545	311.23	0_nuclei_volume
	3	3	TRUE	0	0.464646	315.437	0_nuclei_volume
	3	3	TRUE	0	0.474747	319.943	0_nuclei_volume
	3	3	TRUE	0	0.484848	325.652	0_nuclei_volume
	3	3	TRUE	0	0.494949	323.699	0_nuclei_volume
	3	3	TRUE	0	0.505051	310.254	0_nuclei_volume
	3	3	TRUE	0	0.515152	315.151	0_nuclei_volume
	3	3	TRUE	0	0.525253	332.277	0_nuclei_volume
	3	3	TRUE	0	0.535354	342.672	0_nuclei_volume
	3	3	TRUE	0	0.545455	351.385	0_nuclei_volume
	3	3	TRUE	0	0.555556	342.747	0_nuclei_volume
	3	3	TRUE	0	0.565657	339.412	0_nuclei_volume
	3	3	TRUE	0	0.575758	357.289	0_nuclei_volume
	3	3	TRUE	0	0.585859	366.302	0_nuclei_volume
	3	3	TRUE	0	0.59596	362.021	0_nuclei_volume
	3	3	TRUE	0	0.606061	360.263	0_nuclei_volume
	3	3	TRUE	0	0.616162	360.188	0_nuclei_volume
	3	3	TRUE	0	0.626263	360.593	0_nuclei_volume
	3	3	TRUE	0	0.636364	361.119	0_nuclei_volume
	3	3	TRUE	0	0.646465	363.448	0_nuclei_volume
	3	3	TRUE	0	0.656566	366.437	0_nuclei_volume
	3	3	TRUE	0	0.666667	372.07	0_nuclei_volume
	3	3	TRUE	0	0.676768	376.652	0_nuclei_volume
	3	3	TRUE	0	0.686869	379.657	0_nuclei_volume
	3	3	TRUE	0	0.69697	384.193	0_nuclei_volume
	3	3	TRUE	0	0.707071	389.752	0_nuclei_volume
	3	3	TRUE	0	0.717172	399.516	0_nuclei_volume
	3	3	TRUE	0	0.727273	410.332	0_nuclei_volume
	3	3	TRUE	0	0.737374	408.529	0_nuclei_volume
	3	3	TRUE	0	0.747475	407.388	0_nuclei_volume
	3	3	TRUE	0	0.757576	408.89	0_nuclei_volume
	3	3	TRUE	0	0.767677	410.332	0_nuclei_volume
	3	3	TRUE	0	0.777778	411.684	0_nuclei_volume
	3	3	TRUE	0	0.787879	413.261	0_nuclei_volume
	3	3	TRUE	0	0.79798	414.989	0_nuclei_volume
	3	3	TRUE	0	0.808081	424.348	0_nuclei_volume
	3	3	TRUE	0	0.818182	435.614	0_nuclei_volume
	3	3	TRUE	0	0.828283	438.769	0_nuclei_volume
	3	3	TRUE	0	0.838384	441.383	0_nuclei_volume
	3	3	TRUE	0	0.848485	441.834	0_nuclei_volume
	3	3	TRUE	0	0.858586	440.422	0_nuclei_volume
	3	3	TRUE	0	0.868687	436.215	0_nuclei_volume
	3	3	TRUE	0	0.878788	427.502	0_nuclei_volume
	3	3	TRUE	0	0.888889	415.785	0_nuclei_volume
	3	3	TRUE	0	0.89899	422.094	0_nuclei_volume
	3	3	TRUE	0	0.909091	432.91	0_nuclei_volume
	3	3	TRUE	0	0.919192	430.732	0_nuclei_volume
	3	3	TRUE	0	0.929293	433.677	0_nuclei_volume
	3	3	TRUE	0	0.939394	457.111	0_nuclei_volume
	3	3	TRUE	0	0.949495	477.091	0_nuclei_volume
	3	3	TRUE	0	0.959596	491.888	0_nuclei_volume
	3	3	TRUE	0	0.969697	534.761	0_nuclei_volume
	3	3	TRUE	0	0.979798	596.352	0_nuclei_volume
	3	3	TRUE	0	0.989899	507.421	0_nuclei_volume
	3	3	TRUE	0	1	380.858	0_nuclei_volume
	3	3	FALSE	0	0	158.049	0_nuclei_volume
	3	3	FALSE	0	0.010101	144.086	0_nuclei_volume
	3	3	FALSE	0	0.020202	130.124	0_nuclei_volume
	3	3	FALSE	0	0.030303	148.486	0_nuclei_volume
	3	3	FALSE	0	0.040404	169.004	0_nuclei_volume
	3	3	FALSE	0	0.0505051	184.36	0_nuclei_volume
	3	3	FALSE	0	0.0606061	198.978	0_nuclei_volume
	3	3	FALSE	0	0.0707071	198.043	0_nuclei_volume
	3	3	FALSE	0	0.0808081	193.52	0_nuclei_volume
	3	3	FALSE	0	0.0909091	196.47	0_nuclei_volume
	3	3	FALSE	0	0.10101	201.911	0_nuclei_volume
	3	3	FALSE	0	0.111111	203.611	0_nuclei_volume
	3	3	FALSE	0	0.121212	203.611	0_nuclei_volume
	3	3	FALSE	0	0.131313	207.298	0_nuclei_volume
	3	3	FALSE	0	0.141414	213.198	0_nuclei_volume
	3	3	FALSE	0	0.151515	217.955	0_nuclei_volume
	3	3	FALSE	0	0.161616	221.822	0_nuclei_volume
	3	3	FALSE	0	0.171717	223.133	0_nuclei_volume
	3	3	FALSE	0	0.181818	221.888	0_nuclei_volume
	3	3	FALSE	0	0.191919	226.837	0_nuclei_volume
	3	3	FALSE	0	0.20202	239.751	0_nuclei_volume
	3	3	FALSE	0	0.212121	246.568	0_nuclei_volume
	3	3	FALSE	0	0.222222	243.225	0_nuclei_volume
	3	3	FALSE	0	0.232323	244.388	0_nuclei_volume
	3	3	FALSE	0	0.242424	255.467	0_nuclei_volume
	3	3	FALSE	0	0.252525	265.037	0_nuclei_volume
	3	3	FALSE	0	0.262626	270.085	0_nuclei_volume
	3	3	FALSE	0	0.272727	274.603	0_nuclei_volume
	3	3	FALSE	0	0.282828	276.832	0_nuclei_volume
	3	3	FALSE	0	0.292929	277.643	0_nuclei_volume
	3	3	FALSE	0	0.30303	268.532	0_nuclei_volume
	3	3	FALSE	0	0.313131	260.244	0_nuclei_volume
	3	3	FALSE	0	0.323232	264.308	0_nuclei_volume
	3	3	FALSE	0	0.333333	268.372	0_nuclei_volume
	3	3	FALSE	0	0.343434	274.141	0_nuclei_volume
	3	3	FALSE	0	0.353535	279.909	0_nuclei_volume
	3	3	FALSE	0	0.363636	282.236	0_nuclei_volume
	3	3	FALSE	0	0.373737	284.334	0_nuclei_volume
	3	3	FALSE	0	0.383838	292.741	0_nuclei_volume
	3	3	FALSE	0	0.393939	302.049	0_nuclei_volume
	3	3	FALSE	0	0.40404	307.416	0_nuclei_volume
	3	3	FALSE	0	0.414141	311.874	0_nuclei_volume
	3	3	FALSE	0	0.424242	306.351	0_nuclei_volume
	3	3	FALSE	0	0.434343	297.501	0_nuclei_volume
	3	3	FALSE	0	0.444444	295.998	0_nuclei_volume
	3	3	FALSE	0	0.454545	297.833	0_nuclei_volume
	3	3	FALSE	0	0.464646	304.053	0_nuclei_volume
	3	3	FALSE	0	0.474747	312.902	0_nuclei_volume
	3	3	FALSE	0	0.484848	328.425	0_nuclei_volume
	3	3	FALSE	0	0.494949	349.14	0_nuclei_volume
	3	3	FALSE	0	0.505051	350.844	0_nuclei_volume
	3	3	FALSE	0	0.515152	333.538	0_nuclei_volume
	3	3	FALSE	0	0.525253	325.267	0_nuclei_volume
	3	3	FALSE	0	0.535354	328.61	0_nuclei_volume
	3	3	FALSE	0	0.545455	333.28	0_nuclei_volume
	3	3	FALSE	0	0.555556	340.163	0_nuclei_volume
	3	3	FALSE	0	0.565657	346.104	0_nuclei_volume
	3	3	FALSE	0	0.575758	349.971	0_nuclei_volume
	3	3	FALSE	0	0.585859	353.822	0_nuclei_volume
	3	3	FALSE	0	0.59596	357.624	0_nuclei_volume
	3	3	FALSE	0	0.606061	359.485	0_nuclei_volume
	3	3	FALSE	0	0.616162	352.929	0_nuclei_volume
	3	3	FALSE	0	0.626263	348.251	0_nuclei_volume
	3	3	FALSE	0	0.636364	356.707	0_nuclei_volume
	3	3	FALSE	0	0.646465	363.913	0_nuclei_volume
	3	3	FALSE	0	0.656566	352.376	0_nuclei_volume
	3	3	FALSE	0	0.666667	340.839	0_nuclei_volume
	3	3	FALSE	0	0.676768	345.493	0_nuclei_volume
	3	3	FALSE	0	0.686869	350.148	0_nuclei_volume
	3	3	FALSE	0	0.69697	351.422	0_nuclei_volume
	3	3	FALSE	0	0.707071	352.47	0_nuclei_volume
	3	3	FALSE	0	0.717172	356.043	0_nuclei_volume
	3	3	FALSE	0	0.727273	359.976	0_nuclei_volume
	3	3	FALSE	0	0.737374	364.602	0_nuclei_volume
	3	3	FALSE	0	0.747475	369.387	0_nuclei_volume
	3	3	FALSE	0	0.757576	373.779	0_nuclei_volume
	3	3	FALSE	0	0.767677	378.04	0_nuclei_volume
	3	3	FALSE	0	0.777778	382.616	0_nuclei_volume
	3	3	FALSE	0	0.787879	387.336	0_nuclei_volume
	3	3	FALSE	0	0.79798	389.843	0_nuclei_volume
	3	3	FALSE	0	0.808081	391.023	0_nuclei_volume
	3	3	FALSE	0	0.818182	391.465	0_nuclei_volume
	3	3	FALSE	0	0.828283	391.334	0_nuclei_volume
	3	3	FALSE	0	0.838384	391.367	0_nuclei_volume
	3	3	FALSE	0	0.848485	391.564	0_nuclei_volume
	3	3	FALSE	0	0.858586	399.704	0_nuclei_volume
	3	3	FALSE	0	0.868687	418.059	0_nuclei_volume
	3	3	FALSE	0	0.878788	432.111	0_nuclei_volume
	3	3	FALSE	0	0.888889	438.994	0_nuclei_volume
	3	3	FALSE	0	0.89899	442.17	0_nuclei_volume
	3	3	FALSE	0	0.909091	437.188	0_nuclei_volume
	3	3	FALSE	0	0.919192	436.172	0_nuclei_volume
	3	3	FALSE	0	0.929293	447.053	0_nuclei_volume
	3	3	FALSE	0	0.939394	458.34	0_nuclei_volume
	3	3	FALSE	0	0.949495	471.385	0_nuclei_volume
	3	3	FALSE	0	0.959596	473.499	0_nuclei_volume
	3	3	FALSE	0	0.969697	399.098	0_nuclei_volume
	3	3	FALSE	0	0.979798	328.118	0_nuclei_volume
	3	3	FALSE	0	0.989899	308.453	0_nuclei_volume
	3	3	FALSE	0	1	288.787	0_nuclei_volume
	3	3	FALSE	0	0	163.051	0_nuclei_volume
	3	3	FALSE	0	0.010101	155.404	0_nuclei_volume
	3	3	FALSE	0	0.020202	148.369	0_nuclei_volume
	3	3	FALSE	0	0.030303	171.38	0_nuclei_volume
	3	3	FALSE	0	0.040404	193.684	0_nuclei_volume
	3	3	FALSE	0	0.0505051	199.01	0_nuclei_volume
	3	3	FALSE	0	0.0606061	203.804	0_nuclei_volume
	3	3	FALSE	0	0.0707071	200.253	0_nuclei_volume
	3	3	FALSE	0	0.0808081	196.943	0_nuclei_volume
	3	3	FALSE	0	0.0909091	196.396	0_nuclei_volume
	3	3	FALSE	0	0.10101	197.045	0_nuclei_volume
	3	3	FALSE	0	0.111111	208.448	0_nuclei_volume
	3	3	FALSE	0	0.121212	218.295	0_nuclei_volume
	3	3	FALSE	0	0.131313	216.724	0_nuclei_volume
	3	3	FALSE	0	0.141414	216.148	0_nuclei_volume
	3	3	FALSE	0	0.151515	221.679	0_nuclei_volume
	3	3	FALSE	0	0.161616	225.254	0_nuclei_volume
	3	3	FALSE	0	0.171717	218.562	0_nuclei_volume
	3	3	FALSE	0	0.181818	216.099	0_nuclei_volume
	3	3	FALSE	0	0.191919	232.896	0_nuclei_volume
	3	3	FALSE	0	0.20202	245.966	0_nuclei_volume
	3	3	FALSE	0	0.212121	244.122	0_nuclei_volume
	3	3	FALSE	0	0.222222	242.669	0_nuclei_volume
	3	3	FALSE	0	0.232323	242.601	0_nuclei_volume
	3	3	FALSE	0	0.242424	245.695	0_nuclei_volume
	3	3	FALSE	0	0.252525	258.806	0_nuclei_volume
	3	3	FALSE	0	0.262626	269.004	0_nuclei_volume
	3	3	FALSE	0	0.272727	270.916	0_nuclei_volume
	3	3	FALSE	0	0.282828	272.866	0_nuclei_volume
	3	3	FALSE	0	0.292929	274.915	0_nuclei_volume
	3	3	FALSE	0	0.30303	274.69	0_nuclei_volume
	3	3	FALSE	0	0.313131	269.159	0_nuclei_volume
	3	3	FALSE	0	0.323232	268.981	0_nuclei_volume
	3	3	FALSE	0	0.333333	280.179	0_nuclei_volume
	3	3	FALSE	0	0.343434	286.549	0_nuclei_volume
	3	3	FALSE	0	0.353535	283.544	0_nuclei_volume
	3	3	FALSE	0	0.363636	283.293	0_nuclei_volume
	3	3	FALSE	0	0.373737	287.936	0_nuclei_volume
	3	3	FALSE	0	0.383838	289.881	0_nuclei_volume
	3	3	FALSE	0	0.393939	287.423	0_nuclei_volume
	3	3	FALSE	0	0.40404	289.908	0_nuclei_volume
	3	3	FALSE	0	0.414141	299.809	0_nuclei_volume
	3	3	FALSE	0	0.424242	298.812	0_nuclei_volume
	3	3	FALSE	0	0.434343	282.766	0_nuclei_volume
	3	3	FALSE	0	0.444444	276.063	0_nuclei_volume
	3	3	FALSE	0	0.454545	281.253	0_nuclei_volume
	3	3	FALSE	0	0.464646	284.055	0_nuclei_volume
	3	3	FALSE	0	0.474747	284.055	0_nuclei_volume
	3	3	FALSE	0	0.484848	283.957	0_nuclei_volume
	3	3	FALSE	0	0.494949	283.752	0_nuclei_volume
	3	3	FALSE	0	0.505051	287.303	0_nuclei_volume
	3	3	FALSE	0	0.515152	294.609	0_nuclei_volume
	3	3	FALSE	0	0.525253	299.075	0_nuclei_volume
	3	3	FALSE	0	0.535354	300.918	0_nuclei_volume
	3	3	FALSE	0	0.545455	307.519	0_nuclei_volume
	3	3	FALSE	0	0.555556	318.171	0_nuclei_volume
	3	3	FALSE	0	0.565657	316.089	0_nuclei_volume
	3	3	FALSE	0	0.575758	304.003	0_nuclei_volume
	3	3	FALSE	0	0.585859	305.699	0_nuclei_volume
	3	3	FALSE	0	0.59596	317.376	0_nuclei_volume
	3	3	FALSE	0	0.606061	327.291	0_nuclei_volume
	3	3	FALSE	0	0.616162	336.031	0_nuclei_volume
	3	3	FALSE	0	0.626263	333.848	0_nuclei_volume
	3	3	FALSE	0	0.636364	324.972	0_nuclei_volume
	3	3	FALSE	0	0.646465	321.732	0_nuclei_volume
	3	3	FALSE	0	0.656566	321.664	0_nuclei_volume
	3	3	FALSE	0	0.666667	332.953	0_nuclei_volume
	3	3	FALSE	0	0.676768	350.092	0_nuclei_volume
	3	3	FALSE	0	0.686869	355.947	0_nuclei_volume
	3	3	FALSE	0	0.69697	356.494	0_nuclei_volume
	3	3	FALSE	0	0.707071	357.661	0_nuclei_volume
	3	3	FALSE	0	0.717172	359.095	0_nuclei_volume
	3	3	FALSE	0	0.727273	366.724	0_nuclei_volume
	3	3	FALSE	0	0.737374	376.761	0_nuclei_volume
	3	3	FALSE	0	0.747475	379.927	0_nuclei_volume
	3	3	FALSE	0	0.757576	380.678	0_nuclei_volume
	3	3	FALSE	0	0.767677	381.17	0_nuclei_volume
	3	3	FALSE	0	0.777778	381.579	0_nuclei_volume
	3	3	FALSE	0	0.787879	379.06	0_nuclei_volume
	3	3	FALSE	0	0.79798	375.714	0_nuclei_volume
	3	3	FALSE	0	0.808081	378.759	0_nuclei_volume
	3	3	FALSE	0	0.818182	383.403	0_nuclei_volume
	3	3	FALSE	0	0.828283	389.894	0_nuclei_volume
	3	3	FALSE	0	0.838384	396.79	0_nuclei_volume
	3	3	FALSE	0	0.848485	408.562	0_nuclei_volume
	3	3	FALSE	0	0.858586	421.263	0_nuclei_volume
	3	3	FALSE	0	0.868687	422.395	0_nuclei_volume
	3	3	FALSE	0	0.878788	421.644	0_nuclei_volume
	3	3	FALSE	0	0.888889	411.879	0_nuclei_volume
	3	3	FALSE	0	0.89899	400.886	0_nuclei_volume
	3	3	FALSE	0	0.909091	415.15	0_nuclei_volume
	3	3	FALSE	0	0.919192	432.221	0_nuclei_volume
	3	3	FALSE	0	0.929293	429.063	0_nuclei_volume
	3	3	FALSE	0	0.939394	424.147	0_nuclei_volume
	3	3	FALSE	0	0.949495	427.767	0_nuclei_volume
	3	3	FALSE	0	0.959596	431.933	0_nuclei_volume
	3	3	FALSE	0	0.969697	387.655	0_nuclei_volume
	3	3	FALSE	0	0.979798	341.36	0_nuclei_volume
	3	3	FALSE	0	0.989899	321.161	0_nuclei_volume
	3	3	FALSE	0	1	301.496	0_nuclei_volume
	3	3	FALSE	0	0	130.874	0_nuclei_volume
	3	3	FALSE	0	0.010101	161.464	0_nuclei_volume
	3	3	FALSE	0	0.020202	191.169	0_nuclei_volume
	3	3	FALSE	0	0.030303	177.444	0_nuclei_volume
	3	3	FALSE	0	0.040404	164.514	0_nuclei_volume
	3	3	FALSE	0	0.0505051	170.659	0_nuclei_volume
	3	3	FALSE	0	0.0606061	178.177	0_nuclei_volume
	3	3	FALSE	0	0.0707071	207.197	0_nuclei_volume
	3	3	FALSE	0	0.0808081	232.946	0_nuclei_volume
	3	3	FALSE	0	0.0909091	221.064	0_nuclei_volume
	3	3	FALSE	0	0.10101	212.454	0_nuclei_volume
	3	3	FALSE	0	0.111111	233.28	0_nuclei_volume
	3	3	FALSE	0	0.121212	250.239	0_nuclei_volume
	3	3	FALSE	0	0.131313	238.836	0_nuclei_volume
	3	3	FALSE	0	0.141414	229.335	0_nuclei_volume
	3	3	FALSE	0	0.151515	231.52	0_nuclei_volume
	3	3	FALSE	0	0.161616	234.852	0_nuclei_volume
	3	3	FALSE	0	0.171717	244.207	0_nuclei_volume
	3	3	FALSE	0	0.181818	253.156	0_nuclei_volume
	3	3	FALSE	0	0.191919	260.257	0_nuclei_volume
	3	3	FALSE	0	0.20202	266.293	0_nuclei_volume
	3	3	FALSE	0	0.212121	268.069	0_nuclei_volume
	3	3	FALSE	0	0.222222	267.876	0_nuclei_volume
	3	3	FALSE	0	0.232323	260.707	0_nuclei_volume
	3	3	FALSE	0	0.242424	254.635	0_nuclei_volume
	3	3	FALSE	0	0.252525	252.04	0_nuclei_volume
	3	3	FALSE	0	0.262626	251.15	0_nuclei_volume
	3	3	FALSE	0	0.272727	255.11	0_nuclei_volume
	3	3	FALSE	0	0.282828	257.331	0_nuclei_volume
	3	3	FALSE	0	0.292929	255.077	0_nuclei_volume
	3	3	FALSE	0	0.30303	258.375	0_nuclei_volume
	3	3	FALSE	0	0.313131	274.627	0_nuclei_volume
	3	3	FALSE	0	0.323232	283.886	0_nuclei_volume
	3	3	FALSE	0	0.333333	278.287	0_nuclei_volume
	3	3	FALSE	0	0.343434	275.566	0_nuclei_volume
	3	3	FALSE	0	0.353535	278.434	0_nuclei_volume
	3	3	FALSE	0	0.363636	279.557	0_nuclei_volume
	3	3	FALSE	0	0.373737	277.577	0_nuclei_volume
	3	3	FALSE	0	0.383838	278.814	0_nuclei_volume
	3	3	FALSE	0	0.393939	285.301	0_nuclei_volume
	3	3	FALSE	0	0.40404	293.754	0_nuclei_volume
	3	3	FALSE	0	0.414141	305.157	0_nuclei_volume
	3	3	FALSE	0	0.424242	319.199	0_nuclei_volume
	3	3	FALSE	0	0.434343	336.884	0_nuclei_volume
	3	3	FALSE	0	0.444444	348.41	0_nuclei_volume
	3	3	FALSE	0	0.454545	352.098	0_nuclei_volume
	3	3	FALSE	0	0.464646	353.052	0_nuclei_volume
	3	3	FALSE	0	0.474747	350.799	0_nuclei_volume
	3	3	FALSE	0	0.484848	349.431	0_nuclei_volume
	3	3	FALSE	0	0.494949	349.021	0_nuclei_volume
	3	3	FALSE	0	0.505051	349.192	0_nuclei_volume
	3	3	FALSE	0	0.515152	349.943	0_nuclei_volume
	3	3	FALSE	0	0.525253	351.866	0_nuclei_volume
	3	3	FALSE	0	0.535354	354.87	0_nuclei_volume
	3	3	FALSE	0	0.545455	354.703	0_nuclei_volume
	3	3	FALSE	0	0.555556	351.835	0_nuclei_volume
	3	3	FALSE	0	0.565657	353.365	0_nuclei_volume
	3	3	FALSE	0	0.575758	358.35	0_nuclei_volume
	3	3	FALSE	0	0.585859	352.879	0_nuclei_volume
	3	3	FALSE	0	0.59596	339.837	0_nuclei_volume
	3	3	FALSE	0	0.606061	349.615	0_nuclei_volume
	3	3	FALSE	0	0.616162	374.606	0_nuclei_volume
	3	3	FALSE	0	0.626263	377.414	0_nuclei_volume
	3	3	FALSE	0	0.636364	366.626	0_nuclei_volume
	3	3	FALSE	0	0.646465	366.281	0_nuclei_volume
	3	3	FALSE	0	0.656566	371.812	0_nuclei_volume
	3	3	FALSE	0	0.666667	377.478	0_nuclei_volume
	3	3	FALSE	0	0.676768	383.214	0_nuclei_volume
	3	3	FALSE	0	0.686869	381.614	0_nuclei_volume
	3	3	FALSE	0	0.69697	376.561	0_nuclei_volume
	3	3	FALSE	0	0.707071	387.568	0_nuclei_volume
	3	3	FALSE	0	0.717172	405.458	0_nuclei_volume
	3	3	FALSE	0	0.727273	412.925	0_nuclei_volume
	3	3	FALSE	0	0.737374	416.34	0_nuclei_volume
	3	3	FALSE	0	0.747475	417.581	0_nuclei_volume
	3	3	FALSE	0	0.757576	418.059	0_nuclei_volume
	3	3	FALSE	0	0.767677	427.048	0_nuclei_volume
	3	3	FALSE	0	0.777778	438.724	0_nuclei_volume
	3	3	FALSE	0	0.787879	446.725	0_nuclei_volume
	3	3	FALSE	0	0.79798	453.69	0_nuclei_volume
	3	3	FALSE	0	0.808081	453.062	0_nuclei_volume
	3	3	FALSE	0	0.818182	450.536	0_nuclei_volume
	3	3	FALSE	0	0.828283	424.94	0_nuclei_volume
	3	3	FALSE	0	0.838384	394.281	0_nuclei_volume
	3	3	FALSE	0	0.848485	416.793	0_nuclei_volume
	3	3	FALSE	0	0.858586	449.432	0_nuclei_volume
	3	3	FALSE	0	0.868687	471.56	0_nuclei_volume
	3	3	FALSE	0	0.878788	491.976	0_nuclei_volume
	3	3	FALSE	0	0.888889	462.639	0_nuclei_volume
	3	3	FALSE	0	0.89899	426.518	0_nuclei_volume
	3	3	FALSE	0	0.909091	439.621	0_nuclei_volume
	3	3	FALSE	0	0.919192	458.194	0_nuclei_volume
	3	3	FALSE	0	0.929293	466.465	0_nuclei_volume
	3	3	FALSE	0	0.939394	473.839	0_nuclei_volume
	3	3	FALSE	0	0.949495	380.699	0_nuclei_volume
	3	3	FALSE	0	0.959596	281.142	0_nuclei_volume
	3	3	FALSE	0	0.969697	283.715	0_nuclei_volume
	3	3	FALSE	0	0.979798	290.543	0_nuclei_volume
	3	3	FALSE	0	0.989899	321.596	0_nuclei_volume
	3	3	FALSE	0	1	353.142	0_nuclei_volume
	3	3	FALSE	0	0	122.897	0_nuclei_volume
	3	3	FALSE	0	0.010101	138.489	0_nuclei_volume
	3	3	FALSE	0	0.020202	154.08	0_nuclei_volume
	3	3	FALSE	0	0.030303	164.297	0_nuclei_volume
	3	3	FALSE	0	0.040404	174.401	0_nuclei_volume
	3	3	FALSE	0	0.0505051	189.512	0_nuclei_volume
	3	3	FALSE	0	0.0606061	204.836	0_nuclei_volume
	3	3	FALSE	0	0.0707071	209.23	0_nuclei_volume
	3	3	FALSE	0	0.0808081	212.91	0_nuclei_volume
	3	3	FALSE	0	0.0909091	219.233	0_nuclei_volume
	3	3	FALSE	0	0.10101	225.791	0_nuclei_volume
	3	3	FALSE	0	0.111111	225.919	0_nuclei_volume
	3	3	FALSE	0	0.121212	225.317	0_nuclei_volume
	3	3	FALSE	0	0.131313	225.067	0_nuclei_volume
	3	3	FALSE	0	0.141414	224.866	0_nuclei_volume
	3	3	FALSE	0	0.151515	236.596	0_nuclei_volume
	3	3	FALSE	0	0.161616	250.314	0_nuclei_volume
	3	3	FALSE	0	0.171717	255.801	0_nuclei_volume
	3	3	FALSE	0	0.181818	259.682	0_nuclei_volume
	3	3	FALSE	0	0.191919	263.564	0_nuclei_volume
	3	3	FALSE	0	0.20202	267.445	0_nuclei_volume
	3	3	FALSE	0	0.212121	268.61	0_nuclei_volume
	3	3	FALSE	0	0.222222	269.078	0_nuclei_volume
	3	3	FALSE	0	0.232323	263.163	0_nuclei_volume
	3	3	FALSE	0	0.242424	255.401	0_nuclei_volume
	3	3	FALSE	0	0.252525	263.96	0_nuclei_volume
	3	3	FALSE	0	0.262626	277.811	0_nuclei_volume
	3	3	FALSE	0	0.272727	282.666	0_nuclei_volume
	3	3	FALSE	0	0.282828	284.272	0_nuclei_volume
	3	3	FALSE	0	0.292929	288.364	0_nuclei_volume
	3	3	FALSE	0	0.30303	293.45	0_nuclei_volume
	3	3	FALSE	0	0.313131	291.153	0_nuclei_volume
	3	3	FALSE	0	0.323232	285.598	0_nuclei_volume
	3	3	FALSE	0	0.333333	276.033	0_nuclei_volume
	3	3	FALSE	0	0.343434	264.524	0_nuclei_volume
	3	3	FALSE	0	0.353535	270.975	0_nuclei_volume
	3	3	FALSE	0	0.363636	286.968	0_nuclei_volume
	3	3	FALSE	0	0.373737	293.478	0_nuclei_volume
	3	3	FALSE	0	0.383838	294.482	0_nuclei_volume
	3	3	FALSE	0	0.393939	291.553	0_nuclei_volume
	3	3	FALSE	0	0.40404	286.132	0_nuclei_volume
	3	3	FALSE	0	0.414141	290.177	0_nuclei_volume
	3	3	FALSE	0	0.424242	300.75	0_nuclei_volume
	3	3	FALSE	0	0.434343	304.517	0_nuclei_volume
	3	3	FALSE	0	0.444444	303.178	0_nuclei_volume
	3	3	FALSE	0	0.454545	306.634	0_nuclei_volume
	3	3	FALSE	0	0.464646	313.994	0_nuclei_volume
	3	3	FALSE	0	0.474747	320.752	0_nuclei_volume
	3	3	FALSE	0	0.484848	326.975	0_nuclei_volume
	3	3	FALSE	0	0.494949	328.35	0_nuclei_volume
	3	3	FALSE	0	0.505051	325.071	0_nuclei_volume
	3	3	FALSE	0	0.515152	331.56	0_nuclei_volume
	3	3	FALSE	0	0.525253	348.222	0_nuclei_volume
	3	3	FALSE	0	0.535354	350.907	0_nuclei_volume
	3	3	FALSE	0	0.545455	337.791	0_nuclei_volume
	3	3	FALSE	0	0.555556	330.173	0_nuclei_volume
	3	3	FALSE	0	0.565657	329.303	0_nuclei_volume
	3	3	FALSE	0	0.575758	329.208	0_nuclei_volume
	3	3	FALSE	0	0.585859	330.145	0_nuclei_volume
	3	3	FALSE	0	0.59596	332.72	0_nuclei_volume
	3	3	FALSE	0	0.606061	337.672	0_nuclei_volume
	3	3	FALSE	0	0.616162	343.428	0_nuclei_volume
	3	3	FALSE	0	0.626263	350.455	0_nuclei_volume
	3	3	FALSE	0	0.636364	356.449	0_nuclei_volume
	3	3	FALSE	0	0.646465	360.664	0_nuclei_volume
	3	3	FALSE	0	0.656566	366.296	0_nuclei_volume
	3	3	FALSE	0	0.666667	374.594	0_nuclei_volume
	3	3	FALSE	0	0.676768	380.401	0_nuclei_volume
	3	3	FALSE	0	0.686869	381.07	0_nuclei_volume
	3	3	FALSE	0	0.69697	380.346	0_nuclei_volume
	3	3	FALSE	0	0.707071	376.465	0_nuclei_volume
	3	3	FALSE	0	0.717172	375.108	0_nuclei_volume
	3	3	FALSE	0	0.727273	380.059	0_nuclei_volume
	3	3	FALSE	0	0.737374	385.65	0_nuclei_volume
	3	3	FALSE	0	0.747475	393.011	0_nuclei_volume
	3	3	FALSE	0	0.757576	398.586	0_nuclei_volume
	3	3	FALSE	0	0.767677	398.653	0_nuclei_volume
	3	3	FALSE	0	0.777778	400.087	0_nuclei_volume
	3	3	FALSE	0	0.787879	406.243	0_nuclei_volume
	3	3	FALSE	0	0.79798	410.638	0_nuclei_volume
	3	3	FALSE	0	0.808081	408.162	0_nuclei_volume
	3	3	FALSE	0	0.818182	407.222	0_nuclei_volume
	3	3	FALSE	0	0.828283	413.111	0_nuclei_volume
	3	3	FALSE	0	0.838384	418.705	0_nuclei_volume
	3	3	FALSE	0	0.848485	422.787	0_nuclei_volume
	3	3	FALSE	0	0.858586	426.783	0_nuclei_volume
	3	3	FALSE	0	0.868687	430.262	0_nuclei_volume
	3	3	FALSE	0	0.878788	435.389	0_nuclei_volume
	3	3	FALSE	0	0.888889	452.319	0_nuclei_volume
	3	3	FALSE	0	0.89899	466.73	0_nuclei_volume
	3	3	FALSE	0	0.909091	458.967	0_nuclei_volume
	3	3	FALSE	0	0.919192	452.996	0_nuclei_volume
	3	3	FALSE	0	0.929293	467.183	0_nuclei_volume
	3	3	FALSE	0	0.939394	479.751	0_nuclei_volume
	3	3	FALSE	0	0.949495	467.505	0_nuclei_volume
	3	3	FALSE	0	0.959596	455.89	0_nuclei_volume
	3	3	FALSE	0	0.969697	459.102	0_nuclei_volume
	3	3	FALSE	0	0.979798	460.818	0_nuclei_volume
	3	3	FALSE	0	0.989899	390.688	0_nuclei_volume
	3	3	FALSE	0	1	320.559	0_nuclei_volume
	3	3	FALSE	0	0	126.006	0_nuclei_volume
	3	3	FALSE	0	0.010101	177.305	0_nuclei_volume
	3	3	FALSE	0	0.020202	215.021	0_nuclei_volume
	3	3	FALSE	0	0.030303	214.71	0_nuclei_volume
	3	3	FALSE	0	0.040404	216.529	0_nuclei_volume
	3	3	FALSE	0	0.0505051	220.265	0_nuclei_volume
	3	3	FALSE	0	0.0606061	239.857	0_nuclei_volume
	3	3	FALSE	0	0.0707071	262.886	0_nuclei_volume
	3	3	FALSE	0	0.0808081	271.682	0_nuclei_volume
	3	3	FALSE	0	0.0909091	276.373	0_nuclei_volume
	3	3	FALSE	0	0.10101	272.17	0_nuclei_volume
	3	3	FALSE	0	0.111111	273.329	0_nuclei_volume
	3	3	FALSE	0	0.121212	278.389	0_nuclei_volume
	3	3	FALSE	0	0.131313	277.221	0_nuclei_volume
	3	3	FALSE	0	0.141414	273.714	0_nuclei_volume
	3	3	FALSE	0	0.151515	260.248	0_nuclei_volume
	3	3	FALSE	0	0.161616	256.704	0_nuclei_volume
	3	3	FALSE	0	0.171717	270.171	0_nuclei_volume
	3	3	FALSE	0	0.181818	284.817	0_nuclei_volume
	3	3	FALSE	0	0.191919	300.152	0_nuclei_volume
	3	3	FALSE	0	0.20202	295.916	0_nuclei_volume
	3	3	FALSE	0	0.212121	290.41	0_nuclei_volume
	3	3	FALSE	0	0.222222	290.41	0_nuclei_volume
	3	3	FALSE	0	0.232323	288.967	0_nuclei_volume
	3	3	FALSE	0	0.242424	285.542	0_nuclei_volume
	3	3	FALSE	0	0.252525	277.111	0_nuclei_volume
	3	3	FALSE	0	0.262626	266.369	0_nuclei_volume
	3	3	FALSE	0	0.272727	283.06	0_nuclei_volume
	3	3	FALSE	0	0.282828	296.784	0_nuclei_volume
	3	3	FALSE	0	0.292929	293.671	0_nuclei_volume
	3	3	FALSE	0	0.30303	290.446	0_nuclei_volume
	3	3	FALSE	0	0.313131	287.099	0_nuclei_volume
	3	3	FALSE	0	0.323232	295.51	0_nuclei_volume
	3	3	FALSE	0	0.333333	308.121	0_nuclei_volume
	3	3	FALSE	0	0.343434	316.372	0_nuclei_volume
	3	3	FALSE	0	0.353535	316.204	0_nuclei_volume
	3	3	FALSE	0	0.363636	292.462	0_nuclei_volume
	3	3	FALSE	0	0.373737	283.469	0_nuclei_volume
	3	3	FALSE	0	0.383838	287.751	0_nuclei_volume
	3	3	FALSE	0	0.393939	304.261	0_nuclei_volume
	3	3	FALSE	0	0.40404	322.632	0_nuclei_volume
	3	3	FALSE	0	0.414141	315.782	0_nuclei_volume
	3	3	FALSE	0	0.424242	310.604	0_nuclei_volume
	3	3	FALSE	0	0.434343	309.047	0_nuclei_volume
	3	3	FALSE	0	0.444444	312.492	0_nuclei_volume
	3	3	FALSE	0	0.454545	319.576	0_nuclei_volume
	3	3	FALSE	0	0.464646	313.549	0_nuclei_volume
	3	3	FALSE	0	0.474747	306.597	0_nuclei_volume
	3	3	FALSE	0	0.484848	312.668	0_nuclei_volume
	3	3	FALSE	0	0.494949	319.371	0_nuclei_volume
	3	3	FALSE	0	0.505051	327.155	0_nuclei_volume
	3	3	FALSE	0	0.515152	337.889	0_nuclei_volume
	3	3	FALSE	0	0.525253	350.344	0_nuclei_volume
	3	3	FALSE	0	0.535354	345.456	0_nuclei_volume
	3	3	FALSE	0	0.545455	336.242	0_nuclei_volume
	3	3	FALSE	0	0.555556	314.836	0_nuclei_volume
[truncated: 9,342 more rows]

## Sheet: Figure5e
	191007GM001WT_20191007_172655
[truncated: 60 more rows]

[truncated: 9 more sheets: Figure5h, Figure5i, SI_Fig2, SI_Fig4a, SI_Fig4b, SI_Fig6c, SI_Fig6e, SI_Fig9a, SI_Fig9b]
